# Supplementary material for: Apoptosis resistance of senescent cells is an intrinsic barrier for senolysis induced by cardiac glycosides
Source: Cell Mol Life Sci. 2021 Oct 29;78(23):7757–76. doi: 10.1007/s00018-021-03980-x (PMC8629786; doi:10.1007/s00018-021-03980-x)
Supplement: Supplementary file 10 — Supplementary file10Supplementary Table 1. The results of differential expression analysis for the cells resistant to ouabain-mediated senolysis (END-MSCs) against ones sensitive to ouabain-mediated senolysis (A549 and IMR-90) (CSV 2670 KB) [file 18_2021_3980_MOESM10_ESM.csv]

	baseMean	log2FoldChange	lfcSE	svalue	symbol	entrez	genename
ENSG00000260534.1	8.83849692700074	15.8050959959487	5.21083509943198	0.000488722982409466	NA	NA	NA
ENSG00000135914.6	5860.06133474665	8.03453116297626	3.08348325319721	0.00236335698377087	HTR2B	3357	5-hydroxytryptamine receptor 2B
ENSG00000262526.2	848.798688753407	7.302799500656	3.20101475129204	0.00567858958625646	NA	NA	NA
ENSG00000189056.14	517.974413375029	7.1694054955115	1.86620988058844	6.09017553559934e-05	RELN	5649	reelin
ENSG00000287458.1	1.9269648996079	6.8206356238882	3.18159056683162	0.00804464204240946	NA	NA	NA
ENSG00000160323.18	8.64634080691633	6.04806919950667	2.57186536043013	0.00524810859818638	ADAMTS13	11093	ADAM metallopeptidase with thrombospondin type 1 motif 13
ENSG00000172650.13	15.7150683603071	6.03668065966322	2.8618616770488	0.00927398191565593	AGAP5	729092	ArfGAP with GTPase domain, ankyrin repeat and PH domain 5
ENSG00000188610.12	14.0572766497363	5.85444923408644	3.10978550178629	0.0147967835267789	FAM72B	653820	family with sequence similarity 72 member B
ENSG00000138606.19	7.29690767343169	5.77573987252864	1.30968532224757	7.95991512793963e-06	SHF	90525	Src homology 2 domain containing F
ENSG00000128268.12	11.5706808017645	5.74290809045057	3.11859231953761	0.0165674739274327	MGAT3	4248	beta-1,4-mannosyl-glycoprotein 4-beta-N-acetylglucosaminyltransferase
ENSG00000259660.2	25.2320279328575	5.39327744057492	1.9942745794751	0.00255237263813111	NA	NA	NA
ENSG00000268864.4	4.48996879497428	5.33249731857713	4.03229815717821	0.0421516396733549	LOC284379	284379	solute carrier family 7 member 3 pseudogene
ENSG00000287387.1	722.375264006207	5.29018318472444	2.30376080436862	0.00673757130331134	NA	NA	NA
ENSG00000131386.19	1162.32282401229	5.23816565133233	1.62146844229196	0.000740930778170951	GALNT15	117248	polypeptide N-acetylgalactosaminyltransferase 15
ENSG00000268006.1	8.98996056683004	5.22521845400835	1.74094496692879	0.00124589373032816	PTOV1-AS1	100506033	PTOV1 antisense RNA 1
ENSG00000180447.7	324.358885635837	5.05915398288935	1.15139327318555	1.50059275844682e-05	GAS1	2619	growth arrest specific 1
ENSG00000062822.14	47.0140068202028	4.9590957823801	2.95070110735903	0.0238084185433943	POLD1	5424	DNA polymerase delta 1, catalytic subunit
ENSG00000286214.1	13.5448413885857	4.94623245444501	1.28261180161589	0.000112121952622451	NA	NA	NA
ENSG00000107317.13	42.6549203480254	4.90992191177097	1.46680269345546	0.000552246328101914	PTGDS	5730	prostaglandin D2 synthase
ENSG00000285444.1	10.7792890508184	4.88703239066408	2.16146700373534	0.00776629007721007	NA	NA	NA
ENSG00000187950.8	7.62733481525441	4.84310615663386	1.7544001405115	0.00245722745957047	OVCH1	341350	ovochymase 1
ENSG00000255920.3	18.1009194500166	4.62301047603783	1.40573306235135	0.000754563001893174	CCND2-AS1	103752584	CCND2 antisense RNA 1
ENSG00000131620.17	132.093920117637	4.57189619438611	1.44237572958498	0.000965620459069737	ANO1	55107	anoctamin 1
ENSG00000261625.1	23.4505055580762	4.55375670151993	1.66743060686549	0.00278399527589047	NA	NA	NA
ENSG00000010932.17	40.2866668957385	4.50820846189606	3.76259051085306	0.0535463439631494	FMO1	2326	flavin containing dimethylaniline monoxygenase 1
ENSG00000106565.18	23.1299591100722	4.50060810287351	1.26124697883861	0.000276563769042617	TMEM176B	28959	transmembrane protein 176B
ENSG00000235703.6	36.8154899581359	4.47069002419956	1.70104744961275	0.00385516586287479	LINC00894	100272228	long intergenic non-protein coding RNA 894
ENSG00000273771.1	8.15407585818251	4.42733836966217	1.17913543889519	0.000171907499171378	NA	NA	NA
ENSG00000077942.19	3760.51312057413	4.40083600216484	0.579190571518962	1.81744728435532e-11	FBLN1	2192	fibulin 1
ENSG00000137507.11	142.377210110861	4.38877147573099	1.03946166848028	3.24169858890235e-05	LRRC32	2615	leucine rich repeat containing 32
ENSG00000143127.13	28.491508459044	4.2672400379376	0.601838637852171	3.24492307074734e-10	ITGA10	8515	integrin subunit alpha 10
ENSG00000127951.7	65.1906537950365	4.22259752243376	1.63744729667122	0.00458885814031876	FGL2	10875	fibrinogen like 2
ENSG00000231007.5	5.78940053298552	4.2094143992612	2.19451627696926	0.0171903050272931	NA	NA	NA
ENSG00000270953.1	3.49008530702923	4.11348618330467	1.80186099766093	0.00850085370642426	NA	NA	NA
ENSG00000094963.14	74.2853430649003	4.11063648725877	2.28897595458941	0.021767908848848	FMO2	2327	flavin containing dimethylaniline monoxygenase 2
ENSG00000002933.9	7.26218314591721	4.09581081275087	1.4763189286982	0.0029871628656899	TMEM176A	55365	transmembrane protein 176A
ENSG00000187955.12	34.9336469411964	4.00509979785532	0.510927293141158	8.42393972425991e-12	COL14A1	7373	collagen type XIV alpha 1 chain
ENSG00000105989.10	5495.30590055967	3.98095366908135	1.16888446069761	0.000644883173678509	WNT2	7472	Wnt family member 2
ENSG00000188783.6	620.71807169495	3.97848948983501	1.34184433722735	0.00194207257392689	PRELP	5549	proline and arginine rich end leucine rich repeat protein
ENSG00000238035.8	9.08604314529494	3.81889301879635	2.0760340302931	0.0209034591793683	NA	NA	NA
ENSG00000272620.2	7.06936475651138	3.79280935966767	1.53807344543227	0.00622484133835249	AFAP1-AS1	84740	AFAP1 antisense RNA 1
ENSG00000105996.7	7.13378622029562	3.73702869405708	1.61161976194702	0.00867660404252337	HOXA2	3199	homeobox A2
ENSG00000169710.9	761.545209906953	3.73484256698619	1.74191266217388	0.0123342069451432	FASN	2194	fatty acid synthase
ENSG00000102678.7	186.145979057211	3.66552223342538	1.91234688212857	0.0189643964420511	FGF9	2254	fibroblast growth factor 9
ENSG00000176928.7	213.289961058184	3.64713473931568	1.50370298534929	0.00711305958024743	GCNT4	51301	glucosaminyl (N-acetyl) transferase 4
ENSG00000140548.10	95.9807317290019	3.63377989847312	1.13528567737901	0.00130843837988916	ZNF710	374655	zinc finger protein 710
ENSG00000110436.13	57.6966185834763	3.57235550306867	1.30146588721077	0.00392918229129113	SLC1A2	6506	solute carrier family 1 member 2
ENSG00000165072.10	162.261670050177	3.57209256075359	1.72603790743354	0.0142658908908406	MAMDC2	256691	MAM domain containing 2
ENSG00000279289.1	23.8496564004567	3.53970227081307	0.756845859375765	1.65488320020523e-05	NA	NA	NA
ENSG00000259172.1	40.1606606422025	3.53577522835072	0.945693088609231	0.000287036187208371	NA	NA	NA
ENSG00000267199.1	29.7302302018963	3.52879187880715	0.983615204985125	0.000462729006999295	NA	NA	NA
ENSG00000273763.2	34.9443067372232	3.51877376676866	1.43153378733313	0.00689785560733424	NA	NA	NA
ENSG00000177363.5	64.2800569822872	3.50274292200371	1.79964242985045	0.018638176882436	LRRN4CL	221091	LRRN4 C-terminal like
ENSG00000111199.11	9.34495700380349	3.48625000311284	2.51183170584174	0.0446582765981225	TRPV4	59341	transient receptor potential cation channel subfamily V member 4
ENSG00000225415.2	201.534621019818	3.38214991103761	2.42802150556144	0.045353068888694	NA	NA	NA
ENSG00000248257.7	126.341796063629	3.37665103499209	2.43802350239856	0.0455863292454428	NA	NA	NA
ENSG00000171658.8	73.8983917210827	3.34185453480948	2.0952061241572	0.0345024846875945	NMRAL2P	344887	NmrA like redox sensor 2, pseudogene
ENSG00000146021.15	65.0494415819203	3.31740067747661	0.506552924523246	7.73850024427823e-09	KLHL3	26249	kelch like family member 3
ENSG00000226210.3	60.6475201830405	3.31069333608169	2.37364807228571	0.0454695172740241	WASH8P	100288778	WAS protein family homolog 8, pseudogene
ENSG00000236714.3	11.7135201933954	3.2988141488387	1.43325746315259	0.0104259595733579	LINC01844	101926975	long intergenic non-protein coding RNA 1844
ENSG00000198885.9	13.7028054422338	3.29267847890219	1.74970083582441	0.0219406271615153	ITPRIPL1	150771	ITPRIP like 1
ENSG00000261773.1	6.44409476914212	3.26024153053485	1.24687683106416	0.00548703183991159	NA	NA	NA
ENSG00000160801.14	5.60365749797129	3.25056313949389	1.46540401372688	0.0122664379510297	PTH1R	5745	parathyroid hormone 1 receptor
ENSG00000123700.5	201.227536784241	3.24805991992802	0.621770160014388	3.2608004925265e-06	KCNJ2	3759	potassium inwardly rectifying channel subfamily J member 2
ENSG00000271009.3	3.1785935717548	3.23826796176677	2.0405251143664	0.0359426027062126	NA	NA	NA
ENSG00000182580.3	12.9824943979067	3.22175684860068	1.15649647571144	0.00415729276600194	EPHB3	2049	EPH receptor B3
ENSG00000229321.2	4.59210993831152	3.21254517944639	1.23982226917369	0.00587494511242427	NA	NA	NA
ENSG00000136449.15	7.22868210984961	3.21027489177872	1.7616595477488	0.0243583278702127	MYCBPAP	84073	MYCBP associated protein
ENSG00000280339.1	26.5691945130436	3.20923448758385	0.735006310953851	6.80296354596698e-05	NA	NA	NA
ENSG00000179761.12	10.2723093499653	3.19245027838749	0.935046877761311	0.00100118492193697	PIPOX	51268	pipecolic acid and sarcosine oxidase
ENSG00000197927.13	8.21769373834058	3.16250372851649	1.29077389030663	0.00815729386030214	NA	NA	NA
ENSG00000271204.1	11.0452085477909	3.15299577727096	1.3600989160742	0.0106749584303377	NA	NA	NA
ENSG00000099953.10	89.5017878007259	3.14905187221509	0.59419418007702	2.75003929268307e-06	MMP11	4320	matrix metallopeptidase 11
ENSG00000109063.15	58.7154337387314	3.13107523215947	1.02702676083489	0.00220572694696962	MYH3	4621	myosin heavy chain 3
ENSG00000150051.14	339.431447637232	2.99991743655691	0.875492631295325	0.00104134667795083	MKX	283078	mohawk homeobox
ENSG00000239280.1	7.25039786175436	2.97844089869203	1.28970355319757	0.0115922837110684	NA	NA	NA
ENSG00000131738.11	106.570336631767	2.96763229501881	1.23278214376892	0.00981235655132797	KRT33B	3884	keratin 33B
ENSG00000245532.9	4457.45414060504	2.92439216199627	0.709323055350192	0.000179157385436484	NEAT1	283131	nuclear paraspeckle assembly transcript 1
ENSG00000172733.11	25.1375900404388	2.92237797671854	0.979313733898672	0.00318741175308845	PURG	29942	purine rich element binding protein G
ENSG00000134363.12	588.236807236966	2.91715903058106	0.775302966443804	0.00050158587090632	FST	10468	follistatin
ENSG00000269968.1	271.131509220025	2.86542986974698	1.59073789418585	0.0274222891464022	NA	NA	NA
ENSG00000140534.14	54.8795353854218	2.80727414450565	1.14924652066009	0.00987231763664789	TICRR	90381	TOPBP1 interacting checkpoint and replication regulator
ENSG00000206561.13	15.612114733919	2.77381833291583	1.07901245209778	0.00771121372300349	COLQ	8292	collagen like tail subunit of asymmetric acetylcholinesterase
ENSG00000171812.13	157.790097425024	2.70117814174629	1.08445950174559	0.00933435618995922	COL8A2	1296	collagen type VIII alpha 2 chain
ENSG00000164591.13	6.26889156219172	2.64815010147263	1.45946881325689	0.0296456665618136	MYOZ3	91977	myozenin 3
ENSG00000255031.5	22.6578315489843	2.64421702284139	1.64000216488318	0.0393111224459946	NA	NA	NA
ENSG00000286808.1	2.83940667616972	2.62016644024664	1.98994932663303	0.0576348744868631	NA	NA	NA
ENSG00000228434.1	22.151603282369	2.61262637869777	0.975852161614555	0.00684447330791703	NA	NA	NA
ENSG00000123612.16	15.8750073724763	2.59374384792651	0.734554762398617	0.00122487858284138	ACVR1C	130399	activin A receptor type 1C
ENSG00000116678.19	406.044194527162	2.56802485599963	0.405717253308534	2.03408849584842e-07	LEPR	3953	leptin receptor
ENSG00000271533.1	45.1574521477354	2.55891455213277	0.79183796177363	0.00239436510728642	NA	NA	NA
ENSG00000126562.17	45.618525033405	2.54858900000049	1.27231470000608	0.0228238492616556	WNK4	65266	WNK lysine deficient protein kinase 4
ENSG00000182010.11	207.596484584532	2.53199148247093	0.317598874550177	6.16121994165561e-10	RTKN2	219790	rhotekin 2
ENSG00000036672.16	5.81807288245603	2.52775486576053	1.33894545529907	0.0270331191502057	USP2	9099	ubiquitin specific peptidase 2
ENSG00000267787.7	8.85526982523982	2.50736456067025	0.959993613990467	0.00838477828471893	NA	NA	NA
ENSG00000122966.16	215.470288217564	2.50072745992673	0.977801553164655	0.00939446311529922	CIT	11113	citron rho-interacting serine/threonine kinase
ENSG00000122176.12	913.012262935156	2.49754362562782	0.670133655433801	0.000913298860216476	FMOD	2331	fibromodulin
ENSG00000146411.6	60.1096758741893	2.47991248036003	1.12764873474693	0.0174255652707104	SLC2A12	154091	solute carrier family 2 member 12
ENSG00000276007.1	28.2279769664002	2.47797112399403	0.749456601458506	0.00214280263063839	NA	NA	NA
ENSG00000182858.14	113.758219682324	2.46806544199655	0.946330833986247	0.00873509970609725	ALG12	79087	ALG12 alpha-1,6-mannosyltransferase
ENSG00000152527.14	223.812058263404	2.46676408724858	0.469341597946237	1.21179427654023e-05	PLEKHH2	130271	pleckstrin homology, MyTH4 and FERM domain containing H2
ENSG00000173611.17	178.800670703464	2.45441106933848	0.507521410736562	3.94983898325406e-05	SCAI	286205	suppressor of cancer cell invasion
ENSG00000129757.13	653.220210970844	2.44902764349488	0.765771387557235	0.00285230783563686	CDKN1C	1028	cyclin dependent kinase inhibitor 1C
ENSG00000285077.2	23.2465932383519	2.44849665263817	1.80330932708835	0.0562621484544481	NA	NA	NA
ENSG00000215417.13	10.6823656560241	2.44060142463091	1.43497217234655	0.0375992385056656	MIR17HG	407975	miR-17-92a-1 cluster host gene
ENSG00000159251.8	48.7246839385979	2.43136140903844	1.48203416347299	0.0402840860538082	ACTC1	70	actin alpha cardiac muscle 1
ENSG00000272316.1	33.7618068864917	2.42691240560067	0.716147834473841	0.00196984117993466	NA	NA	NA
ENSG00000248483.7	6.22712243325355	2.42658682020775	1.44059427235418	0.0381324144220321	POU5F2	134187	POU domain class 5, transcription factor 2
ENSG00000244378.1	12.6501798077895	2.42650313572177	2.10461225526406	0.0746054999491839	NA	NA	NA
ENSG00000236548.2	45.8697237243686	2.41996604797795	0.486794905190607	2.93266533837334e-05	RNF217-AS1	7955	RNF217 antisense RNA 1 (head to head)
ENSG00000187123.15	75.6028913264592	2.41975415607791	0.503503373371998	6.43337899218105e-05	LYPD6	130574	LY6/PLAUR domain containing 6
ENSG00000110446.11	90.3340935060904	2.41290352282871	1.27604908819608	0.0285866120682343	SLC15A3	51296	solute carrier family 15 member 3
ENSG00000166897.15	150.978234287222	2.39802865622052	1.13939482876854	0.0208171720409671	ELFN2	114794	extracellular leucine rich repeat and fibronectin type III domain containing 2
ENSG00000235997.3	8.60448037187667	2.38868057220225	1.82132530578451	0.0620008884470101	NA	NA	NA
ENSG00000255248.9	1272.57092464036	2.38803384932422	0.465951193992339	2.63914465701429e-05	MIR100HG	399959	mir-100-let-7a-2-mir-125b-1 cluster host gene
ENSG00000249740.3	6.38969521795547	2.37998621685814	1.4491583105396	0.0409417707557886	LINC01265	101926904	long intergenic non-protein coding RNA 1265
ENSG00000176046.8	239.789698056132	2.37534845055366	0.845779458278379	0.00642976586733825	NUPR1	26471	nuclear protein 1, transcriptional regulator
ENSG00000135476.12	65.2767264193277	2.37473595938743	1.42817288855703	0.0400667772499375	ESPL1	9700	extra spindle pole bodies like 1, separase
ENSG00000242588.6	29.265885995502	2.36194092172125	1.33282088524504	0.0348101561554278	NA	NA	NA
ENSG00000256751.6	17.9917781441158	2.3595191695617	1.24832620606561	0.0297420572964448	PLBD1-AS1	101928290	PLBD1 antisense RNA 1
ENSG00000137642.13	93.5792258469415	2.35341601198427	0.677754173215698	0.00178071551822886	SORL1	6653	sortilin related receptor 1
ENSG00000266896.1	4.58995958307479	2.31985181498435	1.1391325984045	0.0239914314780065	NA	NA	NA
ENSG00000145526.12	12.2439705741729	2.30443805687108	2.30091611170856	0.0899903699123038	CDH18	1016	cadherin 18
ENSG00000198932.13	67.0884598474482	2.30241493332876	0.894310776327525	0.0106124869626932	GPRASP1	9737	G protein-coupled receptor associated sorting protein 1
ENSG00000278765.1	8.82456388498742	2.30210055555948	1.74888799733417	0.0628760359420881	NA	NA	NA
ENSG00000243176.6	39.2584680689137	2.28992934775251	0.548554623978208	0.000384497970687771	NA	NA	NA
ENSG00000267348.3	4.53514714433435	2.22736739843429	1.66906617410691	0.0630013720215722	GEMIN7-AS1	105372419	GEMIN7 antisense RNA 1
ENSG00000076716.9	29.9519610485949	2.22399310265432	1.06337468667924	0.0234466627241436	GPC4	2239	glypican 4
ENSG00000286314.1	97.6014438343365	2.21885862630948	1.1983978116965	0.0332792586544161	NA	NA	NA
ENSG00000104043.14	159.828707640767	2.20539924127793	1.56363350272046	0.0571374439185284	ATP8B4	79895	ATPase phospholipid transporting 8B4 (putative)
ENSG00000278974.1	33.5332434018132	2.19242611375836	0.999216403622126	0.0205583084210543	NA	NA	NA
ENSG00000213445.10	60.2287923338148	2.17635860469882	1.69728665128396	0.0680541417147302	SIPA1	6494	signal-induced proliferation-associated 1
ENSG00000266086.3	22.2884936522853	2.16576544857186	1.88060652114215	0.0776322129948254	NA	NA	NA
ENSG00000278983.1	6.74363772104449	2.16546995093815	2.05916508598062	0.0864571603899498	NA	NA	NA
ENSG00000124613.8	19.9474834385432	2.16150811263151	1.07056564599247	0.0264506938950509	ZNF391	346157	zinc finger protein 391
ENSG00000135744.8	150.157758137314	2.13931828368362	1.17804791491004	0.0365621890843145	AGT	183	angiotensinogen
ENSG00000152818.18	832.805228638912	2.13826904694386	0.564730998654362	0.00135006908959577	UTRN	7402	utrophin
ENSG00000146122.17	96.8056888792269	2.10350058806942	0.881791220496253	0.0164895216635729	DAAM2	23500	dishevelled associated activator of morphogenesis 2
ENSG00000279789.1	12.1895959919898	2.10028643033341	0.944727913443325	0.0209896760518224	NA	NA	NA
ENSG00000233237.8	144.283068930153	2.0978198035163	0.431469149056078	0.000117259256754917	LINC00472	79940	long intergenic non-protein coding RNA 472
ENSG00000251661.3	8.38158987722292	2.09085604526231	1.03048827383104	0.027519356789367	NA	NA	NA
ENSG00000168874.13	34.7974864860149	2.08289208398588	0.94048552240636	0.021508096148804	ATOH8	84913	atonal bHLH transcription factor 8
ENSG00000285280.2	25.2434848573862	2.06295620640993	1.56414416311966	0.0676724023757164	LOC105371664	105371664	uncharacterized LOC105371664
ENSG00000141448.10	23.2831790096521	2.04329675152989	0.905601533967682	0.0207307984698828	GATA6	2627	GATA binding protein 6
ENSG00000184588.18	590.305759393576	2.03364368794888	0.936784271554057	0.0237171893285117	PDE4B	5142	phosphodiesterase 4B
ENSG00000261659.2	10.1352942984493	2.03230202803609	1.40447648913263	0.0585080328797782	NA	NA	NA
ENSG00000144152.13	19.6157558516856	2.02885513198263	1.09934338868056	0.0374950597812312	FBLN7	129804	fibulin 7
ENSG00000170390.16	68.6944914159175	2.02087890980441	0.518076720320098	0.00128781560334625	DCLK2	166614	doublecortin like kinase 2
ENSG00000171533.11	46.1264894415204	2.01577252940559	1.12266871029378	0.039633679962971	MAP6	4135	microtubule associated protein 6
ENSG00000245275.8	21.0262741102381	2.01026407473631	0.691351009292182	0.00798788305004564	SAP30L-AS1	386627	SAP30L antisense RNA 1 (head to head)
ENSG00000175455.15	1738.18649276483	2.00899969258998	0.264694777188045	2.84445040916541e-08	CCDC14	64770	coiled-coil domain containing 14
ENSG00000120594.17	280.725122128851	2.00549718646346	0.532358647036144	0.00170176655235215	PLXDC2	84898	plexin domain containing 2
ENSG00000133107.14	189.628252451745	1.99170258223247	0.656340627154587	0.0065323013230563	TRPC4	7223	transient receptor potential cation channel subfamily C member 4
ENSG00000278949.1	8.30202040347846	1.96622108238802	1.7448275533799	0.0845451667629286	NA	NA	NA
ENSG00000224729.6	6.17091324402331	1.96238342287217	1.93035877867903	0.0953118167903923	PCOLCE-AS1	100129845	PCOLCE antisense RNA 1
ENSG00000178852.16	18.3193581843793	1.96079178924831	1.63114851383693	0.0780358649882797	EFCAB13	124989	EF-hand calcium binding domain 13
ENSG00000196436.8	15.4403260755025	1.95938524682947	1.33778603970276	0.0592576529421738	NPIPB15	440348	nuclear pore complex interacting protein family member B15
ENSG00000267281.2	6.36451722159243	1.95420861796261	1.22011354964848	0.0510154234018297	NPFF	8620	neuropeptide FF-amide peptide precursor
ENSG00000224660.2	61.4752796093547	1.94760476518047	0.680968987143947	0.00915269573777961	SH3BP5-AS1	100505696	SH3BP5 antisense RNA 1
ENSG00000196159.11	488.041171360007	1.94672538960052	0.976239448614886	0.0323750629948939	FAT4	79633	FAT atypical cadherin 4
ENSG00000204390.10	22.2803144459759	1.93889455025485	0.565222243610256	0.00374627019075977	HSPA1L	3305	heat shock protein family A (Hsp70) member 1 like
ENSG00000261799.1	74.082325513581	1.92285079228774	0.386626260061463	0.000145305063808711	NA	NA	NA
ENSG00000158987.21	428.978357742245	1.92273943184179	0.988339362954362	0.0349129637540052	RAPGEF6	51735	Rap guanine nucleotide exchange factor 6
ENSG00000283189.2	48.6996674290605	1.91137899482165	0.710155019614422	0.0125385896299328	NA	NA	NA
ENSG00000247853.2	4.47666065229624	1.91136564141285	1.57548418380824	0.0788396599489615	NA	NA	NA
ENSG00000273674.5	6.57908384499312	1.90599113256205	1.71806343155019	0.0879580279325266	NA	NA	NA
ENSG00000106484.16	1084.69196547531	1.9042350423562	0.517257880230523	0.00230046425670063	MEST	4232	mesoderm specific transcript
ENSG00000159915.12	23.9978987679416	1.90309999853982	0.887639627459289	0.0266454563649099	ZNF233	353355	zinc finger protein 233
ENSG00000196700.9	145.164701469478	1.89342327479977	1.56992893599673	0.0797794560159016	ZNF512B	57473	zinc finger protein 512B
ENSG00000236671.9	167.973800886108	1.89074399187879	2.06802233582625	0.107493109800964	NA	NA	NA
ENSG00000149451.17	119.630918354968	1.87651348788199	1.43147742327409	0.0734449901552753	ADAM33	80332	ADAM metallopeptidase domain 33
ENSG00000064547.14	20.3873835954898	1.8751962343459	1.25024062084952	0.0591327992447379	LPAR2	9170	lysophosphatidic acid receptor 2
ENSG00000185561.10	128.624182619589	1.87170474733849	0.433231601792922	0.000783604810997205	TLCD2	727910	TLC domain containing 2
ENSG00000285399.2	6.54447331658773	1.87106783514043	1.39748179988332	0.071377398728613	NA	NA	NA
ENSG00000273247.5	18.0544247464144	1.86688263869599	0.603586540010441	0.00695164170700019	NA	NA	NA
ENSG00000259488.2	4.66846486195279	1.8639769038716	1.78179042736064	0.0951748072434181	NA	NA	NA
ENSG00000261584.1	4.10404142857941	1.86256838238486	2.06057542705135	0.110520233169008	NA	NA	NA
ENSG00000273356.1	6.0094877381323	1.85481580508105	1.66556337616985	0.0895846785395752	NA	NA	NA
ENSG00000170160.17	77.9926887212537	1.83588829797693	1.36260733346546	0.0717630206706616	CCDC144A	9720	coiled-coil domain containing 144A
ENSG00000134343.14	9.96526887925422	1.82672560015915	2.32173568894197	0.125661429074434	ANO3	63982	anoctamin 3
ENSG00000167685.15	80.299652804482	1.80027638195694	0.737130294406346	0.0200476883093437	ZNF444	55311	zinc finger protein 444
ENSG00000173209.23	443.582744415254	1.79355196983327	0.850893591912952	0.0315821584889668	AHSA2P	130872	activator of HSP90 ATPase homolog 2, pseudogene
ENSG00000164099.3	388.95517311846	1.78773740124602	1.88803874196833	0.10693918034141	PRSS12	8492	serine protease 12
ENSG00000091656.19	448.133429698214	1.787496954249	0.977194670406388	0.0429453905288522	ZFHX4	79776	zinc finger homeobox 4
ENSG00000166762.18	17.1382109922826	1.78001656945475	1.82217705383697	0.103608704616749	CATSPER2	117155	cation channel sperm associated 2
ENSG00000261326.4	41.6056458779443	1.77553211585964	0.573171167301962	0.00810107459028729	NA	NA	NA
ENSG00000123154.12	29.9572827725656	1.77357967419944	0.987501171715964	0.0448906656139142	WDR83	84292	WD repeat domain 83
ENSG00000115325.13	38.8831640892698	1.77319596255668	0.903669623844626	0.0378126315551751	DOK1	1796	docking protein 1
ENSG00000248334.6	44.8671775979662	1.76342912844626	0.509524201653455	0.00467291789034249	NA	NA	NA
ENSG00000213658.11	12.4029451505485	1.75514501086438	1.35262042783391	0.0768319472090885	LAT	27040	linker for activation of T cells
ENSG00000276141.4	73.3292243025169	1.7512796586084	0.666507358735833	0.0166452744611924	NA	NA	NA
ENSG00000170385.10	647.332191853864	1.74508651522667	0.342753203051821	0.00020281322973305	SLC30A1	7779	solute carrier family 30 member 1
ENSG00000183889.12	143.215008902035	1.74049119822424	0.835401602594398	0.0338889030376966	NA	NA	NA
ENSG00000242992.3	10.6659103023868	1.73595366122517	2.74595660822222	0.147259537489371	NA	NA	NA
ENSG00000264112.1	111.459391347499	1.7278288466409	0.45624018363749	0.00288633412184108	NA	NA	NA
ENSG00000116016.14	2754.99633133965	1.72326463587933	0.477484129470128	0.00408056529476381	EPAS1	2034	endothelial PAS domain protein 1
ENSG00000153790.12	27.9669287177994	1.71702633038945	1.02310635483033	0.0531797557046073	C7orf31	136895	chromosome 7 open reading frame 31
ENSG00000172059.11	126.64624768885	1.71596113854359	0.394248347428637	0.0010809865755237	KLF11	8462	Kruppel like factor 11
ENSG00000184786.6	9.81205109986165	1.71149972260908	0.833324192655848	0.0361492126122408	TCTE3	6991	t-complex-associated-testis-expressed 3
ENSG00000189423.13	66.6313401517635	1.70715697376137	0.744573146340719	0.0263536854697031	NA	NA	NA
ENSG00000132781.18	21.291897945773	1.70381546516251	0.945087822787929	0.0468739332177012	MUTYH	4595	mutY DNA glycosylase
ENSG00000221890.4	137.671839683297	1.70058544862968	1.13269892815489	0.0655238922499553	NPTXR	23467	neuronal pentraxin receptor
ENSG00000170276.6	23.5512603412245	1.69835854233061	1.6888318396208	0.103748064555857	HSPB2	3316	heat shock protein family B (small) member 2
ENSG00000110318.15	129.258131465561	1.69290169559654	0.989013511234335	0.0522106545396701	CEP126	57562	centrosomal protein 126
ENSG00000165124.18	1610.72676032862	1.68499359282383	0.804566959658164	0.0352226896372096	SVEP1	79987	sushi, von Willebrand factor type A, EGF and pentraxin domain containing 1
ENSG00000050327.15	79.2708570231433	1.68172249318151	0.683314940287759	0.0223810787218814	ARHGEF5	7984	Rho guanine nucleotide exchange factor 5
ENSG00000259429.5	9.35609968053573	1.68149964004298	0.829711456374976	0.0380257834091763	NA	NA	NA
ENSG00000280739.3	32.3774503675747	1.67948396984914	1.06026210187722	0.0607541966925868	EIF1B-AS1	440952	EIF1B antisense RNA 1
ENSG00000133422.13	347.297124972934	1.66138246816915	0.661122425860114	0.0218540059349072	MORC2	22880	MORC family CW-type zinc finger 2
ENSG00000104205.15	252.881909785974	1.65760441436486	0.379931167249902	0.00132929852905326	SGK3	23678	serum/glucocorticoid regulated kinase family member 3
ENSG00000233369.7	1818.17462463223	1.6559164377641	0.389770481653961	0.00160205164367969	GTF2IP4	100093631	general transcription factor IIi pseudogene 4
ENSG00000184428.13	100.077145375635	1.65255010168812	1.50867654828369	0.0977820218545544	TOP1MT	116447	DNA topoisomerase I mitochondrial
ENSG00000171105.14	160.196081205263	1.64749349088042	0.689328843075077	0.024919252632671	INSR	3643	insulin receptor
ENSG00000279168.2	47.950864243545	1.63891061729083	1.08389120264549	0.0674183512197477	NA	NA	NA
ENSG00000196689.12	29.0902862856494	1.62815936942428	0.858492031313312	0.0451221420204387	TRPV1	7442	transient receptor potential cation channel subfamily V member 1
ENSG00000133026.12	1495.90179107288	1.6259513777061	0.486702751038258	0.00743766861681047	MYH10	4628	myosin heavy chain 10
ENSG00000125551.19	34.9523904083485	1.62355978152998	1.1929877399811	0.0774980468190427	PLGLB2	5342	plasminogen like B2
ENSG00000100600.15	436.539228089866	1.62282297562827	0.700789414735604	0.0291659052962944	LGMN	5641	legumain
ENSG00000134744.14	409.906227791804	1.61532277034465	0.381974533855483	0.0018076421424151	TUT4	23318	terminal uridylyl transferase 4
ENSG00000237094.12	20.526741155882	1.61491282078274	0.983595664459166	0.0596314534968816	NA	NA	NA
ENSG00000235257.9	27.8150059459327	1.60463556994809	1.10459444242793	0.0722811341357292	ITGA9-AS1	101928153	ITGA9 antisense RNA 1
ENSG00000284773.1	17.586236256952	1.60037605150719	0.788602214652977	0.0408322503353867	NA	NA	NA
ENSG00000172345.14	247.962977676366	1.59695006430393	0.47724084769292	0.00782172505475116	STARD5	80765	StAR related lipid transfer domain containing 5
ENSG00000197121.15	221.157153727601	1.59654536171407	0.447043430502003	0.00553472733560612	PGAP1	80055	post-GPI attachment to proteins inositol deacylase 1
ENSG00000139597.18	23.0556949514029	1.59631597777768	1.02961600374034	0.066785772083476	N4BP2L1	90634	NEDD4 binding protein 2 like 1
ENSG00000133687.16	2919.45312109288	1.59569668259872	0.554485584904898	0.0147202086007939	TMTC1	83857	transmembrane O-mannosyltransferase targeting cadherins 1
ENSG00000270084.2	3.55903545886922	1.59565091002124	2.98698978943173	0.163045829507535	NA	NA	NA
ENSG00000152154.11	18.5385965634939	1.59235045295033	0.941571921944749	0.0572621165677809	TMEM178A	130733	transmembrane protein 178A
ENSG00000189195.13	62.377141601008	1.58447579441867	0.66291707657811	0.0273249616178157	KIAA1107	23285	KIAA1107
ENSG00000088448.14	493.906801350656	1.57892954427416	0.419525183267525	0.00450822055111741	ANKRD10	55608	ankyrin repeat domain 10
ENSG00000006210.7	15.3358127114278	1.57745617029978	1.99752808800508	0.134226622958155	CX3CL1	6376	C-X3-C motif chemokine ligand 1
ENSG00000259959.1	30.7243244788781	1.5743431093804	0.557912642909874	0.0167228476219945	NA	NA	NA
ENSG00000130988.13	22.1547020267569	1.56766515538079	1.89154861366442	0.130624966545415	RGN	9104	regucalcin
ENSG00000204219.11	48.1880444651995	1.55843765792703	1.24514245556626	0.0891784789937819	TCEA3	6920	transcription elongation factor A3
ENSG00000279453.1	101.146772380942	1.55810246728585	0.606968870323989	0.0233565447335395	NA	NA	NA
ENSG00000142149.9	105.923967523414	1.55440600568734	0.613147352746021	0.0241747992156299	HUNK	30811	hormonally up-regulated Neu-associated kinase
ENSG00000232653.8	51.0035031007186	1.54495259071288	0.673362150127555	0.0328753819936752	GOLGA8N	643699	golgin A8 family member N
ENSG00000244627.5	20.7537789258785	1.54381153257248	0.816691360062442	0.0492319767942494	NA	NA	NA
ENSG00000073605.18	71.399551072449	1.54120618338722	0.941309698559423	0.0633796550624549	GSDMB	55876	gasdermin B
ENSG00000150764.14	416.580099411749	1.54019808130842	0.359464747268015	0.00211234772673869	DIXDC1	85458	DIX domain containing 1
ENSG00000185024.17	80.628691172767	1.53835363724852	0.960225810636983	0.0661544746177528	BRF1	2972	BRF1 RNA polymerase III transcription initiation factor subunit
ENSG00000160094.15	81.4647251680007	1.53812621962867	1.03807350151308	0.0742178855632237	ZNF362	149076	zinc finger protein 362
ENSG00000129534.14	216.637346086464	1.52908668571514	0.966918613003227	0.0677996944997475	MIS18BP1	55320	MIS18 binding protein 1
ENSG00000134243.12	1572.70500204785	1.5286854300011	0.663992717877462	0.0331780158345573	SORT1	6272	sortilin 1
ENSG00000143494.15	15.2084179071613	1.52678082106778	1.44100912979274	0.106661413551627	VASH2	79805	vasohibin 2
ENSG00000261997.1	6.16286055779655	1.52273941647875	1.22511751651467	0.0914847118753645	NA	NA	NA
ENSG00000165507.9	111.994520429676	1.51432468299951	0.967979988085725	0.0697128641545171	DEPP1	11067	DEPP1 autophagy regulator
ENSG00000237356.7	7.5699161665382	1.50544951385181	1.09483943660726	0.080997553997377	NA	NA	NA
ENSG00000233178.7	30.9325237700026	1.50331583455052	0.56801939783434	0.0232670899113887	NA	NA	NA
ENSG00000155760.2	466.831078771821	1.50070289747918	1.11499100782911	0.0838648059514816	FZD7	8324	frizzled class receptor 7
ENSG00000284602.1	6.04285545641157	1.50001371823438	1.42555981106164	0.10942365010573	NA	NA	NA
ENSG00000273784.4	23.1250446872279	1.49569851674111	0.948885642791803	0.0699685508945737	NA	NA	NA
ENSG00000134317.18	33.1999414513347	1.49396709384731	0.702094343959318	0.0413792346253	GRHL1	29841	grainyhead like transcription factor 1
ENSG00000237649.8	35.3508739918032	1.49326569483261	0.843473802627641	0.0577592961906388	KIFC1	3833	kinesin family member C1
ENSG00000104870.13	160.021188509055	1.4908117159526	0.838585632413381	0.0575107163907283	FCGRT	2217	Fc fragment of IgG receptor and transporter
ENSG00000279500.1	8.27715321708803	1.48018109711358	2.00672641054861	0.143274502433731	NA	NA	NA
ENSG00000101974.14	625.099505282784	1.47676552341874	0.349175313525735	0.00305362549057607	ATP11C	286410	ATPase phospholipid transporting 11C
ENSG00000120008.16	1106.91886640463	1.47573951040414	0.618282112493872	0.032574538637857	WDR11	55717	WD repeat domain 11
ENSG00000154237.13	125.268229937031	1.4752271219448	0.509849389273814	0.0180671736979751	LRRK1	79705	leucine rich repeat kinase 1
ENSG00000136828.19	38.3249465084654	1.47518249744941	0.66369920318565	0.0384521555572479	RALGPS1	9649	Ral GEF with PH domain and SH3 binding motif 1
ENSG00000184619.6	26.9990719533763	1.47492236126352	0.751689149649755	0.0491138387489152	KRBA2	124751	KRAB-A domain containing 2
ENSG00000133812.15	647.252748455321	1.4710105627164	0.407705814886318	0.00732974444603856	SBF2	81846	SET binding factor 2
ENSG00000272112.1	5.86800125876831	1.46888787527152	1.88830552244163	0.13994931458054	NA	NA	NA
ENSG00000121570.12	85.3138848375525	1.46725111411748	1.36417968906154	0.108598633462398	DPPA4	55211	developmental pluripotency associated 4
ENSG00000280164.1	18.7867501063496	1.45966250063261	1.22065505881201	0.098470221410481	NA	NA	NA
ENSG00000213398.8	18.6211284599335	1.45506453422206	1.1392621046608	0.092437581034947	LCAT	3931	lecithin-cholesterol acyltransferase
ENSG00000273576.1	17.0579875222382	1.44632627144658	0.733712440534883	0.0500603247650381	NA	NA	NA
ENSG00000054793.14	961.829661140514	1.44210254518699	0.500152547005298	0.0195437741555626	ATP9A	10079	ATPase phospholipid transporting 9A (putative)
ENSG00000196418.12	45.67357658592	1.44183468327882	0.467309233608356	0.0151801631700587	ZNF124	7678	zinc finger protein 124
ENSG00000156049.7	52.2703120538652	1.44005122382129	1.50475049283349	0.123506347457084	GNA14	9630	G protein subunit alpha 14
ENSG00000247373.3	18.5695823875174	1.43855513889989	0.68847683495283	0.0447746152569983	NA	NA	NA
ENSG00000263412.1	15.1973316294106	1.43561102551223	2.20065328113568	0.155050975495652	NA	NA	NA
ENSG00000262155.2	10.9083488323493	1.43239449657727	0.858530937379705	0.0679267324175446	LINC02175	283887	long intergenic non-protein coding RNA 2175
ENSG00000143554.14	29.225909262405	1.42874860678573	1.02985071641743	0.0850898168081866	SLC27A3	11000	solute carrier family 27 member 3
ENSG00000278997.1	4.46544266280854	1.42227517609251	1.89627204167661	0.1454034874579	NA	NA	NA
ENSG00000154874.15	71.4183855058774	1.41843005523605	0.60396318556647	0.0370804640835123	CCDC144B	284047	coiled-coil domain containing 144B (pseudogene)
ENSG00000228223.3	193.682318339766	1.41625684417307	0.250538064419868	0.00029931568987424	HCG11	493812	HLA complex group 11
ENSG00000136153.20	2357.94350171013	1.4090733174826	0.731026118868388	0.054283224217174	LMO7	4008	LIM domain 7
ENSG00000231160.10	11.834548011297	1.40905994013167	1.1323601374328	0.0975064407287883	NA	NA	NA
ENSG00000198315.11	346.303864045946	1.40712080596341	0.327799471821301	0.00363834232453203	ZKSCAN8	7745	zinc finger with KRAB and SCAN domains 8
ENSG00000227376.1	28.6944267579715	1.40287067443472	1.05223716289522	0.0913485992641372	NA	NA	NA
ENSG00000153993.13	72.7786558997191	1.39698666307471	0.749740064621449	0.0582581153568489	SEMA3D	223117	semaphorin 3D
ENSG00000135540.11	88.0867302388372	1.39559153670563	0.616786555701158	0.0410512024623088	NHSL1	57224	NHS like 1
ENSG00000165115.15	52.1268594158938	1.39463919922014	0.599329211398218	0.0386660419656231	KIF27	55582	kinesin family member 27
ENSG00000280099.1	20.9333293083587	1.39454101434189	0.768876322079341	0.0617516389567639	NA	NA	NA
ENSG00000134909.18	118.91332177336	1.39274740127403	0.438649852647035	0.0154869040400304	ARHGAP32	9743	Rho GTPase activating protein 32
ENSG00000105866.15	48.1091879556677	1.38754712631226	0.518247223270755	0.0268395423234209	SP4	6671	Sp4 transcription factor
ENSG00000166839.17	27.689605213637	1.38497317742412	0.785734839067585	0.0653976825761934	ANKDD1A	348094	ankyrin repeat and death domain containing 1A
ENSG00000135424.17	79.0503053945306	1.38153152176282	1.62270892764909	0.137555223912146	ITGA7	3679	integrin subunit alpha 7
ENSG00000109339.24	99.6828502077683	1.38138175036599	0.738117507876448	0.0590077453066061	MAPK10	5602	mitogen-activated protein kinase 10
ENSG00000170848.15	814.247281869714	1.38033556776095	0.817595048284862	0.0700964505326643	PSG6	5675	pregnancy specific beta-1-glycoprotein 6
ENSG00000188933.16	155.034618047621	1.37995932244352	0.966475857213467	0.0852263409508259	USP32P1	162632	ubiquitin specific peptidase 32 pseudogene 1
ENSG00000280077.1	54.4621737969299	1.37513291352781	0.401297526168666	0.012130834346571	NA	NA	NA
ENSG00000259877.2	12.3363376391629	1.37347741770617	0.939526259559744	0.0830466372745811	NA	NA	NA
ENSG00000172663.9	123.997655046465	1.36920045036561	1.53009265494985	0.133558897053761	TMEM134	80194	transmembrane protein 134
ENSG00000120690.16	647.26630727363	1.36827927676687	0.292765787709468	0.00226879770079272	ELF1	1997	E74 like ETS transcription factor 1
ENSG00000137101.13	4.80450194837369	1.36454306243254	1.65039028986691	0.140880173733583	CD72	971	CD72 molecule
ENSG00000187954.12	217.46268366135	1.36027618779795	1.0941732990387	0.100404880695884	CYHR1	50626	cysteine and histidine rich 1
ENSG00000096696.14	814.457686848312	1.35338142533025	0.710515015652344	0.0593822263695255	DSP	1832	desmoplakin
ENSG00000234719.9	27.2914538051709	1.35151191091119	2.90069919969217	0.17633905065229	NPIPB2	729978	nuclear pore complex interacting protein family member B2
ENSG00000116191.17	568.125222157882	1.34506831471346	0.342782616415516	0.00716722036824844	RALGPS2	55103	Ral GEF with PH domain and SH3 binding motif 2
ENSG00000213928.9	281.588807336061	1.33858173655899	0.321867274835625	0.00539097451334046	IRF9	10379	interferon regulatory factor 9
ENSG00000172037.14	901.800047265532	1.32661087559185	0.638879865311029	0.052937345535994	LAMB2	3913	laminin subunit beta 2
ENSG00000213722.9	116.011787856236	1.32605686839364	0.727022664669083	0.0662807542046488	DDAH2	23564	dimethylarginine dimethylaminohydrolase 2
ENSG00000272983.1	6.76080992373822	1.32538195278229	1.07017045261053	0.103050864689001	NA	NA	NA
ENSG00000118515.11	1025.33726854535	1.32514838082012	0.46481359845172	0.0254910003381436	SGK1	6446	serum/glucocorticoid regulated kinase 1
ENSG00000198157.11	100.74088428215	1.32430603698095	0.586617621124579	0.0450064288181903	HMGN5	79366	high mobility group nucleosome binding domain 5
ENSG00000134294.14	11653.7416638822	1.32189171000764	0.452608011809091	0.0242663131671816	SLC38A2	54407	solute carrier family 38 member 2
ENSG00000268043.7	273.958997405122	1.32100641265702	0.584234881011306	0.0452375932980147	NBPF12	149013	NBPF member 12
ENSG00000250091.3	65.3533160305419	1.3124234330643	0.885591821873188	0.086320090280138	NA	NA	NA
ENSG00000141391.14	13.9899774128113	1.30961407559502	1.95599906833362	0.159769282876488	PRELID3A	10650	PRELI domain containing 3A
ENSG00000234420.7	111.922292355395	1.3091054045329	0.51236302964306	0.0363558111384889	ZNF37BP	100129482	zinc finger protein 37B, pseudogene
ENSG00000106780.9	635.749121945503	1.30562024361444	0.236403850104614	0.000983511398887516	MEGF9	1955	multiple EGF like domains 9
ENSG00000214193.11	32.5262202292789	1.30295503651554	0.600231367035258	0.0501800994294764	SH3D21	79729	SH3 domain containing 21
ENSG00000171121.16	23.9415491267082	1.29996694901559	1.42046464295603	0.136492886247797	KCNMB3	27094	potassium calcium-activated channel subfamily M regulatory beta subunit 3
ENSG00000249437.7	36.8736620475536	1.29853731185208	0.577959852090502	0.0474610621298933	NAIP	4671	NLR family apoptosis inhibitory protein
ENSG00000120262.10	67.8816143172921	1.28793321328172	1.16268695297083	0.119616905875063	CCDC170	80129	coiled-coil domain containing 170
ENSG00000272990.1	13.89551191696	1.28679401696278	0.668384158560466	0.0635060528393471	NA	NA	NA
ENSG00000114737.15	9.43970780104453	1.27842519257349	1.81292660831725	0.15833165171433	CISH	1154	cytokine inducible SH2 containing protein
ENSG00000267002.4	77.79058628251	1.27311313874285	0.529421630873708	0.0432861567243327	NA	NA	NA
ENSG00000116984.13	683.0632744989	1.27243012602666	0.335720753921022	0.0110012060650302	MTR	4548	5-methyltetrahydrofolate-homocysteine methyltransferase
ENSG00000251562.8	48162.6904499593	1.26849627593506	1.11584658198481	0.11812923007547	MALAT1	378938	metastasis associated lung adenocarcinoma transcript 1
ENSG00000284620.2	24.3188036507151	1.26474692861736	1.2045035745058	0.126334237227796	NA	NA	NA
ENSG00000128881.17	319.913725412039	1.26306623241098	0.32503580293493	0.0105498562541163	TTBK2	146057	tau tubulin kinase 2
ENSG00000170581.14	1259.61831321695	1.2622814103609	0.427527210531985	0.0267423999484585	STAT2	6773	signal transducer and activator of transcription 2
ENSG00000103197.18	379.299186443392	1.2546249865214	0.471900194910458	0.0369769887542274	TSC2	7249	TSC complex subunit 2
ENSG00000258568.1	5.35888992801547	1.25383805116692	1.8762829828261	0.162653073781079	NA	NA	NA
ENSG00000175183.10	6382.00162511013	1.25062392134386	1.48659293480397	0.146730004595588	CSRP2	1466	cysteine and glycine rich protein 2
ENSG00000267680.5	206.640715977123	1.24362626242812	0.348947728327919	0.0156397164466609	ZNF224	7767	zinc finger protein 224
ENSG00000197978.9	47.5971459664068	1.23965090231208	0.48802194048779	0.0417092970360085	GOLGA6L9	440295	golgin A6 family like 9
ENSG00000131389.17	873.616828568504	1.23817945672693	0.847930403734058	0.0950377596639047	SLC6A6	6533	solute carrier family 6 member 6
ENSG00000111364.16	207.142474445969	1.23787327764857	0.621628799589936	0.0648937941122028	DDX55	57696	DEAD-box helicase 55
ENSG00000137496.18	50.1795802930675	1.23577520615601	0.575493887466159	0.056136597007949	IL18BP	10068	interleukin 18 binding protein
ENSG00000124177.15	1065.6822784596	1.23464267413783	0.541033619880965	0.0518473412810342	CHD6	84181	chromodomain helicase DNA binding protein 6
ENSG00000077458.13	133.705832470832	1.23314454105569	0.477055103037965	0.0403938439066787	FAM76B	143684	family with sequence similarity 76 member B
ENSG00000167202.11	670.905581672009	1.23095135195484	0.55545114280102	0.0540381201810768	TBC1D2B	23102	TBC1 domain family member 2B
ENSG00000280347.1	47.8357355490036	1.23026522963324	0.597523284451269	0.0621259446459778	NA	NA	NA
ENSG00000187566.6	22.3382661300066	1.2294713135059	0.616984869054145	0.0657759207431206	NHLRC1	378884	NHL repeat containing E3 ubiquitin protein ligase 1
ENSG00000215424.10	54.4935931015032	1.22946746735506	0.818425868334281	0.0929833207395415	MCM3AP-AS1	114044	MCM3AP antisense RNA 1
ENSG00000147576.17	85.7066032596837	1.22888433573444	1.06232349364481	0.121093456641882	ADHFE1	137872	alcohol dehydrogenase iron containing 1
ENSG00000168502.17	532.954333985187	1.22702410349311	0.645285872239269	0.0706080240816453	MTCL1	23255	microtubule crosslinking factor 1
ENSG00000273018.6	55.616585361829	1.22379242429819	0.818873498936383	0.0940791619230968	FAM106A	80039	family with sequence similarity 106 member A
ENSG00000115738.10	911.902097438111	1.2229203219372	1.0485574301947	0.120825799788805	ID2	3398	inhibitor of DNA binding 2
ENSG00000146373.16	386.692658506136	1.22273829040176	0.405986663901605	0.0284896111922568	RNF217	154214	ring finger protein 217
ENSG00000223745.8	248.630356843298	1.21591535515889	0.963219082823217	0.112699943110652	NA	NA	NA
ENSG00000137942.16	296.067153288131	1.21343115619918	0.644862167353182	0.0729288663906606	FNBP1L	54874	formin binding protein 1 like
ENSG00000104147.9	21.4184070822826	1.21275483184097	1.17654726740504	0.133023815310042	OIP5	11339	Opa interacting protein 5
ENSG00000139132.14	500.075650494899	1.21091318701871	0.700376010007503	0.0800500008230478	FGD4	121512	FYVE, RhoGEF and PH domain containing 4
ENSG00000105612.9	358.688041227654	1.21030679246433	0.261929095566281	0.00558291753992811	DNASE2	1777	deoxyribonuclease 2, lysosomal
ENSG00000272899.4	7.77992785175164	1.20759437361371	1.18992418967189	0.134493671720814	ATP6V1FNB	100130705	ATP6V1F neighbor
ENSG00000250251.6	38.1251392681652	1.20681041311956	0.844051730571026	0.0995744947252323	NA	NA	NA
ENSG00000248508.8	101.507471922728	1.20464246945164	0.30952306897344	0.012954231800146	SRP14-AS1	100131089	SRP14 antisense RNA1 (head to head)
ENSG00000184206.12	87.3893333771094	1.20425083793567	0.554828433640605	0.0588828281343189	GOLGA6L4	643707	golgin A6 family like 4
ENSG00000212916.4	20.6091606392897	1.20248081436614	0.650448996872325	0.075770211810301	MAP10	54627	microtubule associated protein 10
ENSG00000148803.12	17.1908370389031	1.20029218479856	0.970692809575162	0.116094990266274	FUOM	282969	fucose mutarotase
ENSG00000197457.10	44.1051309725215	1.19955092215859	2.78034695150928	0.189156293514073	STMN3	50861	stathmin 3
ENSG00000164306.11	120.629111254219	1.19643824135025	0.481601220031791	0.046639221784575	PRIMPOL	201973	primase and DNA directed polymerase
ENSG00000157796.18	281.287734775607	1.19351132431089	0.46707970782387	0.0445421169546649	WDR19	57728	WD repeat domain 19
ENSG00000215158.9	26.121088631611	1.19151776407213	0.652146362610372	0.0770984337658355	NA	NA	NA
ENSG00000138439.12	107.670549913022	1.19111604939609	0.504918255689432	0.0520895777976731	FAM117B	150864	family with sequence similarity 117 member B
ENSG00000143382.15	43.613203359404	1.19102153040688	0.507042977613057	0.0525746977954642	ADAMTSL4	54507	ADAMTS like 4
ENSG00000134627.12	13.9125886708337	1.18996185126694	1.52931772230535	0.157154215396642	PIWIL4	143689	piwi like RNA-mediated gene silencing 4
ENSG00000231185.7	14.8387858534109	1.18792682777103	0.586790977705662	0.0683089103668571	SPRY4-AS1	101926941	SPRY4 antisense RNA 1
ENSG00000252690.3	24.7715338220669	1.18757944171719	0.737223492972524	0.0903973896563042	NA	NA	NA
ENSG00000229728.1	5.05930764898291	1.17846936849028	1.24569505824793	0.142606589982535	NA	NA	NA
ENSG00000227110.7	11.2139737643126	1.17721224719199	0.990067083431024	0.123237877695374	LMCD1-AS1	100288428	LMCD1 antisense RNA 1
ENSG00000263956.6	242.260597645963	1.17392916069968	0.257305715275419	0.0074912121486002	NBPF11	200030	NBPF member 11
ENSG00000182752.10	3094.61959392315	1.17044186586362	0.464044659564871	0.0478166936068124	PAPPA	5069	pappalysin 1
ENSG00000272631.1	22.2656040412216	1.16882714864106	0.468099259501495	0.0493502605350018	NA	NA	NA
ENSG00000273723.1	18.6137691575057	1.16395776265191	0.660339113269538	0.0824991693202375	NA	NA	NA
ENSG00000245498.7	30.2514475852976	1.16329845945091	0.559591675384534	0.0684361879495392	LOC100507283	100507283	uncharacterized LOC100507283
ENSG00000204311.14	28.5759022516156	1.16280412882472	1.0969931331036	0.13502747983342	PJVK	494513	pejvakin
ENSG00000127946.17	939.662346937576	1.16228955852442	0.387606266736291	0.0344000778610056	HIP1	3092	huntingtin interacting protein 1
ENSG00000082438.17	224.792290612697	1.15976540924499	0.881967393552127	0.11446518149201	COBLL1	22837	cordon-bleu WH2 repeat protein like 1
ENSG00000139631.18	121.79751783572	1.15517456058786	0.386056596792788	0.0353258857348544	CSAD	51380	cysteine sulfinic acid decarboxylase
ENSG00000260404.3	27.9340076470675	1.1497513243134	1.0509947415116	0.133291381209762	NA	NA	NA
ENSG00000204371.11	166.623615214207	1.1478141919102	0.893551790578022	0.118400415795326	EHMT2	10919	euchromatic histone lysine methyltransferase 2
ENSG00000147027.4	2675.03983884028	1.14588670209284	0.59364421409543	0.0765645177937682	TMEM47	83604	transmembrane protein 47
ENSG00000280383.1	19.2970419111328	1.14418859860436	0.664688537968329	0.0889075263412758	NA	NA	NA
ENSG00000196586.16	1065.20341063588	1.14358086777226	0.180286161349941	0.00114166923724108	MYO6	4646	myosin VI
ENSG00000152518.8	17806.8050642352	1.14080690630951	0.319092364265726	0.0224696466984904	ZFP36L2	678	ZFP36 ring finger protein like 2
ENSG00000123096.11	218.826016338579	1.13417237547586	1.07550322850575	0.138618256068459	SSPN	8082	sarcospan
ENSG00000169871.13	838.737616232477	1.13156614576578	0.401975502871248	0.0422648650867848	TRIM56	81844	tripartite motif containing 56
ENSG00000071967.12	2657.93062550111	1.12899313433273	1.28862608858261	0.153202555184388	CYBRD1	79901	cytochrome b reductase 1
ENSG00000174437.17	5559.39725145574	1.12550255256507	0.563532598523586	0.0761655966339929	ATP2A2	488	ATPase sarcoplasmic/endoplasmic reticulum Ca2+ transporting 2
ENSG00000247934.4	13.5413694369162	1.12382907731381	0.635792351454622	0.0887722071546553	NA	NA	NA
ENSG00000154305.18	929.927061289561	1.12332133365083	0.360958393799704	0.0354288558973451	MIA3	375056	MIA SH3 domain ER export factor 3
ENSG00000131069.20	434.267377124013	1.12315838853893	0.501655682075438	0.0660281882711914	ACSS2	55902	acyl-CoA synthetase short chain family member 2
ENSG00000167107.12	172.970481297408	1.12097162559081	0.742515303364793	0.103469145976947	ACSF2	80221	acyl-CoA synthetase family member 2
ENSG00000085982.13	372.721353100457	1.11990649362867	0.535937404518507	0.0733161419566277	USP40	55230	ubiquitin specific peptidase 40
ENSG00000088280.19	130.157952285791	1.11471524016298	0.836777921217605	0.119212331695067	ASAP3	55616	ArfGAP with SH3 domain, ankyrin repeat and PH domain 3
ENSG00000183060.15	97.001689837192	1.11459762581388	0.455478826324977	0.057386517279785	LYSMD4	145748	LysM domain containing 4
ENSG00000175265.17	241.124625942705	1.11380531392118	0.480823235419557	0.0632533834464986	GOLGA8A	23015	golgin A8 family member A
ENSG00000110987.8	89.2868031253427	1.11161479821084	0.703961823609812	0.100820931000536	BCL7A	605	BAF chromatin remodeling complex subunit BCL7A
ENSG00000184208.12	85.2282502699482	1.10391567527929	0.501039049306473	0.0702242134125434	C22orf46	79640	CTA-216E10.6
ENSG00000137103.20	136.174125252665	1.10383226772295	0.519120296986949	0.074088968711824	TMEM8B	51754	transmembrane protein 8B
ENSG00000008256.16	195.730266526351	1.10370037959948	0.50472897557421	0.0708644692851998	CYTH3	9265	cytohesin 3
ENSG00000083642.19	430.538563704635	1.10171487392938	0.4318902216291	0.0551410438018349	PDS5B	23047	PDS5 cohesin associated factor B
ENSG00000150593.18	1020.59705765347	1.10100742152585	0.261042037692838	0.0150263149393197	PDCD4	27250	programmed cell death 4
ENSG00000198740.8	376.347741852996	1.10054067711314	0.343524117612494	0.0357373393325271	ZNF652	22834	zinc finger protein 652
ENSG00000162512.16	840.578748024774	1.09932052323616	1.22419535391607	0.154391202799311	SDC3	9672	syndecan 3
ENSG00000047346.12	494.199153823947	1.09649855639055	0.518425750674936	0.0753810078664054	FAM214A	56204	family with sequence similarity 214 member A
ENSG00000273271.1	13.5877882048323	1.09518380317175	0.756241834004472	0.113514473813634	NA	NA	NA
ENSG00000244754.8	1792.47072926099	1.09516575247404	0.289983603198762	0.0230013330137008	N4BP2L2	10443	NEDD4 binding protein 2 like 2
ENSG00000116663.11	83.6965908862855	1.09416289242712	0.513826002018196	0.0751221636369257	FBXO6	26270	F-box protein 6
ENSG00000196605.7	58.2302501346593	1.08999393250691	0.460059806154033	0.0646418861165872	ZNF846	162993	zinc finger protein 846
ENSG00000140836.17	498.762677820119	1.08800067627942	0.498472532175367	0.0735736772404414	ZFHX3	463	zinc finger homeobox 3
ENSG00000272325.2	555.409040173781	1.0862888760365	0.795595557718701	0.121628361190936	NUDT3	11165	nudix hydrolase 3
ENSG00000204314.12	6.44523369847167	1.08542496211459	1.6177351046957	0.171719603079734	PRRT1	80863	proline rich transmembrane protein 1
ENSG00000215908.10	61.3664714567103	1.08243625398709	0.544555657269654	0.0814064585960911	CROCCP2	84809	CROCC pseudogene 2
ENSG00000136383.6	15.9642709443173	1.07769569410889	1.96865094656551	0.185207253974088	ALPK3	57538	alpha kinase 3
ENSG00000152117.17	46.0405067953732	1.07509626867101	0.503054715338955	0.0762983114456485	LOC150776	150776	sphingomyelin phosphodiesterase 4, neutral membrane (neutral sphingomyelinase-3) pseudogene
ENSG00000177030.16	89.4246806992981	1.07366962361189	0.650533417427161	0.101237926274921	DEAF1	10522	DEAF1 transcription factor
ENSG00000070759.17	30.3808929554202	1.07132314573521	0.614205948775893	0.0972311660936545	TESK2	10420	testis associated actin remodelling kinase 2
ENSG00000158691.14	54.0604627767563	1.06531990831521	0.422633410877175	0.0622507754177077	ZSCAN12	9753	zinc finger and SCAN domain containing 12
ENSG00000126351.12	157.729528357089	1.06394659169906	0.640665250930217	0.101936275142179	THRA	7067	thyroid hormone receptor alpha
ENSG00000154358.21	129.996798744318	1.0605855343269	2.12925518157022	0.190937688198475	OBSCN	84033	obscurin, cytoskeletal calmodulin and titin-interacting RhoGEF
ENSG00000118495.19	240.026141897205	1.05262227071267	0.67757026104842	0.112971434611358	PLAGL1	5325	PLAG1 like zinc finger 1
ENSG00000133858.16	757.886678175874	1.05198997891678	0.267821233511784	0.0246348860558819	ZFC3H1	196441	zinc finger C3H1-type containing
ENSG00000128731.17	866.869876491646	1.05068715924337	0.665840240864838	0.111474369653728	HERC2	8924	HECT and RLD domain containing E3 ubiquitin protein ligase 2
ENSG00000181404.17	49.9489484825473	1.04721758348508	0.897662419008547	0.140481763387486	WASHC1	100287171	WASH complex subunit 1
ENSG00000227268.4	18.6605648590016	1.046330619585	0.613708359410034	0.102633780595115	KLLN	100144748	killin, p53 regulated DNA replication inhibitor
ENSG00000051009.10	92.6318831353118	1.04578971394064	0.78089296981222	0.128749785998396	FAM160A2	84067	family with sequence similarity 160 member A2
ENSG00000137504.13	385.855291321321	1.04519180909841	0.421572962961274	0.0672917081595495	CREBZF	58487	CREB/ATF bZIP transcription factor
ENSG00000166912.17	444.798902994047	1.0414318135146	0.403945896767928	0.0636322752478167	MTMR10	54893	myotubularin related protein 10
ENSG00000253276.3	806.981290529083	1.03790621897449	0.346160091565425	0.0495861375757617	CCDC71L	168455	coiled-coil domain containing 71 like
ENSG00000167785.9	176.692537587693	1.03520713510447	0.489208142618879	0.0823617272175902	ZNF558	148156	zinc finger protein 558
ENSG00000130045.16	45.4388710343887	1.03387700993948	0.675311648443574	0.11745207044604	NXNL2	158046	nucleoredoxin like 2
ENSG00000118762.8	1846.71618272629	1.03070802961212	0.285676928404802	0.0347073440269857	PKD2	5311	polycystin 2, transient receptor potential cation channel
ENSG00000214425.8	109.033557358815	1.03029646955362	0.833986345773189	0.138352521481538	NA	NA	NA
ENSG00000077254.14	820.03649038553	1.029523260837	0.278931884808255	0.0329762957082494	USP33	23032	ubiquitin specific peptidase 33
ENSG00000272970.3	23.9863759704431	1.02842315501296	1.70177352274293	0.18392187199914	LOC107986163	107986163	uncharacterized LOC107986163
ENSG00000174804.4	390.093945339535	1.02750728527629	0.332015741118295	0.0476981417617793	FZD4	8322	frizzled class receptor 4
ENSG00000160305.18	287.284463627905	1.02583103655927	0.374078934007414	0.0601311410970964	DIP2A	23181	disco interacting protein 2 homolog A
ENSG00000081377.17	287.860590972994	1.02480422077737	0.429530383777573	0.0749928424865243	CDC14B	8555	cell division cycle 14B
ENSG00000100027.16	10.5690831564076	1.02480222817623	1.8510796681737	0.188901224882136	YPEL1	29799	yippee like 1
ENSG00000239407.5	18.6435910678993	1.02476131822531	0.610619119420027	0.109011541998005	NA	NA	NA
ENSG00000108582.12	3707.99249577388	1.02353408456147	0.429168489880251	0.0752513896154218	CPD	1362	carboxypeptidase D
ENSG00000163257.11	337.336183694117	1.02347777563358	0.224813491548097	0.0179856658696401	DCAF16	54876	DDB1 and CUL4 associated factor 16
ENSG00000157426.14	191.82505494489	1.02269066438114	0.451887999293661	0.079241088911693	AASDH	132949	aminoadipate-semialdehyde dehydrogenase
ENSG00000244198.7	40.213180498028	1.02231425378211	0.765601705439791	0.132890611831378	NA	NA	NA
ENSG00000269486.2	13.7101180290595	1.02196868825867	0.746233303954383	0.130891576105022	NA	NA	NA
ENSG00000226200.7	42.4224362084287	1.02145547165341	0.699355637066889	0.124313192909702	NA	NA	NA
ENSG00000285669.1	15.6051713949798	1.0206753463915	0.742590481459979	0.130357805152286	NA	NA	NA
ENSG00000215374.6	33.0123592046824	1.01984904040512	0.581511619086523	0.104304626727281	FAM66B	100128890	family with sequence similarity 66 member B
ENSG00000167996.16	30938.7254954962	1.01967636906409	0.333268655906768	0.0504192111369184	FTH1	2495	ferritin heavy chain 1
ENSG00000215252.11	431.273069735917	1.01585309279473	0.983604794223671	0.153863231003892	GOLGA8B	440270	golgin A8 family member B
ENSG00000063127.16	22.1844469876449	1.01569504102242	1.41931498023396	0.175017427268744	SLC6A16	28968	solute carrier family 6 member 16
ENSG00000097096.9	62.7727917610348	1.01492846208741	0.815436387585366	0.139548948784649	SYDE2	84144	synapse defective Rho GTPase homolog 2
ENSG00000256040.2	234.23845534286	1.01207302037857	0.546181345837533	0.100682437636716	PAPPA-AS1	493913	PAPPA antisense RNA 1
ENSG00000115904.13	722.583933815746	1.01146743152374	0.51114945384926	0.0949009843416414	SOS1	6654	SOS Ras/Rac guanine nucleotide exchange factor 1
ENSG00000176542.10	258.005693424834	1.01124602053393	0.467265132223366	0.0853628840342149	USF3	205717	upstream transcription factor family member 3
ENSG00000140044.13	135.04022992352	1.01092890670728	0.717572151831708	0.129688414115123	JDP2	122953	Jun dimerization protein 2
ENSG00000130723.20	1410.46717118547	1.01004841902325	0.699354517321193	0.1275427798617	PRRC2B	84726	proline rich coiled-coil 2B
ENSG00000123836.15	191.584480501365	1.00856686052689	0.509488699105972	0.0955853179879781	PFKFB2	5208	6-phosphofructo-2-kinase/fructose-2,6-biphosphatase 2
ENSG00000119397.16	77.2262588698244	1.00775597136377	0.515566820741242	0.0965436712744242	CNTRL	11064	centriolin
ENSG00000049246.14	50.8955746517542	1.00717359205065	0.991089883185438	0.156498357570659	PER3	8863	period circadian regulator 3
ENSG00000279342.2	11.3665154327811	1.00429015095307	0.999563971205517	0.158201041552471	NA	NA	NA
ENSG00000064393.16	1904.68971231027	1.00397341982413	0.473245286718247	0.0898552591694945	HIPK2	28996	homeodomain interacting protein kinase 2
ENSG00000134253.10	49.1545544651022	0.995505730451232	0.626135533480936	0.122029354939406	TRIM45	80263	tripartite motif containing 45
ENSG00000258441.1	134.572237901536	0.995164252278211	0.461996366998272	0.0901256091540501	LINC00641	283624	long intergenic non-protein coding RNA 641
ENSG00000107731.12	20.739994022569	0.993935431313039	1.06146511106291	0.163699981644576	UNC5B	219699	unc-5 netrin receptor B
ENSG00000181381.13	389.261055072225	0.992635571182081	0.343354372897441	0.0616267673524508	DDX60L	91351	DExD/H-box 60 like
ENSG00000123066.8	1059.36097871197	0.992172852656013	0.447348198445562	0.0868673185284555	MED13L	23389	mediator complex subunit 13L
ENSG00000005189.19	46.8632345524213	0.991224204469328	0.657005116831005	0.127140240239032	REXO5	81691	RNA exonuclease 5
ENSG00000172403.11	4286.19821372528	0.99055021607407	0.705483762284987	0.133692484378438	SYNPO2	171024	synaptopodin 2
ENSG00000166033.13	2086.22059959441	0.989780441056287	0.596179283901078	0.117858266906847	HTRA1	5654	HtrA serine peptidase 1
ENSG00000152409.9	185.099309745904	0.986363727055231	0.460475508637667	0.0921647612541897	JMY	133746	junction mediating and regulatory protein, p53 cofactor
ENSG00000083290.20	381.619884242502	0.984972562278579	0.751949833907989	0.140614722258659	ULK2	9706	unc-51 like autophagy activating kinase 2
ENSG00000138738.10	89.4208721176817	0.984944690989262	0.532768357070889	0.106523014457252	PRDM5	11107	PR/SET domain 5
ENSG00000069702.11	272.430165801459	0.984810629558615	0.570580657450637	0.115144355100999	TGFBR3	7049	transforming growth factor beta receptor 3
ENSG00000141665.13	12.9887267849621	0.982602234904661	0.868657970160944	0.152013458423453	FBXO15	201456	F-box protein 15
ENSG00000206535.8	121.278365123635	0.981640042065298	0.702045181063354	0.135827065247382	LNP1	348801	leukemia NUP98 fusion partner 1
ENSG00000137628.17	188.5192591164	0.980735609119668	0.86581517342613	0.152410041717493	DDX60	55601	DExD/H-box helicase 60
ENSG00000196547.15	597.805102310147	0.980380378060752	0.521583367356425	0.10596885999542	MAN2A2	4122	mannosidase alpha class 2A member 2
ENSG00000257181.1	23.2782384636308	0.979714602776085	1.25597261607224	0.174227315895183	NA	NA	NA
ENSG00000276180.1	31.8549223755224	0.976353976609234	0.763519107652046	0.143408060561968	H4C9	8294	H4 clustered histone 9
ENSG00000151849.15	158.367873442214	0.974889048557292	0.448317989039869	0.0931198021410217	CENPJ	55835	centromere protein J
ENSG00000107560.12	308.119659307644	0.967601708446014	0.835909526313088	0.152938338271671	RAB11FIP2	22841	RAB11 family interacting protein 2
ENSG00000185201.16	13813.0669925542	0.967208156044448	0.244831337939089	0.0377058055188425	IFITM2	10581	interferon induced transmembrane protein 2
ENSG00000163629.13	953.024101858357	0.966053937380518	0.652401600956655	0.133825942429877	PTPN13	5783	protein tyrosine phosphatase non-receptor type 13
ENSG00000175322.11	31.5982092174404	0.965428171839848	0.693195346102464	0.139148971604028	ZNF519	162655	zinc finger protein 519
ENSG00000281392.2	12.7426007157334	0.962256904308056	0.654711052454845	0.135293997126406	LINC00506	100846978	long intergenic non-protein coding RNA 506
ENSG00000230551.4	405.345971845124	0.960052581560096	0.401014143779142	0.0861830776800168	NA	NA	NA
ENSG00000242086.8	162.16706602071	0.959015722134098	0.436016685659003	0.0957219770468884	SDHAP2	727956	succinate dehydrogenase complex flavoprotein subunit A pseudogene 2
ENSG00000178904.19	553.446036955234	0.958775681040448	0.391649628950005	0.0842733069956253	DPY19L3	147991	dpy-19 like C-mannosyltransferase 3
ENSG00000276550.4	634.520075032282	0.957699806750174	0.615589433845459	0.131558515057196	HERC2P2	400322	hect domain and RLD 2 pseudogene 2
ENSG00000168306.13	108.595674171764	0.957609295666694	1.1797721489236	0.174885817472138	ACOX2	8309	acyl-CoA oxidase 2
ENSG00000273373.1	14.0834831043989	0.956452600793107	0.695315483845174	0.141809002542021	NA	NA	NA
ENSG00000213186.8	370.813490234794	0.953058099728875	0.234316778792921	0.0382389036010608	TRIM59	286827	tripartite motif containing 59
ENSG00000177595.18	31.8505491067738	0.95083941869363	1.34279082492366	0.184179540719697	PIDD1	55367	p53-induced death domain protein 1
ENSG00000188994.13	514.201232089322	0.9506689196104	0.361998131300065	0.0793756535688075	ZNF292	23036	zinc finger protein 292
ENSG00000172197.11	176.069884531705	0.949450317163665	1.23527705029076	0.178320798128276	MBOAT1	154141	membrane bound O-acyltransferase domain containing 1
ENSG00000272734.1	27.6945927716326	0.949153713610451	0.876996161501228	0.161078220990632	NA	NA	NA
ENSG00000184898.7	186.003279138707	0.949012325963954	0.363722425916386	0.0804549551752336	RBM43	375287	RNA binding motif protein 43
ENSG00000010322.16	526.919254591016	0.944630245925166	1.07545557154553	0.171984348852682	NISCH	11188	nischarin
ENSG00000074047.21	109.745294971314	0.944457137961283	0.639295896237718	0.138883526468543	GLI2	2736	GLI family zinc finger 2
ENSG00000242338.6	17.4778435816459	0.940485014541231	1.25076724822647	0.181592523173794	NA	NA	NA
ENSG00000198816.7	57.6172075376416	0.940020867545664	0.776099863946922	0.154523167461829	ZNF358	140467	zinc finger protein 358
ENSG00000285410.1	48.8259419660878	0.937149374967422	0.785268240311913	0.156366859347149	GABPB1-IT1	55056	GABPB1 intronic transcript
ENSG00000141232.5	873.973354155443	0.934217691669438	0.588524402644104	0.134627101193072	TOB1	10140	transducer of ERBB2, 1
ENSG00000074621.14	155.386139703427	0.934145882477602	1.04365447297168	0.172776690960434	SLC24A1	9187	solute carrier family 24 member 1
ENSG00000145241.11	179.863824485397	0.933857799375643	0.355520192138704	0.0833196338192211	CENPC	1060	centromere protein C
ENSG00000115267.8	66.2743104355887	0.932253934739811	0.817438586217553	0.160555020071903	IFIH1	64135	interferon induced with helicase C domain 1
ENSG00000171448.9	82.6031093819473	0.930670772642263	0.387774331960124	0.0939424694277109	ZBTB26	57684	zinc finger and BTB domain containing 26
ENSG00000181396.13	172.618503401042	0.930617073702619	0.508169917516355	0.122565689416688	OGFOD3	79701	2-oxoglutarate and iron dependent oxygenase domain containing 3
ENSG00000169180.11	919.034882439858	0.930453916950282	0.480612544204084	0.116366894662663	XPO6	23214	exportin 6
ENSG00000198399.14	510.464239373977	0.92853680000787	0.460389484546406	0.113107204001313	ITSN2	50618	intersectin 2
ENSG00000110514.19	310.296393303819	0.928160862728366	0.662894188622474	0.146200453130943	MADD	8567	MAP kinase activating death domain
ENSG00000269983.1	46.025873168887	0.925800264299936	0.487497602746489	0.120557843924967	NA	NA	NA
ENSG00000281344.1	75.7862347200081	0.925488167755087	0.647356696257994	0.145005503202681	NA	NA	NA
ENSG00000102081.14	469.312436306009	0.92538959919631	0.463862771071182	0.11500881955541	FMR1	2332	FMRP translational regulator 1
ENSG00000116005.12	3221.50902721483	0.925315311844352	0.611003944099077	0.140747523423193	PCYOX1	51449	prenylcysteine oxidase 1
ENSG00000132549.18	947.28848655455	0.924711456288327	0.592782813871451	0.138485433544115	VPS13B	157680	vacuolar protein sorting 13 homolog B
ENSG00000142687.18	866.189479114831	0.924646276509764	0.355327804160499	0.0872765990387622	KIAA0319L	79932	KIAA0319 like
ENSG00000121039.10	1487.62744193083	0.924454250675025	1.22737058727667	0.184822408042994	RDH10	157506	retinol dehydrogenase 10
ENSG00000186812.13	272.018834347438	0.923760815003543	0.363034035929364	0.090261463544422	ZNF397	84307	zinc finger protein 397
ENSG00000231721.7	93.6744835180729	0.921777033028601	0.451024781642053	0.11365024218156	LINC-PINT	378805	long intergenic non-protein coding RNA, p53 induced transcript
ENSG00000171150.9	906.81007025678	0.921390729375446	0.28281502242262	0.0670385029515448	SOCS5	9655	suppressor of cytokine signaling 5
ENSG00000105808.17	137.881357115354	0.921111937252263	0.894641040549546	0.16789135273495	RASA4	10156	RAS p21 protein activator 4
ENSG00000122367.19	15.9987613561062	0.920246897229574	0.78413463278159	0.160947377583435	LDB3	11155	LIM domain binding 3
ENSG00000271895.2	21.8386862022979	0.920062827655741	0.535066368227188	0.131292139942982	NA	NA	NA
ENSG00000183354.12	431.682998336084	0.918175792763247	0.350731254907749	0.0890430961106483	KIAA2026	158358	KIAA2026
ENSG00000196935.9	728.071616636818	0.918050668744974	0.620041267942379	0.143541507579253	SRGAP1	57522	SLIT-ROBO Rho GTPase activating protein 1
ENSG00000196466.10	40.8943633183305	0.916385153423011	0.44015284121315	0.11337884372189	ZNF799	90576	zinc finger protein 799
ENSG00000128536.16	34.7183251912828	0.914977708603937	0.529867719165627	0.132357981731311	CDHR3	222256	cadherin related family member 3
ENSG00000120708.17	8599.76940139264	0.914407150972149	0.382198464952026	0.0987452738332893	TGFBI	7045	transforming growth factor beta induced
ENSG00000232593.7	69.7571550787521	0.913306172433776	0.484485021818448	0.124178409121236	NA	NA	NA
ENSG00000101596.15	716.302141524797	0.913033327120224	0.458614657297642	0.118806859147005	SMCHD1	23347	structural maintenance of chromosomes flexible hinge domain containing 1
ENSG00000158941.16	440.513568849798	0.912585185850725	0.425142237761879	0.111202159091257	CCAR2	57805	cell cycle and apoptosis regulator 2
ENSG00000281183.1	20.3277761053695	0.912283019565036	0.961860927929787	0.173172026702476	NPTN-IT1	101241892	NPTN intronic transcript 1
ENSG00000128602.11	118.474237247731	0.907341572191091	0.845639096066846	0.167760065889806	SMO	6608	smoothened, frizzled class receptor
ENSG00000179364.13	213.758134497746	0.907024293769343	0.899824671689159	0.170130638524463	PACS2	23241	phosphofurin acidic cluster sorting protein 2
ENSG00000241399.7	190.250770094546	0.906384173729386	0.59664658498658	0.144606731189992	CD302	9936	CD302 molecule
ENSG00000271590.1	4.440583490685	0.906299253526571	2.75716437928266	0.211726503215246	NA	NA	NA
ENSG00000174501.14	196.360118702652	0.90452390095713	0.70993490977004	0.158853967862184	ANKRD36C	400986	ankyrin repeat domain 36C
ENSG00000285458.1	25.6472239027563	0.904497154808216	0.908203228669889	0.171322405540736	C4orf36	132989	chromosome 4 open reading frame 36
ENSG00000126778.12	126.630162707665	0.9004600461531	0.759588247382919	0.163961451510982	SIX1	6495	SIX homeobox 1
ENSG00000162819.12	2794.02669714894	0.900273781846177	0.392929468582946	0.106800399764286	BROX	148362	BRO1 domain and CAAX motif containing
ENSG00000173281.5	142.765386132456	0.898371497735012	0.318934048083184	0.0871403092469384	PPP1R3B	79660	protein phosphatase 1 regulatory subunit 3B
ENSG00000178338.11	55.1764475791164	0.897645375686741	0.566549688584611	0.143007171686509	ZNF354B	117608	zinc finger protein 354B
ENSG00000183808.11	304.453250423915	0.896865276127802	0.391965860509803	0.108736439617721	RBM12B	389677	RNA binding motif protein 12B
ENSG00000153933.10	176.39418539606	0.896058335538873	0.671932516115995	0.157415985876062	DGKE	8526	diacylglycerol kinase epsilon
ENSG00000240303.8	464.15069761795	0.895753395688098	0.352246073383105	0.0983326542654648	ACAD11	84129	acyl-CoA dehydrogenase family member 11
ENSG00000165572.8	468.432589088253	0.895293254763705	0.311201682638618	0.0857729834551716	KBTBD6	89890	kelch repeat and BTB domain containing 6
ENSG00000278600.1	25.1992692040928	0.892906586220359	1.07751887010927	0.184950736564764	NA	NA	NA
ENSG00000103111.15	1780.49449744026	0.890584146296872	0.557234725871297	0.144473803935547	MON1B	22879	MON1 homolog B, secretory trafficking associated
ENSG00000137075.18	323.809489478667	0.890026443600912	0.317411238919121	0.090941017832654	RNF38	152006	ring finger protein 38
ENSG00000112378.12	4164.97625640389	0.887093499759114	0.313442349337885	0.0910768280336483	PERP	64065	p53 apoptosis effector related to PMP22
ENSG00000183426.17	179.318026903941	0.88701468005622	0.861890066180817	0.172908595789959	NPIPA1	9284	nuclear pore complex interacting protein family member A1
ENSG00000137478.15	438.257833748913	0.884806493576729	0.40126523678877	0.117722792272969	FCHSD2	9873	FCH and double SH3 domains 2
ENSG00000182504.11	589.518524393974	0.884134630764152	1.11722586094213	0.188646193094294	CEP97	79598	centrosomal protein 97
ENSG00000247708.8	34.2501423623949	0.883860563548154	0.638433647885489	0.157677767289175	STX18-AS1	100507266	STX18 antisense RNA 1 (head to head)
ENSG00000205464.12	51.570193647952	0.883180837015031	0.406236441750056	0.120155021025995	ATP6AP1L	92270	ATPase H+ transporting accessory protein 1 like
ENSG00000124151.19	876.670821427082	0.883045610334508	0.631242193632343	0.157023239721865	NCOA3	8202	nuclear receptor coactivator 3
ENSG00000112624.12	170.386371731188	0.87987771940551	0.338636623924556	0.10109834652743	BICRAL	23506	BRD4 interacting chromatin remodeling complex associated protein like
ENSG00000162688.17	403.258787305554	0.878186221471852	0.339286154317437	0.101796334854439	AGL	178	amylo-alpha-1, 6-glucosidase, 4-alpha-glucanotransferase
ENSG00000155016.18	434.354771342818	0.87717826906295	0.960245734333637	0.181462406817945	CYP2U1	113612	cytochrome P450 family 2 subfamily U member 1
ENSG00000104763.19	3371.73160117115	0.876874052815053	0.321300406281464	0.0979194730420097	ASAH1	427	N-acylsphingosine amidohydrolase 1
ENSG00000156876.10	107.790583875977	0.876839649908952	0.519433700023008	0.143941388647369	SASS6	163786	SAS-6 centriolar assembly protein
ENSG00000148019.13	228.622024450788	0.873748059577947	0.380577087784889	0.117587475963759	CEP78	84131	centrosomal protein 78
ENSG00000037042.9	146.074653970943	0.871522206954648	0.484365603965579	0.141012744568802	TUBG2	27175	tubulin gamma 2
ENSG00000151773.13	52.3379854128431	0.869568691817238	0.647195754277499	0.162522074975492	CCDC122	160857	coiled-coil domain containing 122
ENSG00000095059.16	347.127798033454	0.866830819441355	0.322861874737362	0.102215667072283	DHPS	1725	deoxyhypusine synthase
ENSG00000274315.1	7.81298924777736	0.865957997087856	0.904045647497976	0.180941078779974	NA	NA	NA
ENSG00000131374.14	1145.9865549643	0.865351337149056	0.546597774353706	0.152277905833183	TBC1D5	9779	TBC1 domain family member 5
ENSG00000134245.18	72.1279591250365	0.86368368988317	0.491805473596907	0.144872636610354	WNT2B	7482	Wnt family member 2B
ENSG00000246523.8	7.31048373634567	0.862698780755198	1.06284864577857	0.19119162632331	FZD4-DT	100506368	FZD4 divergent transcript
ENSG00000173275.13	153.15552300455	0.861096531964828	0.290361336281763	0.0959951534250387	ZNF449	203523	zinc finger protein 449
ENSG00000185483.12	126.807774389098	0.860326591307553	0.397469216847607	0.128347779402442	ROR1	4919	receptor tyrosine kinase like orphan receptor 1
ENSG00000168389.17	32.3971004699456	0.859668056547063	0.829027595570881	0.177132837579604	MFSD2A	84879	major facilitator superfamily domain containing 2A
ENSG00000121957.14	146.032254504924	0.857841377758963	0.515389083441461	0.150954535096698	GPSM2	29899	G protein signaling modulator 2
ENSG00000184271.17	62.4458336310537	0.852727149857204	0.841199184613165	0.180810541228821	POU6F1	5463	POU class 6 homeobox 1
ENSG00000148219.16	151.427108512508	0.852339144461469	0.259725927511315	0.0894492555159152	ASTN2	23245	astrotactin 2
ENSG00000185761.11	61.940084403944	0.85123517719222	0.8866955390186	0.186229093014141	ADAMTSL5	339366	ADAMTS like 5
ENSG00000255052.5	41.5379904004119	0.849939215003519	0.716937178984664	0.173040370056914	LOC112268389	112268389	uncharacterized LOC112268389
ENSG00000081692.12	115.942182048736	0.849118213468584	0.706711687834664	0.172248658288414	JMJD4	65094	jumonji domain containing 4
ENSG00000145014.17	69.7182250664468	0.847666942442219	0.632173669485405	0.167497413224038	TMEM44	93109	transmembrane protein 44
ENSG00000132424.16	2292.99613247629	0.846427340261673	0.4607971056126	0.147127207480247	PNISR	25957	PNN interacting serine and arginine rich protein
ENSG00000230487.8	72.5309904099234	0.845513049124351	0.952117476118182	0.190302100107444	PSMG3-AS1	114796	PSMG3 antisense RNA 1 (head to head)
ENSG00000231566.2	26.5394130487027	0.843747981388632	0.765912175858879	0.177265188838916	NA	NA	NA
ENSG00000118412.12	183.451139741609	0.841880409426926	0.360219447230387	0.128615876686387	CASP8AP2	9994	caspase 8 associated protein 2
ENSG00000189079.17	402.611516902393	0.841583541114111	0.586977817724228	0.165789825188477	ARID2	196528	AT-rich interaction domain 2
ENSG00000183044.12	79.9320565968616	0.83887229325449	1.21808457825912	0.199795911861971	ABAT	18	4-aminobutyrate aminotransferase
ENSG00000130368.6	2.75365414488094	0.83771886558165	2.07304616095836	0.21285496871766	MAS1	4142	MAS1 proto-oncogene, G protein-coupled receptor
ENSG00000122678.17	70.6257794258695	0.836726203296868	0.792547858935015	0.183535003997321	POLM	27434	DNA polymerase mu
ENSG00000079482.13	113.397822857157	0.834878668149341	0.806853927992682	0.185846746062113	OPHN1	4983	oligophrenin 1
ENSG00000232063.2	17.0832213227467	0.834878072341639	0.882254898674319	0.189666197471776	NA	NA	NA
ENSG00000238083.7	112.409411862381	0.83401077345911	0.383388347242071	0.138219642708717	LRRC37A2	474170	leucine rich repeat containing 37 member A2
ENSG00000263001.6	2053.73208374349	0.833826530222823	0.574744804584137	0.166578073214036	GTF2I	2969	general transcription factor IIi
ENSG00000185885.16	17988.2183091792	0.831532620544758	0.504259690565023	0.160162249302372	IFITM1	8519	interferon induced transmembrane protein 1
ENSG00000185829.17	120.028636188925	0.830589898288499	0.418740487770623	0.146994728145581	ARL17A	51326	ADP ribosylation factor like GTPase 17A
ENSG00000009413.16	548.077418794123	0.829847219595454	0.632189353838032	0.172380655988989	REV3L	5980	REV3 like, DNA directed polymerase zeta catalytic subunit
ENSG00000150938.10	7562.34584071295	0.829794516819904	0.623664434661854	0.171454710733071	CRIM1	51232	cysteine rich transmembrane BMP regulator 1
ENSG00000220785.7	16.9453098761196	0.82890695981037	0.704901262064679	0.177793620882865	NA	NA	NA
ENSG00000219507.4	30.441864042471	0.826948320667243	0.848219505532256	0.19004776000263	NA	NA	NA
ENSG00000196696.13	80.2446008897064	0.825729900233407	0.577694212641605	0.169205505284867	PDXDC2P-NPIPB14P	283970	nuclear pore complex-interacting protein
ENSG00000144712.12	80.985659952841	0.824368458481401	0.94393939256674	0.195491571479841	CAND2	23066	cullin associated and neddylation dissociated 2 (putative)
ENSG00000154767.14	372.333342090489	0.823805694819062	0.448608668951693	0.154919080410349	XPC	7508	XPC complex subunit, DNA damage recognition and repair factor
ENSG00000242622.2	15.713300682116	0.82215693622788	0.860166959688663	0.192206575841451	NA	NA	NA
ENSG00000254665.1	111.606990964735	0.821739718857585	1.63701966978394	0.210470424957154	NA	NA	NA
ENSG00000227372.12	198.872383582685	0.821584141074233	0.424065632711202	0.151881044256483	TP73-AS1	57212	TP73 antisense RNA 1
ENSG00000170017.12	4240.91283668929	0.819353189259131	0.449416903725951	0.157808620209234	ALCAM	214	activated leukocyte cell adhesion molecule
ENSG00000235501.6	40.5067795739494	0.818576509314017	0.520176059129472	0.166183549320967	NA	NA	NA
ENSG00000135842.17	792.776063571971	0.818545730798678	0.307437076419796	0.127274270775644	NIBAN1	116496	niban apoptosis regulator 1
ENSG00000166510.14	612.606513946967	0.817973571148016	0.792916448522526	0.189411465333524	CCDC68	80323	coiled-coil domain containing 68
ENSG00000259275.4	34.7138166991089	0.817270486335133	0.724223434161674	0.186356336844552	NA	NA	NA
ENSG00000152582.14	93.2064474430029	0.817050377315669	0.831032125789352	0.191953138837984	SPEF2	79925	sperm flagellar 2
ENSG00000168778.12	207.667246968775	0.8162693213495	0.295132487214669	0.124582598948711	TCTN2	79867	tectonic family member 2
ENSG00000171681.12	596.418348463105	0.816068309225837	0.318266815572074	0.132224884093109	ATF7IP	55729	activating transcription factor 7 interacting protein
ENSG00000180747.15	96.3866942279985	0.815555562289645	0.957860705371808	0.197261251009749	SMG1P3	100271836	SMG1 pseudogene 3
ENSG00000124222.22	786.002881119638	0.814442667688447	0.360547217203575	0.142740114686449	STX16	8675	syntaxin 16
ENSG00000138688.15	1289.12845374834	0.814373463163873	0.803478774102559	0.19144537161872	KIAA1109	84162	KIAA1109
ENSG00000005249.13	249.088823773264	0.812871714699607	0.5947021508561	0.175148973016581	PRKAR2B	5577	protein kinase cAMP-dependent type II regulatory subunit beta
ENSG00000198945.8	190.255634356115	0.811935280174589	0.326629350001642	0.137023727677866	L3MBTL3	84456	L3MBTL histone methyl-lysine binding protein 3
ENSG00000063761.16	125.116324958293	0.81188842835241	0.489525774881062	0.165920735015771	ADCK1	57143	aarF domain containing kinase 1
ENSG00000100321.15	383.26634930661	0.811623692843294	0.630474411944025	0.177925523900603	SYNGR1	9145	synaptogyrin 1
ENSG00000227482.1	11.2377408753694	0.806328440239402	1.83439507826053	0.214356161557976	NA	NA	NA
ENSG00000110888.17	326.090226766676	0.806151852784527	0.210807472607958	0.0966813493627212	CAPRIN2	65981	caprin family member 2
ENSG00000214021.16	130.008394156036	0.804286575040141	0.805373833536323	0.194482638236742	TTLL3	26140	tubulin tyrosine ligase like 3
ENSG00000112200.17	552.123840746805	0.802105990253375	0.496051027471001	0.169601200447009	ZNF451	26036	zinc finger protein 451
ENSG00000234618.1	9.84798378296673	0.79937383919172	0.81279090330822	0.196122482789137	NA	NA	NA
ENSG00000181827.15	416.675249721638	0.798249860339867	0.412493787989693	0.161340595977692	RFX7	64864	regulatory factor X7
ENSG00000174529.7	38.6956352403872	0.797801246888178	0.413933474278746	0.161603740243095	TMEM81	388730	transmembrane protein 81
ENSG00000275023.5	451.138442736111	0.79699726658561	0.997004824097825	0.202824667895975	MLLT6	4302	MLLT6, PHD finger containing
ENSG00000168434.13	233.819849701672	0.796759018358871	0.35187817960244	0.15108683576086	COG7	91949	component of oligomeric golgi complex 7
ENSG00000181754.7	122.678151951267	0.796048496374302	1.62261795930479	0.213855537055686	AMIGO1	57463	adhesion molecule with Ig like domain 1
ENSG00000082269.16	139.838482493288	0.795097278143985	0.409984364554703	0.162783987421166	FAM135A	57579	family with sequence similarity 135 member A
ENSG00000251432.7	33.8209758196048	0.794690570974939	0.59344418043799	0.183018781689593	LINC02615	100507487	long intergenic non-protein coding RNA 2615
ENSG00000261716.2	101.704308206862	0.794033475413269	0.437823575523191	0.166709374755284	H2BC20P	337873	H2B clustered histone 20, pseudogene
ENSG00000109046.15	1363.74446324888	0.793289994739502	0.511215331875056	0.174622504236502	WSB1	26118	WD repeat and SOCS box containing 1
ENSG00000105771.14	228.40094147985	0.792834941403403	0.774607591065657	0.196248590954734	SMG9	56006	SMG9 nonsense mediated mRNA decay factor
ENSG00000166483.11	715.328776501936	0.791888524023527	0.541938406958912	0.177529563233555	WEE1	7465	WEE1 G2 checkpoint kinase
ENSG00000112208.11	1276.32187735294	0.791307040081228	0.307629124336887	0.143808251510249	BAG2	9532	BCL2 associated athanogene 2
ENSG00000145390.11	5918.4338630166	0.791057733844047	0.564163447246321	0.181071508621169	USP53	54532	ubiquitin specific peptidase 53
ENSG00000159899.14	427.880450818056	0.790276376075391	0.571127464014655	0.182760217122172	NPR2	4882	natriuretic peptide receptor 2
ENSG00000246985.8	105.909965235438	0.78994218034792	0.681241088121167	0.192079916033271	SOCS2-AS1	144481	SOCS2 antisense RNA 1
ENSG00000123607.15	169.9936503404	0.789486800089169	0.370485650095071	0.159376968091711	TTC21B	79809	tetratricopeptide repeat domain 21B
ENSG00000177946.6	141.587265684388	0.789231870615346	0.422961295477206	0.166971933718246	CENPBD1	92806	CENPB DNA-binding domain containing 1
ENSG00000099308.10	143.661454997584	0.787370608382593	0.466285856020701	0.172116530104327	MAST3	23031	microtubule associated serine/threonine kinase 3
ENSG00000282458.1	293.43255474789	0.784854516589689	1.95705439665454	0.219085204316348	WASH5P	375690	WASP family homolog 5, pseudogene
ENSG00000010292.13	765.003787991816	0.784509859419269	0.950081174810607	0.204831250104137	NCAPD2	9918	non-SMC condensin I complex subunit D2
ENSG00000157657.14	315.286286409548	0.78432068424656	0.407820778139729	0.167103329438725	ZNF618	114991	zinc finger protein 618
ENSG00000212694.8	35.2784023822221	0.784144037682865	0.863765326712091	0.201564861928409	LINC01089	338799	long intergenic non-protein coding RNA 1089
ENSG00000224934.5	15.6846063650835	0.783886873997721	0.854312630453483	0.201312619848981	NA	NA	NA
ENSG00000104365.15	432.155021272207	0.783298056077519	0.463948101680433	0.173699757701149	IKBKB	3551	inhibitor of nuclear factor kappa B kinase subunit beta
ENSG00000079102.16	145.152709389243	0.783064575761454	1.52789059962316	0.214231040564843	RUNX1T1	862	RUNX1 partner transcriptional co-repressor 1
ENSG00000138131.4	714.564643551648	0.782727364162132	0.647280508593795	0.192964984595969	LOXL4	84171	lysyl oxidase like 4
ENSG00000162650.16	14.6612838181517	0.781832643899366	0.8852572415718	0.203076198178598	ATXN7L2	127002	ataxin 7 like 2
ENSG00000138119.17	5894.9823540948	0.781719245495541	0.501635386704945	0.178189182673521	MYOF	26509	myoferlin
ENSG00000114857.18	888.154919099137	0.781301549347782	0.564759992228327	0.187501070160543	NKTR	4820	natural killer cell triggering receptor
ENSG00000203804.4	6.73837908275331	0.780111234847143	1.07186614271046	0.207834968643467	ADAMTSL4-AS1	574406	ADAMTSL4 antisense RNA 1
ENSG00000181523.13	165.786209357666	0.779324849085781	0.764785220864585	0.19878166554582	SGSH	6448	N-sulfoglucosamine sulfohydrolase
ENSG00000147202.18	348.569163936181	0.778242466422284	0.534133932968929	0.185719064481713	DIAPH2	1730	diaphanous related formin 2
ENSG00000164663.14	88.7761820434846	0.77798025795088	0.417062181898866	0.170395562411545	USP49	25862	ubiquitin specific peptidase 49
ENSG00000169925.17	171.281159409471	0.777553915977115	0.603215536381198	0.191572102419684	BRD3	8019	bromodomain containing 3
ENSG00000092529.25	18.5220445631513	0.777412983075608	1.68488638463172	0.217099109245657	CAPN3	825	calpain 3
ENSG00000196535.16	997.092694497246	0.777160266632901	0.423526425641276	0.171587070228182	MYO18A	399687	myosin XVIIIA
ENSG00000198586.14	673.50946403708	0.776455338967168	0.299462375332581	0.151616416481575	TLK1	9874	tousled like kinase 1
ENSG00000128203.7	40.5472784315741	0.776449173007841	0.533474907518999	0.186738475041432	ASPHD2	57168	aspartate beta-hydroxylase domain containing 2
ENSG00000120696.9	210.575337922047	0.772493290469897	0.37161825531667	0.168022520337329	KBTBD7	84078	kelch repeat and BTB domain containing 7
ENSG00000183496.6	35.5035956999523	0.771447276719275	1.30899799091658	0.213730623170539	MEX3B	84206	mex-3 RNA binding family member B
ENSG00000109099.15	4534.47934404977	0.770701951149854	0.271222713139038	0.148712185418215	PMP22	5376	peripheral myelin protein 22
ENSG00000228327.3	40.852140347392	0.770536915302587	0.941199576130037	0.207458409445302	NA	NA	NA
ENSG00000011258.16	119.537880310071	0.770330359505488	0.6711548145431	0.197640535798505	MBTD1	54799	mbt domain containing 1
ENSG00000163050.17	77.2576140244064	0.770076546724399	0.853622624068113	0.205581023066041	COQ8A	56997	coenzyme Q8A
ENSG00000231887.7	49.9402400960545	0.769059285605767	0.452949180501493	0.179371957932108	PRH1	5554	proline rich protein HaeIII subfamily 1
ENSG00000109670.16	434.002282717883	0.769017740111245	0.383156293871739	0.170263160806	FBXW7	55294	F-box and WD repeat domain containing 7
ENSG00000134318.14	1214.92765345553	0.768897811541013	0.50146520987028	0.187373988645975	ROCK2	9475	Rho associated coiled-coil containing protein kinase 2
ENSG00000125124.12	601.885575291571	0.768884904517002	0.266186911901753	0.148580077863755	BBS2	583	Bardet-Biedl syndrome 2
ENSG00000274180.1	185.240047960752	0.768419595206748	0.604706117340664	0.19523946963247	NATD1	256302	N-acetyltransferase domain containing 1
ENSG00000011523.14	163.100617358565	0.768216321390855	0.486972598871814	0.186101770490417	CEP68	23177	centrosomal protein 68
ENSG00000064961.19	128.920387313555	0.763442323153506	0.672258799791712	0.199288600538934	HMG20B	10362	high mobility group 20B
ENSG00000155592.16	112.382799961959	0.76318544915706	0.2718678755848	0.153995388087609	ZKSCAN2	342357	zinc finger with KRAB and SCAN domains 2
ENSG00000173482.16	1263.20823783106	0.762589919363354	0.501072846961995	0.189283909578077	PTPRM	5797	protein tyrosine phosphatase receptor type M
ENSG00000261189.1	19.8014855126456	0.760155551989712	0.73525174367396	0.2039548352396	NA	NA	NA
ENSG00000165185.14	62.7787376848672	0.757960485539319	1.19831436416822	0.214481169081224	KIAA1958	158405	KIAA1958
ENSG00000165322.18	570.814689688873	0.756908381297408	0.373607510672115	0.175413152706513	ARHGAP12	94134	Rho GTPase activating protein 12
ENSG00000077097.15	1431.33680252763	0.756543165064366	0.178892486062018	0.125257062789992	TOP2B	7155	DNA topoisomerase II beta
ENSG00000138593.9	1450.62417559906	0.756505667028654	0.578155976427012	0.197387744658859	SECISBP2L	9728	SECIS binding protein 2 like
ENSG00000100023.19	168.965571619165	0.75607514342882	0.468682678301373	0.189793413013362	PPIL2	23759	peptidylprolyl isomerase like 2
ENSG00000188878.19	25.1680702276445	0.755972161625577	1.18321560709582	0.214855706074045	FBF1	85302	Fas binding factor 1
ENSG00000286107.1	18.3421705522783	0.75368824322665	1.0208929025384	0.212353441456609	NA	NA	NA
ENSG00000068305.17	522.960671537901	0.753414497585334	0.30137636132285	0.167366056051257	MEF2A	4205	myocyte enhancer factor 2A
ENSG00000232450.1	4.73191290506729	0.752928070544707	1.13224986154602	0.214606057322485	NA	NA	NA
ENSG00000226137.5	144.582511902774	0.752102491178655	0.473159726893538	0.192459703884031	BAIAP2-DT	440465	BAIAP2 divergent transcript
ENSG00000142089.16	14346.9182593311	0.751718513753469	0.445915192210364	0.189920504936019	IFITM3	10410	interferon induced transmembrane protein 3
ENSG00000259305.6	41.104816697756	0.751019387932984	0.653493515067303	0.203453162130058	ZHX1-C8orf76	100533106	ZHX1-C8orf76 readthrough
ENSG00000132694.18	291.819812398463	0.750854503260682	0.684250506383737	0.205331247909394	ARHGEF11	9826	Rho guanine nucleotide exchange factor 11
ENSG00000117569.18	153.927025735565	0.750730637107461	0.488651307794244	0.194229916824313	PTBP2	58155	polypyrimidine tract binding protein 2
ENSG00000135945.10	376.08376995487	0.75058287945501	0.36257820476049	0.177397443107895	REV1	51455	REV1 DNA directed polymerase
ENSG00000141753.7	10618.2439155566	0.750375747209659	0.48259845145356	0.193977129633476	IGFBP4	3487	insulin like growth factor binding protein 4
ENSG00000107186.16	659.818455246379	0.749936895545748	0.294936769788278	0.168547329755109	MPDZ	8777	multiple PDZ domain crumbs cell polarity complex component
ENSG00000115084.14	2572.58499329683	0.746204084696838	0.684648784010446	0.206331748889462	SLC35F5	80255	solute carrier family 35 member F5
ENSG00000111215.12	32.9676089533456	0.744871544184363	0.448460578677864	0.193471071385693	PRH1	5554	proline rich protein HaeIII subfamily 1
ENSG00000116329.11	7.86935786954945	0.744541541706571	1.58871339578726	0.222647440463905	OPRD1	4985	opioid receptor delta 1
ENSG00000227398.4	41.0559934571961	0.743239970886651	0.663768391198392	0.206582125166966	NA	NA	NA
ENSG00000082014.16	187.189762377083	0.742867170620717	0.48717440680418	0.197134682220915	SMARCD3	6604	SWI/SNF related, matrix associated, actin dependent regulator of chromatin, subfamily d, member 3
ENSG00000197217.13	1159.19646336937	0.742510830734721	0.437064149765396	0.193850763880528	ENTPD4	9583	ectonucleoside triphosphate diphosphohydrolase 4
ENSG00000215769.8	60.3805899867399	0.741397686217902	0.942715873060674	0.213980447895527	ARHGAP27P1-BPTFP1-KPNA2P3	109286553	ARHGAP27P1-BPTFP1-KPNA2P3 readthrough, transcribed pseudogene
ENSG00000089335.21	246.040208320731	0.739912660560589	0.560408355908462	0.202950458000011	ZNF302	55900	zinc finger protein 302
ENSG00000100485.12	409.169076200649	0.737759416745125	0.314743133306762	0.179503077964622	SOS2	6655	SOS Ras/Rho guanine nucleotide exchange factor 2
ENSG00000160961.12	116.111748887415	0.73757733448586	0.349253149768369	0.187628078757599	ZNF333	84449	zinc finger protein 333
ENSG00000151687.14	34.9663172380937	0.737538412842104	0.96341561289833	0.215230351074141	ANKAR	150709	ankyrin and armadillo repeat containing
ENSG00000178935.5	75.7239812679774	0.737291262310681	0.622006366464925	0.206957628304488	ZNF552	79818	zinc finger protein 552
ENSG00000109920.13	444.672655826413	0.73679135330225	0.358626433530808	0.18851864595203	FNBP4	23360	formin binding protein 4
ENSG00000112365.4	124.726657139109	0.736324015213046	0.255801277494505	0.16973326867259	ZBTB24	9841	zinc finger and BTB domain containing 24
ENSG00000197603.14	382.17299144029	0.733408266406959	0.56879388236361	0.206206498983153	CPLANE1	65250	ciliogenesis and planar polarity effector 1
ENSG00000184500.16	395.314427042986	0.733077650543077	0.491146717956074	0.201816969557705	PROS1	5627	protein S
ENSG00000243244.6	206.434567611155	0.731372138619739	1.24698876018605	0.221789900575152	STON1	11037	stonin 1
ENSG00000106799.13	801.801308571374	0.731047240355289	0.326901874501689	0.188391014408627	TGFBR1	7046	transforming growth factor beta receptor 1
ENSG00000080947.15	20.5081731435617	0.72819749820282	0.730974120564188	0.212478890839263	CROCCP3	114819	CROCC pseudogene 3
ENSG00000261324.2	18.8873038979165	0.727926369833346	0.698149731272223	0.211349459290647	NA	NA	NA
ENSG00000169330.9	34.8948284259717	0.727782787321401	0.471571012942657	0.203327575663206	MINAR1	23251	membrane integral NOTCH2 associated receptor 1
ENSG00000010704.18	330.646023169289	0.727449296270023	0.629560385936336	0.210094445110206	HFE	3077	homeostatic iron regulator
ENSG00000166037.11	362.674260641865	0.727003350655066	0.348892263384461	0.19410352438549	CEP57	9702	centrosomal protein 57
ENSG00000187951.11	38.5248746081969	0.726716006138922	1.09999068748005	0.221053771881399	LOC100288637	100288637	OTU deubiquitinase 7A pseudogene
ENSG00000174652.19	189.225876239398	0.725995758535323	0.245377832794753	0.175677300471317	ZNF266	10781	zinc finger protein 266
ENSG00000259291.2	86.5055055726662	0.722532421003926	0.903302767086833	0.218218296083089	ZNF710-AS1	109729181	ZNF710 antisense RNA 1
ENSG00000197536.11	29.7778178752753	0.72172582078853	0.750898529760109	0.21535509267198	IRF1-AS1	441108	IRF1 antisense RNA 1
ENSG00000198920.11	294.541626787451	0.721597902215929	0.425001649037369	0.203578641309162	KIAA0753	9851	KIAA0753
ENSG00000166340.17	2514.76932922773	0.721135838098417	0.393451437575959	0.2010604004603	TPP1	1200	tripeptidyl peptidase 1
ENSG00000006652.14	626.333924583097	0.721008190875458	0.24847358638406	0.182112107253214	IFRD1	3475	interferon related developmental regulator 1
ENSG00000134508.12	104.26746964298	0.71916245616059	0.80290215463437	0.217223564874505	CABLES1	91768	Cdk5 and Abl enzyme substrate 1
ENSG00000215068.8	72.3323308294672	0.718243187755255	0.625573417538929	0.213230498660127	LOC153684	153684	uncharacterized LOC153684
ENSG00000013810.19	103.966811729674	0.717846038338174	0.844585731726174	0.219455212567076	TACC3	10460	transforming acidic coiled-coil containing protein 3
ENSG00000198743.7	1811.15701671867	0.717258021988942	0.356886801259523	0.199922641911949	SLC5A3	6526	solute carrier family 5 member 3
ENSG00000275367.1	17.7942295237418	0.717016940316959	1.1099739040702	0.223259014765679	NA	NA	NA
ENSG00000177303.10	46.1102663750786	0.715912325422079	1.42477192031499	0.225463537100029	CASKIN2	57513	CASK interacting protein 2
ENSG00000286699.1	29.1520118633412	0.713854332667451	0.778153764412481	0.219331993533452	NA	NA	NA
ENSG00000104218.14	374.983362574382	0.713272066868887	0.336290819111398	0.200934188072406	CSPP1	79848	centrosome and spindle pole associated protein 1
ENSG00000197892.13	1092.57589231896	0.71263007729181	0.529443289175686	0.212102772283216	KIF13B	23303	kinesin family member 13B
ENSG00000197776.8	32.5433271337818	0.710429285016242	0.71978593885434	0.218961632954375	KLHDC1	122773	kelch domain containing 1
ENSG00000102908.22	1271.49141574535	0.708712383697507	0.503819698376278	0.212729621968097	NFAT5	10725	nuclear factor of activated T cells 5
ENSG00000260563.3	20.1192233771634	0.708143797352047	0.831296465235123	0.222280097734248	NA	NA	NA
ENSG00000198393.8	115.761877830131	0.707649342187641	0.317483185459038	0.203829383481719	ZNF26	7574	zinc finger protein 26
ENSG00000167074.15	60.8320123209971	0.707143615877137	0.438821264430353	0.210971822195306	TEF	7008	TEF transcription factor, PAR bZIP family member
ENSG00000095015.6	285.897612398193	0.706844185268609	0.37916660432986	0.208211652930591	MAP3K1	4214	mitogen-activated protein kinase kinase kinase 1
ENSG00000281026.1	5.76630062610514	0.706354909629512	1.24201689111778	0.226197051516867	N4BP2L2-IT2	116828	N4BPL2 intronic transcript 2
ENSG00000185909.15	95.2056199802211	0.704457548277418	0.645456771092003	0.220070850147937	KLHDC8B	200942	kelch domain containing 8B
ENSG00000111341.10	5266.17639962744	0.702929549135883	0.921793838230551	0.224483428056489	MGP	4256	matrix Gla protein
ENSG00000149716.12	151.237794286874	0.702600188771452	0.42578393250371	0.212604237978853	LTO1	220064	LTO1 maturation factor of ABCE1
ENSG00000136147.18	182.648895791521	0.702521021446004	0.349431630535234	0.209089243351016	PHF11	51131	PHD finger protein 11
ENSG00000138778.13	224.548927594033	0.701683361082298	0.502834158951041	0.216352222261435	CENPE	1062	centromere protein E
ENSG00000120693.13	152.814702152681	0.700453856892869	1.18053973509644	0.22693046800319	SMAD9	4093	SMAD family member 9
ENSG00000184708.18	266.264007595085	0.698377075029073	0.477666105602114	0.216974641800483	EIF4ENIF1	56478	eukaryotic translation initiation factor 4E nuclear import factor 1
ENSG00000138448.12	2791.78212250321	0.697838031721607	0.146455495515819	0.18456543179993	ITGAV	3685	integrin subunit alpha V
ENSG00000174233.11	730.039686670282	0.697759460371873	0.462811752454284	0.216850083919065	ADCY6	112	adenylate cyclase 6
ENSG00000171867.17	5222.76065379736	0.696029234637593	0.24792116490926	0.206081336289144	PRNP	5621	prion protein
ENSG00000233608.4	222.385379936849	0.695841808646745	0.69559805831307	0.223993828103099	TWIST2	117581	twist family bHLH transcription factor 2
ENSG00000246090.7	24.3883341546714	0.695785468252834	0.696406955128998	0.224116185897124	LOC100507053	100507053	uncharacterized LOC100507053
ENSG00000122778.9	313.518222317599	0.695471814217877	0.412206433402245	0.216227695163452	KIAA1549	57670	KIAA1549
ENSG00000167962.14	126.750808116446	0.695389989713191	0.852189905187467	0.225708256006858	ZNF598	90850	zinc finger protein 598
ENSG00000188185.12	32.2391027092653	0.694274837289352	1.19518558156276	0.228392893108286	NA	NA	NA
ENSG00000144134.18	76.4971134915199	0.694017048472782	0.478067549907767	0.220562461227353	RABL2A	11159	RAB, member of RAS oncogene family like 2A
ENSG00000122642.11	2432.74265564517	0.693074250703162	0.34293577544031	0.214105798968474	FKBP9	11328	FKBP prolyl isomerase 9
ENSG00000128482.16	12.6532835778786	0.692708270350966	0.966486756090295	0.227540296530857	RNF112	7732	ring finger protein 112
ENSG00000011021.23	124.491240968451	0.691536707865746	0.612113517133182	0.224360973702743	CLCN6	1185	chloride voltage-gated channel 6
ENSG00000167566.17	105.895182105879	0.691372955089403	0.717201565508536	0.22558589136761	NCKAP5L	57701	NCK associated protein 5 like
ENSG00000210194.1	133.839858962242	0.690595281660469	0.566882746316557	0.223871379100368	NA	NA	NA
ENSG00000224505.2	5.65515313564976	0.689941331182223	1.52818288381888	0.229853417385834	NA	NA	NA
ENSG00000177000.13	264.030306327741	0.68807931472991	0.403324283079432	0.221544554237701	MTHFR	4524	methylenetetrahydrofolate reductase
ENSG00000103479.16	828.819918067078	0.687810376160278	0.426113981018288	0.222525102319397	RBL2	5934	RB transcriptional corepressor like 2
ENSG00000166343.10	11.9000403515318	0.687414363697404	0.830408339255596	0.228027598576683	MSS51	118490	MSS51 mitochondrial translational activator
ENSG00000204592.9	1735.05381267871	0.68732455294363	0.544736996153578	0.224606079907724	HLA-E	3133	major histocompatibility complex, class I, E
ENSG00000167978.17	1829.67298951664	0.687237017913183	0.501451153407367	0.224238611960536	SRRM2	23524	serine/arginine repetitive matrix 2
ENSG00000204177.10	76.822555348778	0.686245289751378	0.578330973027481	0.225830512903479	BMS1P1	399761	BMS1 pseudogene 1
ENSG00000272335.1	57.6078852830711	0.686026367224759	0.433525979634626	0.22350387130685	NA	NA	NA
ENSG00000156162.16	555.332739557775	0.685415767115921	0.298109490367481	0.218094130380573	DPY19L4	286148	dpy-19 like 4
ENSG00000185551.15	2028.15902624816	0.684413626027614	0.3518150617217	0.222157540537823	NR2F2	7026	nuclear receptor subfamily 2 group F member 2
ENSG00000077782.20	1589.71368826395	0.68423371132805	0.472930376670291	0.224851222004608	FGFR1	2260	fibroblast growth factor receptor 1
ENSG00000273148.1	13.4767318523495	0.683818297391767	0.9237268102829	0.22924393663665	NA	NA	NA
ENSG00000075407.18	268.020181773687	0.682339012446568	0.428611134713562	0.225096271084456	ZNF37A	7587	zinc finger protein 37A
ENSG00000219607.3	15.949509732972	0.677877216361718	0.979222856815987	0.230828380250793	PPP1R3G	648791	protein phosphatase 1 regulatory subunit 3G
ENSG00000166881.10	281.255822575642	0.677256921595361	0.4305075173251	0.228271081600273	NEMP1	23306	nuclear envelope integral membrane protein 1
ENSG00000174606.14	288.009904784546	0.67547166984711	0.375408109286872	0.228636243224227	ANGEL2	90806	angel homolog 2
ENSG00000133624.13	67.4037828959856	0.673324549114048	0.479188031212483	0.230097264561908	ZNF767P	79970	zinc finger family member 767, pseudogene
ENSG00000244968.7	4.69186851997775	0.672754332813996	1.17508040739044	0.23301102594826	LIFR-AS1	100506495	LIFR antisense RNA 1
ENSG00000101574.15	130.862079234008	0.672686134488726	0.385806677910247	0.22997525558986	METTL4	64863	methyltransferase like 4
ENSG00000163013.11	69.3198851544934	0.672416015974594	0.549808686859656	0.231436114343622	FBXO41	150726	F-box protein 41
ENSG00000186716.21	451.090705211754	0.672330613275671	0.678999129321186	0.232042316168795	BCR	613	BCR activator of RhoGEF and GTPase
ENSG00000087301.9	49.5618745031184	0.672261106368396	0.447760137602308	0.230706660592671	TXNDC16	57544	thioredoxin domain containing 16
ENSG00000140993.11	51.9370240570563	0.67200209708613	0.806645203416282	0.23240597200766	TIGD7	91151	tigger transposable element derived 7
ENSG00000103995.14	66.7179234017903	0.670494611643777	0.697555987126038	0.232890170784687	CEP152	22995	centrosomal protein 152
ENSG00000185658.13	1005.05795718845	0.66926613502404	0.179830538784863	0.230219270824577	BRWD1	54014	bromodomain and WD repeat domain containing 1
ENSG00000013619.14	116.207943629718	0.666561899559538	0.51366029670966	0.233980024145263	MAMLD1	10046	mastermind like domain containing 1
ENSG00000232850.3	4.26871834248772	0.665621433559377	1.35565790288129	0.23422177809248	PTGES2-AS1	389791	PTGES2 antisense RNA 1 (head to head)
ENSG00000184702.20	37.868077536439	0.664277912909029	1.28366380307463	0.234463455832762	SEPTIN5	5413	septin 5
ENSG00000108848.16	1412.91339191092	0.664064030147562	0.431374527699443	0.235068170868261	LUC7L3	51747	LUC7 like 3 pre-mRNA splicing factor
ENSG00000269713.7	1151.6871177985	0.664060989569535	0.512702048991517	0.234947063609651	NBPF9	400818	NBPF member 9
ENSG00000255152.8	33.0988597277065	0.663937315477605	1.65409826120624	0.234342647431457	MSH5-SAPCD1	100532732	MSH5-SAPCD1 readthrough (NMD candidate)
ENSG00000242861.1	11.9804375580681	0.661665770632577	0.719629454108518	0.235189277987801	NA	NA	NA
ENSG00000167637.17	114.094536796976	0.66112256274393	0.588639604079626	0.235673748487245	ZNF283	284349	zinc finger protein 283
ENSG00000285219.2	25.7127363573999	0.661090352576514	0.710371299588958	0.235431386700822	LOC100506207	100506207	uncharacterized LOC100506207
ENSG00000122257.20	652.619750440821	0.65965850207923	0.409802242177383	0.238446367997446	RBBP6	5930	RB binding protein 6, ubiquitin ligase
ENSG00000198521.11	72.2275039223883	0.659420314907074	0.542587922079689	0.237123317022352	ZNF43	7594	zinc finger protein 43
ENSG00000132122.12	56.3398624402719	0.65808153937999	0.51181091167651	0.238326305354758	SPATA6	54558	spermatogenesis associated 6
ENSG00000138336.9	54.9511493952237	0.657805379463395	0.679653706154799	0.23700277390237	TET1	80312	tet methylcytosine dioxygenase 1
ENSG00000105443.15	356.326691827531	0.657679059742181	0.570550812881586	0.237965966266111	CYTH2	9266	cytohesin 2
ENSG00000196912.12	124.506535233743	0.657632323036726	0.692917117772843	0.236882201526668	ANKRD36B	57730	ankyrin repeat domain 36B
ENSG00000150433.9	146.514347421611	0.656622034555627	0.305374255951294	0.242642130747774	TMEM218	219854	transmembrane protein 218
ENSG00000127334.10	406.702252998663	0.656581601881848	0.184517326910384	0.249719340426075	DYRK2	8445	dual specificity tyrosine phosphorylation regulated kinase 2
ENSG00000140443.15	990.568273314991	0.656240598503361	0.564645579492059	0.238686458563163	IGF1R	3480	insulin like growth factor 1 receptor
ENSG00000115318.12	37.1116947669717	0.656174036894138	0.806166995003725	0.236761522421059	LOXL3	84695	lysyl oxidase like 3
ENSG00000172888.12	303.392665336343	0.654983853547364	0.491560839649777	0.239767486027674	ZNF621	285268	zinc finger protein 621
ENSG00000111145.8	877.50746922172	0.654612578875725	0.381682815639847	0.241806499391884	ELK3	2004	ETS transcription factor ELK3
ENSG00000129636.13	1315.12246702681	0.654352695981857	0.284794221648491	0.246313954841715	ITFG1	81533	integrin alpha FG-GAP repeat containing 1
ENSG00000048471.14	403.382468421135	0.654285817687454	0.69154142306643	0.238566407231429	SNX29	92017	sorting nexin 29
ENSG00000260000.2	24.0869103469986	0.653669046487478	0.49799111576721	0.240247728572221	NA	NA	NA
ENSG00000166402.8	222.195221390458	0.653054129477646	0.61340557768095	0.239407427027194	TUB	7275	TUB bipartite transcription factor
ENSG00000188428.20	151.528583119377	0.652784645484313	0.325168603806505	0.246078370018518	BLOC1S5	63915	biogenesis of lysosomal organelles complex 1 subunit 5
ENSG00000176697.19	900.381404347252	0.652606733965103	0.866111995319681	0.238086119866878	BDNF	627	brain derived neurotrophic factor
ENSG00000136848.17	124.701294787645	0.652251818879006	1.03962087848913	0.237243790747854	DAB2IP	153090	DAB2 interacting protein
ENSG00000204956.5	16.6407261904729	0.65123828616968	0.9306826694093	0.238206222639832	PCDHGA1	56114	protocadherin gamma subfamily A, 1
ENSG00000250337.7	90.9649480731558	0.651010101696442	1.32227983390918	0.236640750979519	PURPL	643401	p53 upregulated regulator of p53 levels
ENSG00000134030.14	212.509204488228	0.650629023457673	0.800629460827548	0.238806650533701	CTIF	9811	cap binding complex dependent translation initiation factor
ENSG00000162526.7	10.0379557608963	0.650195392487886	1.45429627448478	0.236399427250601	TSSK3	81629	testis specific serine kinase 3
ENSG00000273448.1	4.63787998828222	0.648539945254652	1.13549302289673	0.237845755361844	NA	NA	NA
ENSG00000177839.7	4.46637744436439	0.648370941204456	1.3003488131845	0.237364181483797	PCDHB9	56127	protocadherin beta 9
ENSG00000198556.14	63.4469262403646	0.648100573386238	0.495628968780783	0.24394932154553	ZNF789	285989	zinc finger protein 789
ENSG00000080823.23	70.378105435554	0.647304188957364	0.4832398826742	0.245133983240786	MOK	5891	MOK protein kinase
ENSG00000111670.16	1463.88399516716	0.646939814416029	0.370262111169895	0.249134375864759	GNPTAB	79158	N-acetylglucosamine-1-phosphate transferase subunits alpha and beta
ENSG00000156381.9	95.7245983340047	0.646537373950375	0.686579864716156	0.24084797055365	ANKRD9	122416	ankyrin repeat domain 9
ENSG00000107201.10	386.426542503129	0.646345267439004	0.392531717719617	0.248665911994784	DDX58	23586	DExD/H-box helicase 58
ENSG00000065526.12	515.042771096735	0.645789029365472	0.61450200349264	0.24323674668557	SPEN	23013	spen family transcriptional repressor
ENSG00000135407.10	14.1367826254508	0.64561998129904	0.790673037274676	0.240367701284916	AVIL	10677	advillin
ENSG00000205189.12	155.770062454387	0.645501232796949	0.490810293203968	0.246196161143909	ZBTB10	65986	zinc finger and BTB domain containing 10
ENSG00000125618.17	19.3375105823271	0.645421894797106	0.982827032186875	0.239167316032736	PAX8	7849	paired box 8
ENSG00000082641.16	2733.27232247793	0.642518898671222	0.352762982104509	0.25264537400531	NFE2L1	4779	nuclear factor, erythroid 2 like 1
ENSG00000129003.18	1304.37756416102	0.642188790975326	0.351259086529657	0.252994967692299	VPS13C	54832	vacuolar protein sorting 13 homolog C
ENSG00000273466.1	10.5879808023632	0.641948698341987	0.96864475138942	0.240007679208919	NA	NA	NA
ENSG00000285816.1	135.825463215745	0.64183359498951	0.840212602999043	0.24096792609866	POLA2	23649	DNA polymerase alpha 2, accessory subunit
ENSG00000022976.15	66.0040565590663	0.64139194908304	0.563766892965874	0.246667092837049	ZNF839	55778	zinc finger protein 839
ENSG00000066933.16	802.731962715397	0.640879373352657	0.44291604535207	0.2499536646	MYO9A	4649	myosin IXA
ENSG00000169018.6	1082.42170441315	0.638796964918719	0.34338043163256	0.258291420833487	FEM1B	10116	fem-1 homolog B
ENSG00000166845.15	88.9094591388142	0.638439935874677	0.536078174093784	0.248783099466675	C18orf54	162681	chromosome 18 open reading frame 54
ENSG00000125386.15	144.065464620135	0.637159245514566	0.571637621103227	0.248079200170672	FAM193A	8603	family with sequence similarity 193 member A
ENSG00000179859.9	45.5681264293995	0.636615406277395	0.399787080340117	0.255774564144753	RNF227	284023	ring finger protein 227
ENSG00000168528.12	362.536992207673	0.636550255015689	0.722477658828994	0.245370435471542	SERINC2	347735	serine incorporator 2
ENSG00000135315.12	79.0321389298131	0.636102891971331	0.724270921135138	0.245842536759892	CEP162	22832	centrosomal protein 162
ENSG00000197062.11	301.272082251354	0.635503114282031	0.43262659974397	0.254156859204787	ZSCAN26	7741	zinc finger and SCAN domain containing 26
ENSG00000145675.15	1556.11661947828	0.635175859411268	0.608077952232757	0.248431462908072	PIK3R1	5295	phosphoinositide-3-kinase regulatory subunit 1
ENSG00000260280.5	57.7484435070403	0.634896664366884	0.584207968071312	0.249251447637542	SLX1B-SULT1A4	100526831	SLX1B-SULT1A4 readthrough (NMD candidate)
ENSG00000090530.10	849.151359482604	0.634511669944922	0.629229632018753	0.247726229474026	P3H2	55214	prolyl 3-hydroxylase 2
ENSG00000198420.10	1495.4810962206	0.633856582592204	0.502277117902642	0.251594396247623	TCAF1	9747	TRPM8 channel associated factor 1
ENSG00000285184.3	18.8884927500761	0.633584737668769	0.785325044319611	0.245606647720034	NA	NA	NA
ENSG00000166439.6	309.27011019121	0.633567984638255	0.358152510056381	0.262034519557726	RNF169	254225	ring finger protein 169
ENSG00000108244.17	19.8896160306642	0.632556430851101	1.11115212455264	0.241327581949642	KRT23	25984	keratin 23
ENSG00000135205.15	31.0284970283538	0.631958187340198	0.776778626773785	0.246549430123357	CCDC146	57639	coiled-coil domain containing 146
ENSG00000106479.11	140.02401377646	0.631786615691219	0.403056341550629	0.25988353857524	ZNF862	643641	zinc finger protein 862
ENSG00000140943.17	1177.87313804077	0.631065942176396	0.200305343838198	0.286016088363473	MBTPS1	8720	membrane bound transcription factor peptidase, site 1
ENSG00000114739.14	62.8407703557706	0.63067772759327	1.00176854922104	0.243593123315535	ACVR2B	93	activin A receptor type 2B
ENSG00000164808.17	516.990301281965	0.630228281995423	0.570454835563114	0.250891733765836	SPIDR	23514	scaffold protein involved in DNA repair
ENSG00000176978.14	138.759899351604	0.629991502698725	0.708185784169228	0.248314133922753	DPP7	29952	dipeptidyl peptidase 7
ENSG00000197324.9	3211.16542571677	0.629489792416958	0.226429118165116	0.281361458597884	LRP10	26020	LDL receptor related protein 10
ENSG00000180902.18	60.1622916734711	0.628693001260509	0.957679913440866	0.244779235294487	D2HGDH	728294	D-2-hydroxyglutarate dehydrogenase
ENSG00000119596.18	1086.71802898853	0.628267224885387	0.265373011186918	0.275328584213385	YLPM1	56252	YLP motif containing 1
ENSG00000184307.15	37.4958315169333	0.628215386109489	0.910940383029924	0.245724636315983	ZDHHC23	254887	zinc finger DHHC-type containing 23
ENSG00000106261.17	1567.23044364867	0.62641881983526	0.464468279180232	0.259997004632198	ZKSCAN1	7586	zinc finger with KRAB and SCAN domains 1
ENSG00000198695.2	9296.57642141488	0.626151523397831	0.484914415254796	0.259088263408585	ND6	4541	NADH dehydrogenase, subunit 6 (complex I)
ENSG00000109685.18	656.131326609781	0.626151302473449	0.43921391048854	0.261696000202846	NSD2	7468	nuclear receptor binding SET domain protein 2
ENSG00000100201.21	3627.69504216711	0.625965261897734	0.190350260320904	0.296811712045593	DDX17	10521	DEAD-box helicase 17
ENSG00000223361.5	88.4441114671273	0.624082203787091	0.830779727389955	0.247843948986137	NA	NA	NA
ENSG00000166887.15	886.143391400785	0.623553679120641	0.559761341267992	0.256921743752428	VPS39	23339	VPS39 subunit of HOPS complex
ENSG00000135437.9	18.9549181923913	0.623036939954715	0.564682712811555	0.257264508675759	RDH5	5959	retinol dehydrogenase 5
ENSG00000228409.6	20.713341043597	0.622894638445936	0.604212161129955	0.254272720427672	NA	NA	NA
ENSG00000196312.14	241.662002375869	0.622725405155825	0.470886254105986	0.262597293655793	MFSD14C	84278	major facilitator superfamily domain containing 14C
ENSG00000082146.13	437.604585221848	0.622540522456798	0.309291307600192	0.274443783709889	STRADB	55437	STE20 related adaptor beta
ENSG00000100288.19	120.353535757312	0.622502834024116	0.428774750373045	0.264841936557393	CHKB	1120	choline kinase beta
ENSG00000095951.17	303.635059059271	0.622119785748383	0.463887958868005	0.263159141255117	HIVEP1	3096	HIVEP zinc finger 1
ENSG00000205978.6	197.017178446251	0.621732201565025	1.54772392210514	0.240607810049621	NYNRIN	57523	NYN domain and retroviral integrase containing
ENSG00000126870.16	159.327158035769	0.621132169382333	0.631967654701907	0.25404093257445	WDR60	55112	WD repeat domain 60
ENSG00000261098.1	11.682719673212	0.620645982676435	0.684062964407797	0.252178369687817	NA	NA	NA
ENSG00000157827.20	444.697172424906	0.620408785838042	0.294544092241492	0.27884918048504	FMNL2	114793	formin like 2
ENSG00000112941.14	254.139825186724	0.619530858486299	0.36262698880189	0.271226336310733	TENT4A	11044	terminal nucleotidyltransferase 4A
ENSG00000197442.10	802.500851541716	0.618544504882236	0.515187709420565	0.262709622874917	MAP3K5	4217	mitogen-activated protein kinase kinase kinase 5
ENSG00000262879.6	538.905730027517	0.616865159185249	0.333149048979417	0.276871650275842	LOC101927060	101927060	uncharacterized LOC101927060
ENSG00000023287.13	1632.56793950935	0.616541453104383	0.318569378706859	0.278958735632406	RB1CC1	9821	RB1 inducible coiled-coil 1
ENSG00000268471.6	20.7840219294812	0.616386156323231	0.616827967313763	0.258063298461075	MIR4453HG	54553	MIR4453 host gene
ENSG00000206560.11	1159.65150237217	0.615014824351634	0.469305288805392	0.266077726979922	ANKRD28	23243	ankyrin repeat domain 28
ENSG00000164050.13	316.052925772262	0.614010242237923	0.906529414745652	0.249836508277515	PLXNB1	5364	plexin B1
ENSG00000115183.15	506.758175861695	0.61337946476641	0.424173821996656	0.2694390598078	TANC1	85461	tetratricopeptide repeat, ankyrin repeat and coiled-coil containing 1
ENSG00000261136.1	7.30242258384537	0.612691163208813	0.764686905587587	0.25311147827861	LOC105370941	105370941	uncharacterized LOC105370941
ENSG00000267858.6	13.8570519820672	0.612442492714413	0.921809438836195	0.250070756619719	MZF1-AS1	100131691	MZF1 antisense RNA 1
ENSG00000226026.6	8.58690921215922	0.612403649884214	1.04486564134629	0.24819671712964	LOC101928118	101928118	uncharacterized LOC101928118
ENSG00000213079.9	563.912061522124	0.609264475294876	0.3924467909827	0.275549568317569	SCAF8	22828	SR-related CTD associated factor 8
ENSG00000095066.11	42.0719803626443	0.607866193093279	0.619750434509716	0.262934313096681	HOOK2	29911	hook microtubule tethering protein 2
ENSG00000083844.10	229.741330152088	0.607835275772303	0.452399314632346	0.271114977135407	ZNF264	9422	zinc finger protein 264
ENSG00000116117.18	342.788628583866	0.607693709715264	0.722385426833777	0.258177404090516	PARD3B	117583	par-3 family cell polarity regulator beta
ENSG00000225361.4	7.37966748906208	0.607472757146668	0.795863811298281	0.254967147183189	PPP1R26-AS1	100506599	PPP1R26 antisense RNA 1
ENSG00000169126.16	234.67348027558	0.606344959841853	0.557458476424112	0.265515998224743	ARMC4	55130	armadillo repeat containing 4
ENSG00000135686.13	781.585057265202	0.605815588277931	0.413088530704306	0.27610109089952	KLHL36	79786	kelch like family member 36
ENSG00000221955.10	164.116955823785	0.605600761491209	0.544496583207112	0.266638494940996	SLC12A8	84561	solute carrier family 12 member 8
ENSG00000108771.13	24.4827371959568	0.605438015332192	0.810053148159157	0.255659462820434	DHX58	79132	DExH-box helicase 58
ENSG00000117868.17	1085.46317842718	0.604736288250405	0.300526702821315	0.294401208487935	ESYT2	57488	extended synaptotagmin 2
ENSG00000120071.14	324.097357248527	0.604616168859446	0.348870069088684	0.285801354735969	KANSL1	284058	KAT8 regulatory NSL complex subunit 1
ENSG00000119042.17	246.987918452173	0.604173064321428	0.528448512179146	0.26798250270778	SATB2	23314	SATB homeobox 2
ENSG00000221995.5	17.5510139809303	0.603227611849612	0.951644364752544	0.251944860623165	TIAF1	9220	TGFB1-induced anti-apoptotic factor 1
ENSG00000154040.20	484.439178430113	0.603088821386271	0.351951781242109	0.286980182826039	CABYR	26256	calcium binding tyrosine phosphorylation regulated
ENSG00000275764.1	56.468217441136	0.602735791822619	0.360525860517372	0.285478947690678	NA	NA	NA
ENSG00000174197.16	645.614433107274	0.60200778436001	0.385398103145697	0.282122457150187	MGA	23269	MAX dimerization protein MGA
ENSG00000245522.2	19.8392540433705	0.601365055962512	0.781655079715067	0.258860807213576	LINC02709	440028	long intergenic non-protein coding RNA 2709
ENSG00000065029.15	124.081086345942	0.601146049977889	0.530302242866661	0.268990742373085	ZNF76	7629	zinc finger protein 76
ENSG00000108799.13	441.211518807887	0.600917128302879	0.268654949137146	0.306811457734988	EZH1	2145	enhancer of zeste 1 polycomb repressive complex 2 subunit
ENSG00000223393.2	7.92022345032969	0.600522950207851	1.01261683761225	0.251477448080575	NA	NA	NA
ENSG00000237264.4	14.9171757053944	0.600307384764828	0.855329929351974	0.257378596473386	NA	NA	NA
ENSG00000176826.15	52.7756242695033	0.599485887495411	0.494793187157955	0.272893165698184	FKBP9P1	360132	FKBP prolyl isomerase 9 pseudogene 1
ENSG00000181045.15	67.4186840500468	0.59806872442954	0.652260420182762	0.265066414678452	SLC26A11	284129	solute carrier family 26 member 11
ENSG00000224594.2	8.31912725054658	0.597326920941012	1.2574176365388	0.249368497187452	NA	NA	NA
ENSG00000176222.9	58.7611059278392	0.597203504251666	0.76322467706209	0.261243650757211	ZNF404	342908	zinc finger protein 404
ENSG00000185418.16	193.262598587969	0.596984962260421	0.384197419120096	0.28730062347459	TARS3	123283	threonyl-tRNA synthetase 3
ENSG00000159023.21	214.677746790081	0.596678379414452	0.720965712566758	0.263383811134428	EPB41	2035	erythrocyte membrane protein band 4.1
ENSG00000231943.9	12.7140577466337	0.596670722912937	1.25598861227989	0.249602411936379	PGM5P4-AS1	103344932	PGM5P4 antisense RNA 1
ENSG00000234585.6	50.5327443935142	0.596235202312254	0.4326458205536	0.280380612336986	CCT6P3	643180	chaperonin containing TCP1 subunit 6 pseudogene 3
ENSG00000242960.1	27.8401426866674	0.595559100183148	0.71340816624705	0.264056881185402	NA	NA	NA
ENSG00000235823.3	117.600697166288	0.594830177744818	1.03995326213698	0.252528741995713	OLMALINC	90271	oligodendrocyte maturation-associated long intergenic non-coding RNA
ENSG00000272563.1	3.52866181938895	0.5945822580464	0.954737431818546	0.255428996023949	NA	NA	NA
ENSG00000248019.3	23.9670749929832	0.594234696472852	0.825137137119681	0.260223893260626	FAM13A-AS1	285512	FAM13A antisense RNA 1
ENSG00000169246.16	79.6398601552241	0.594159974742744	0.827684743784304	0.260110480897194	NPIPB3	23117	nuclear pore complex interacting protein family member B3
ENSG00000145476.16	100.443455695493	0.593960558881087	0.406188647560434	0.286123397734033	CYP4V2	285440	cytochrome P450 family 4 subfamily V member 2
ENSG00000240445.4	62.5471607472249	0.593333621829235	0.686823508064483	0.265291129123098	FOXO3B	2310	forkhead box O3B
ENSG00000161692.18	45.9971695562108	0.5929220293134	0.555797821051093	0.271894098164654	DBF4B	80174	DBF4 zinc finger B
ENSG00000138771.16	1097.20238985198	0.592745755635987	0.481625298112352	0.277531949348209	SHROOM3	57619	shroom family member 3
ENSG00000198590.12	11.5578710906046	0.591636455778892	0.667818386445568	0.266750571827222	C3orf35	339883	chromosome 3 open reading frame 35
ENSG00000013288.9	467.657210165177	0.591096787135395	0.634034677176023	0.268206508699151	MAN2B2	23324	mannosidase alpha class 2B member 2
ENSG00000160062.15	120.396199777662	0.59108218428942	0.363281689585068	0.295031266049855	ZBTB8A	653121	zinc finger and BTB domain containing 8A
ENSG00000113205.5	2.44821819605663	0.590973475435511	1.1587974692402	0.251360457526105	PCDHB3	56132	protocadherin beta 3
ENSG00000274460.1	4.93256124919852	0.590907279618023	0.887061024609448	0.259542967717776	NA	NA	NA
ENSG00000116128.11	173.540777473306	0.5906721947786	0.432990419048067	0.284292411390269	BCL9	607	BCL9 transcription coactivator
ENSG00000139746.15	558.842019815716	0.590651598751336	0.264146252173601	0.319163910571224	RBM26	64062	RNA binding motif protein 26
ENSG00000223704.2	6.28922897461925	0.590132567004386	0.891574328797225	0.259769979662038	NA	NA	NA
ENSG00000072609.17	117.249448321292	0.589586562550794	0.765735632139349	0.264505260373131	CHFR	55743	checkpoint with forkhead and ring finger domains
ENSG00000072134.15	436.383924603184	0.588436712524782	0.779242331777569	0.264393254711687	EPN2	22905	epsin 2
ENSG00000230916.2	10.5990864786455	0.588092716815093	0.924414486120359	0.259315722902894	NA	NA	NA
ENSG00000159905.14	49.3385516976012	0.587508553176926	0.662624204838534	0.268318458196763	ZNF221	7638	zinc finger protein 221
ENSG00000279696.1	22.6289819525598	0.587454132060956	0.672477644167365	0.267870454567285	NA	NA	NA
ENSG00000106733.21	115.169469893468	0.587264355676212	0.449622163157047	0.284724671827285	NMRK1	54981	nicotinamide riboside kinase 1
ENSG00000258634.3	51.3957115330174	0.586187304535054	0.642411741039876	0.269326985617533	NA	NA	NA
ENSG00000144935.15	253.845806182619	0.584595127740322	0.357688547962928	0.301582632892748	TRPC1	7220	transient receptor potential cation channel subfamily C member 1
ENSG00000173821.19	2482.77611661409	0.583681775125443	0.622912794416726	0.272116360415267	RNF213	57674	ring finger protein 213
ENSG00000250462.8	230.652812734694	0.583459393782452	0.35278975978902	0.303437952642313	NA	NA	NA
ENSG00000248643.5	9.92965881602095	0.583059360801483	0.920117131031883	0.261130544047973	RBM14-RBM4	100526737	RBM14-RBM4 readthrough
ENSG00000137269.15	170.277516223318	0.582800241281597	0.305326796898695	0.314487237197091	LRRC1	55227	leucine rich repeat containing 1
ENSG00000155090.15	1016.85441227836	0.582637173225174	0.511570814468787	0.281034878327253	KLF10	7071	Kruppel like factor 10
ENSG00000152926.15	80.3155769954774	0.58255535822721	0.851996682241747	0.263944665301063	ZNF117	51351	zinc finger protein 117
ENSG00000092439.16	939.125974905052	0.581186343364951	0.490399732554434	0.28353444571751	TRPM7	54822	transient receptor potential cation channel subfamily M member 7
ENSG00000133619.17	22.8728827657995	0.58098724823726	1.13787627742589	0.25531362987618	KRBA1	84626	KRAB-A domain containing 1
ENSG00000078487.17	36.035194220433	0.580657628051423	0.706321519244884	0.26876664357053	ZCWPW1	55063	zinc finger CW-type and PWWP domain containing 1
ENSG00000173517.10	1071.01799460447	0.579988852749133	0.648113065783149	0.272227451408746	PEAK1	79834	pseudopodium enriched atypical kinase 1
ENSG00000245571.7	72.4274299848547	0.579210727106757	0.481651097913804	0.287407329921354	FAM111A-DT	101927204	FAM111A divergent transcript
ENSG00000206530.11	69.9718929931685	0.578877776174349	0.876996316260522	0.264169060952995	CFAP44	55779	cilia and flagella associated protein 44
ENSG00000102057.10	38.2993793577292	0.578397306952918	0.673211419814876	0.271337718268758	KCND1	3750	potassium voltage-gated channel subfamily D member 1
ENSG00000058673.16	2011.01549033464	0.578056182147798	0.226094335430656	0.351572176688201	ZC3H11A	9877	zinc finger CCCH-type containing 11A
ENSG00000175356.13	70.0291399139063	0.577278733193452	0.96609035381565	0.261583011343359	SCUBE2	57758	signal peptide, CUB domain and EGF like domain containing 2
ENSG00000273154.3	11.6885983541978	0.577249679778734	1.17822527359734	0.255889597729009	NA	NA	NA
ENSG00000247317.3	9.19815101359161	0.576202322097813	0.969851592597345	0.262259836929194	NA	NA	NA
ENSG00000156232.7	177.40087218434	0.57569383899123	0.48999276982157	0.288791661331821	WHAMM	123720	WASP homolog associated with actin, golgi membranes and microtubules
ENSG00000146143.19	624.101838558449	0.575403761309416	0.377476068443861	0.305793233003344	PRIM2	5558	DNA primase subunit 2
ENSG00000019995.6	528.118543372215	0.574831126098543	0.421553680564494	0.297959234167574	ZRANB1	54764	zinc finger RANBP2-type containing 1
ENSG00000140577.16	319.770941804094	0.573849711201129	0.480311779703063	0.290492716202387	CRTC3	64784	CREB regulated transcription coactivator 3
ENSG00000159792.10	290.236353455787	0.573244454397281	0.476210227937082	0.291657793924967	PSKH1	5681	protein serine kinase H1
ENSG00000100796.17	587.727805773455	0.573211062423689	0.251807769034676	0.34506456915987	PPP4R3A	55671	protein phosphatase 4 regulatory subunit 3A
ENSG00000156504.16	386.763102995605	0.571797089846927	0.245859819170932	0.348835785811419	FAM122B	159090	family with sequence similarity 122B
ENSG00000263400.8	17.8770969266088	0.571225988724153	0.828551335784284	0.267534189035744	TMEM220-AS1	101101775	TMEM220 antisense RNA 1
ENSG00000067141.17	1124.94761156377	0.569974062333041	0.341277262570927	0.317877827815321	NEO1	4756	neogenin 1
ENSG00000151012.13	4005.13056120949	0.567651602726604	0.446587081118824	0.299413178781963	SLC7A11	23657	solute carrier family 7 member 11
ENSG00000120833.14	330.471868928483	0.567184014471404	0.522164203610178	0.28943005007091	SOCS2	8835	suppressor of cytokine signaling 2
ENSG00000172943.19	240.169831138285	0.567045832694953	0.560922937794548	0.285263741770313	PHF8	23133	PHD finger protein 8
ENSG00000232931.6	119.179048984995	0.566949742495735	0.73911014736879	0.272671379524614	NA	NA	NA
ENSG00000161939.19	792.639447952258	0.565977922851584	0.774554988533425	0.270892046690669	RNASEK-C17orf49	100529209	RNASEK-C17orf49 readthrough
ENSG00000162407.9	364.652149529503	0.565948735121278	0.791251530383607	0.270110421604069	PLPP3	8613	phospholipid phosphatase 3
ENSG00000171408.14	143.732313240215	0.564958406048338	1.11952820878853	0.261017380468177	PDE7B	27115	phosphodiesterase 7B
ENSG00000135913.11	126.909844641973	0.564951164411291	0.464167502880422	0.298687106076624	USP37	57695	ubiquitin specific peptidase 37
ENSG00000182568.17	250.920356788984	0.563705787439129	0.340181907638581	0.324175890697155	SATB1	6304	SATB homeobox 1
ENSG00000172766.19	215.880011755627	0.562670565073906	0.316806987495353	0.331601491257998	NAA16	79612	N(alpha)-acetyltransferase 16, NatA auxiliary subunit
ENSG00000142082.15	114.566075834842	0.562142841674264	0.547215369628579	0.289749196568419	SIRT3	23410	sirtuin 3
ENSG00000124496.12	230.749008544024	0.561857528662931	0.296359308071034	0.338539347176868	TRERF1	55809	transcriptional regulating factor 1
ENSG00000239665.8	92.6900732789016	0.561132017990942	0.592974267283924	0.285586472373719	NA	NA	NA
ENSG00000285596.1	26.6430803786651	0.560800593563896	0.646338038909455	0.280925932533406	NA	NA	NA
ENSG00000196151.10	75.9365597416486	0.56014729018795	0.313930486913041	0.334844030015424	WDSUB1	151525	WD repeat, sterile alpha motif and U-box domain containing 1
ENSG00000157540.21	484.943151410743	0.560062349610404	0.283802848556127	0.346447403565721	DYRK1A	1859	dual specificity tyrosine phosphorylation regulated kinase 1A
ENSG00000173706.14	2697.20764352932	0.560038429667612	0.79283667683345	0.272449482287605	HEG1	57493	heart development protein with EGF like domains 1
ENSG00000157107.14	375.780367317126	0.559251681926052	0.407432652614869	0.311268378838015	FCHO2	115548	FCH and mu domain containing endocytic adaptor 2
ENSG00000197594.13	140.091232565278	0.559233172802112	0.517303230967104	0.294821381255469	ENPP1	5167	ectonucleotide pyrophosphatase/phosphodiesterase 1
ENSG00000109756.9	585.315979274397	0.559052220403156	0.596065933143823	0.286659231103373	RAPGEF2	9693	Rap guanine nucleotide exchange factor 2
ENSG00000240583.12	10.8684498840778	0.558528372000711	0.993500577020255	0.265628393951863	AQP1	358	aquaporin 1 (Colton blood group)
ENSG00000186815.12	387.331616408174	0.558296772094072	0.831769240475133	0.271003549011789	TPCN1	53373	two pore segment channel 1
ENSG00000082482.13	103.165679051392	0.558091508369333	1.04218539799188	0.264954126190166	KCNK2	3776	potassium two pore domain channel subfamily K member 2
ENSG00000278390.5	10.2892997343958	0.557556782063462	0.767122701433833	0.274332962146815	LOC101929140	101929140	uncharacterized LOC101929140
ENSG00000127603.28	5056.13330517426	0.557349827260869	0.619898103286533	0.28450860419017	MACF1	23499	microtubule actin crosslinking factor 1
ENSG00000157106.16	1269.51801040663	0.55686781342535	0.445486037848059	0.307521696384974	SMG1	23049	SMG1 nonsense mediated mRNA decay associated PI3K related kinase
ENSG00000196367.13	577.482037999099	0.556593253826933	0.448396557558232	0.30701460876486	TRRAP	8295	transformation/transcription domain associated protein
ENSG00000249709.8	65.4308842484079	0.556290597926307	0.472480851200145	0.302510905575841	ZNF564	163050	zinc finger protein 564
ENSG00000033030.15	209.034295577511	0.555385685946216	0.392730975285903	0.317679497397321	ZCCHC8	55596	zinc finger CCHC-type containing 8
ENSG00000131196.17	41.0504967478217	0.555129596296778	0.627649515633154	0.285371384249501	NFATC1	4772	nuclear factor of activated T cells 1
ENSG00000163635.18	163.960687810581	0.555014973946322	0.544897562947198	0.293769702601577	ATXN7	6314	ataxin 7
ENSG00000184465.16	91.7684237575382	0.55376595355663	0.606841404752963	0.288897888352894	WDR27	253769	WD repeat domain 27
ENSG00000170153.11	366.286406596396	0.553536106121213	0.78488015295564	0.274886488716518	RNF150	57484	ring finger protein 150
ENSG00000109323.11	645.152937395981	0.553311700407175	0.200228974513037	0.410199613256853	MANBA	4126	mannosidase beta
ENSG00000001631.15	462.954858406328	0.553047514095288	0.276569587889056	0.357162164025356	KRIT1	889	KRIT1 ankyrin repeat containing
ENSG00000198951.12	567.768007250384	0.552508285695116	0.338086708218268	0.33417864618948	NAGA	4668	alpha-N-acetylgalactosaminidase
ENSG00000162402.14	885.405675649013	0.552129674712487	0.436594441221448	0.310661560707041	USP24	23358	ubiquitin specific peptidase 24
ENSG00000149308.17	207.302031679365	0.551921086528015	0.420885365432395	0.313683958891451	NPAT	4863	nuclear protein, coactivator of histone transcription
ENSG00000272916.5	30.3870197921136	0.551802079238451	0.869890290084871	0.271671604939148	NA	NA	NA
ENSG00000107104.19	835.690254646796	0.551719076620253	0.634706245166173	0.287087035445229	KANK1	23189	KN motif and ankyrin repeat domains 1
ENSG00000198324.13	54.2171527213635	0.551554018072913	0.726380820619015	0.279287089114571	PHETA1	144717	PH domain containing endocytic trafficking adaptor 1
ENSG00000154832.15	114.405088914042	0.551468589768386	0.527352298360152	0.298271442311612	CXXC1	30827	CXXC finger protein 1
ENSG00000259891.1	9.07440194023528	0.55109781600064	0.725809116283314	0.279505819602354	NA	NA	NA
ENSG00000116151.14	28.9266847524383	0.55097228779762	0.801829249040028	0.274997024942002	MORN1	79906	MORN repeat containing 1
ENSG00000138032.21	494.84135740621	0.55086006261792	0.219169288467765	0.397853195061123	PPM1B	5495	protein phosphatase, Mg2+/Mn2+ dependent 1B
ENSG00000278662.5	12.6396150463308	0.550851102912784	1.03827399919985	0.266526341614683	GOLGA6L10	647042	golgin A6 family like 10
ENSG00000166025.18	1060.94149206433	0.550624145775587	0.411302664265786	0.317182978215608	AMOTL1	154810	angiomotin like 1
ENSG00000228889.7	10.2191237241527	0.549679373669986	0.731100088781455	0.279724433240377	UBAC2-AS1	100289373	UBAC2 antisense RNA 1
ENSG00000259577.2	9.11409597525916	0.549417148425688	0.750017033628268	0.278410567943765	NA	NA	NA
ENSG00000175832.13	201.610715339513	0.549273608731739	0.987699695699051	0.268094509149139	ETV4	2118	ETS variant transcription factor 4
ENSG00000087299.12	79.8459151631928	0.549038557594246	0.673796052532779	0.283642925694735	L2HGDH	79944	L-2-hydroxyglutarate dehydrogenase
ENSG00000121671.12	166.993327083287	0.548784315764053	0.542762111618029	0.297750865555548	CRY2	1408	cryptochrome circadian regulator 2
ENSG00000204519.11	61.4029077149367	0.548617464124171	0.416242117798034	0.317976909102224	ZNF551	90233	zinc finger protein 551
ENSG00000196391.11	28.5715862365278	0.548565494933791	0.564157231050455	0.295450676672673	ZNF774	342132	zinc finger protein 774
ENSG00000224086.6	23.9844581016205	0.548197514498805	0.537807902768302	0.298998419540611	NA	NA	NA
ENSG00000111276.11	341.230383454809	0.548177709044597	0.381522782464849	0.326602606391333	CDKN1B	1027	cyclin dependent kinase inhibitor 1B
ENSG00000196361.10	27.419659293163	0.547888767849069	0.844362771158272	0.274111558043681	ELAVL3	1995	ELAV like RNA binding protein 3
ENSG00000113761.12	198.488990337379	0.547772860006528	0.405876985010336	0.320250362279155	ZNF346	23567	zinc finger protein 346
ENSG00000104219.13	739.979112146442	0.547732573158172	0.221863883060744	0.400204911227184	ZDHHC2	51201	zinc finger DHHC-type palmitoyltransferase 2
ENSG00000177990.12	46.719237394588	0.547459312286861	0.505318508184286	0.303232323331749	DPY19L2	283417	dpy-19 like 2
ENSG00000149679.11	97.7535443740073	0.547314687176753	0.385583382460644	0.326409102945231	CABLES2	81928	Cdk5 and Abl enzyme substrate 2
ENSG00000130584.11	32.630533066937	0.547116936925178	0.592694999352893	0.292714966253423	ZBTB46	140685	zinc finger and BTB domain containing 46
ENSG00000088305.18	23.4997016228642	0.547090166465089	0.485725241816304	0.307318973563655	DNMT3B	1789	DNA methyltransferase 3 beta
ENSG00000239883.8	16.885808638662	0.546265842460157	0.655642844329432	0.288153237636842	NA	NA	NA
ENSG00000134152.11	491.117537833753	0.544711734944438	0.285039044340789	0.362837079849075	KATNBL1	79768	katanin regulatory subunit B1 like 1
ENSG00000056558.11	26.6253282328912	0.544240802138442	0.541084622324278	0.301066951704084	TRAF1	7185	TNF receptor associated factor 1
ENSG00000259295.6	23.3377777747799	0.543811563345438	0.708275637381075	0.283208647377905	NA	NA	NA
ENSG00000082512.15	226.521679440083	0.543685987727103	0.549381344525832	0.300241314927254	TRAF5	7188	TNF receptor associated factor 5
ENSG00000134897.14	302.538862844684	0.543648555235787	0.41545529969999	0.321039986555404	BIVM	54841	basic, immunoglobulin-like variable motif containing
ENSG00000147059.8	15.2548472807585	0.5435391720269	0.855523299631423	0.274775887861241	SPIN2A	54466	spindlin family member 2A
ENSG00000161958.11	28.5621345825072	0.542388630050107	0.633912284274617	0.291446389512508	FGF11	2256	fibroblast growth factor 11
ENSG00000140396.13	437.3190787467	0.541418338896329	0.41569415961336	0.323101963696049	NCOA2	10499	nuclear receptor coactivator 2
ENSG00000170271.11	124.594532693191	0.541218945745997	1.06506413400764	0.267758412145917	FAXDC2	10826	fatty acid hydroxylase domain containing 2
ENSG00000162616.9	1241.99888160108	0.541130874385065	0.718716844104109	0.283859651082216	DNAJB4	11080	DnaJ heat shock protein family (Hsp40) member B4
ENSG00000109944.11	102.503809133731	0.541047267068034	0.288703478288339	0.36502970580151	JHY	79864	junctional cadherin complex regulator
ENSG00000139636.15	156.734445882425	0.540666168436836	0.509647823183634	0.307623045929228	LMBR1L	55716	limb development membrane protein 1 like
ENSG00000130203.10	6.76664296500784	0.540433525094838	1.0104396589784	0.269214919258638	APOE	348	apolipoprotein E
ENSG00000229852.4	28.7777769348919	0.540048175511353	0.525027523223223	0.305078725680484	NA	NA	NA
ENSG00000253106.1	17.2112257064096	0.539426275285046	0.687034458367731	0.288366261223169	NA	NA	NA
ENSG00000173258.13	218.352638851914	0.538439975297262	0.708611687154439	0.286873255649556	ZNF483	158399	zinc finger protein 483
ENSG00000101544.9	315.190647282771	0.537758349094436	0.285716849495645	0.370825495374302	ADNP2	22850	ADNP homeobox 2
ENSG00000162430.17	643.254630918669	0.536351915062299	0.464227029135776	0.316585747790975	SELENON	57190	selenoprotein N
ENSG00000108557.19	140.355824477905	0.536312723305186	0.872630748842099	0.276541606289546	RAI1	10743	retinoic acid induced 1
ENSG00000148773.14	597.844997567103	0.536015023648833	0.855724684431311	0.277421933102049	MKI67	4288	marker of proliferation Ki-67
ENSG00000163755.9	505.488129661908	0.53525065630883	0.285611455230076	0.374154787821213	HPS3	84343	HPS3 biogenesis of lysosomal organelles complex 2 subunit 1
ENSG00000241104.5	289.462314585841	0.535243506313294	1.00017705713977	0.271449030984541	LOC284344	284344	uncharacterized LOC284344
ENSG00000236375.3	3.66738714915936	0.534732592520012	0.907548143696736	0.275218113974194	NA	NA	NA
ENSG00000007376.8	67.3537705125713	0.534641656077037	0.696368778846073	0.289216988382165	RPUSD1	113000	RNA pseudouridine synthase domain containing 1
ENSG00000271755.1	4.33092788905206	0.534153786430282	0.946932785680924	0.273890202349002	NA	NA	NA
ENSG00000198075.10	5.90298566237659	0.533979375530258	0.980284399692669	0.272782257646942	SULT1C4	27233	sulfotransferase family 1C member 4
ENSG00000162607.13	307.543006437742	0.533850971929795	0.4163389434449	0.329688819489515	USP1	7398	ubiquitin specific peptidase 1
ENSG00000137338.5	71.881317192633	0.533767103930587	0.459844096925795	0.319460251383156	PGBD1	84547	piggyBac transposable element derived 1
ENSG00000148175.13	4751.21081129235	0.533223094544403	0.372721523895823	0.3405125828174	STOM	2040	stomatin
ENSG00000172824.16	31.3208616881979	0.5318409356534	0.490045152182437	0.314587498115609	CES4A	283848	carboxylesterase 4A
ENSG00000154898.15	9.93345886668621	0.531513844060041	0.912660481171138	0.276211256719565	NA	NA	NA
ENSG00000178202.13	438.727632372325	0.531489336173366	0.447022115371287	0.323883538860736	POGLUT3	143888	protein O-glucosyltransferase 3
ENSG00000287077.1	9.87911045409189	0.531353865132948	0.743034520603768	0.287513999025912	NA	NA	NA
ENSG00000179262.10	296.374552454038	0.531025228635361	0.338404308242261	0.353836005340289	RAD23A	5886	RAD23 homolog A, nucleotide excision repair protein
ENSG00000122557.10	318.967597642323	0.53087338517097	0.284663937930468	0.379953170697653	HERPUD2	64224	HERPUD family member 2
ENSG00000215105.4	56.1417525181766	0.530746484485189	0.681245564143521	0.292080643142952	NA	NA	NA
ENSG00000100697.14	856.96118644059	0.530572373070965	0.428563312427635	0.328728699741079	DICER1	23405	dicer 1, ribonuclease III
ENSG00000064607.17	575.893963030092	0.530161147200633	0.480114548583391	0.318273959696693	SUGP2	10147	SURP and G-patch domain containing 2
ENSG00000174485.15	587.896858056973	0.52935544716812	0.490305010848892	0.316386429885957	DENND4A	10260	DENN domain containing 4A
ENSG00000048540.15	12.1644352369934	0.529344717988688	0.740609657103378	0.288472698900491	LMO3	55885	LIM domain only 3
ENSG00000205795.4	34.0283624579914	0.528267324836076	0.517116118599546	0.312679065388253	CYS1	192668	cystin 1
ENSG00000163820.15	1146.51166030241	0.528198389447614	0.583753371305843	0.303848743027136	FYCO1	79443	FYVE and coiled-coil domain containing 1
ENSG00000229018.5	67.2296690294458	0.528098716298824	0.895783390406303	0.277971565843728	NA	NA	NA
ENSG00000138081.20	693.281864650414	0.52786942437165	0.273580467123651	0.390450094140304	FBXO11	80204	F-box protein 11
ENSG00000174738.13	685.352025347869	0.527125592921378	0.366847310716165	0.347642525744844	NR1D2	9975	nuclear receptor subfamily 1 group D member 2
ENSG00000185697.16	224.477263069662	0.526610023308896	0.865324564963776	0.279833897680295	MYBL1	4603	MYB proto-oncogene like 1
ENSG00000137992.14	359.825437279364	0.526299442543414	0.365967871435695	0.348193387218284	DBT	1629	dihydrolipoamide branched chain transacylase E2
ENSG00000171103.11	323.769493363176	0.526185830467334	0.374554991596343	0.346171266988086	TRMT61B	55006	tRNA methyltransferase 61B
ENSG00000117643.14	212.469268720306	0.525830062861998	0.90238507834532	0.278300835519216	MAN1C1	57134	mannosidase alpha class 1C member 1
ENSG00000149485.19	3041.00977097888	0.525760143668879	0.593977542918344	0.303951297966004	FADS1	3992	fatty acid desaturase 1
ENSG00000267009.6	8.11572546119585	0.525638799724328	0.772577236993274	0.287727201444011	NA	NA	NA
ENSG00000214188.9	11.2271865199019	0.525325729498849	0.727625827208315	0.290598860722403	ST7-OT4	338069	ST7 overlapping transcript 4
ENSG00000160299.17	182.750271441194	0.524933831278551	0.536345776237203	0.311672015141853	PCNT	5116	pericentrin
ENSG00000157601.14	315.917433330873	0.524919579670592	0.811465000449937	0.283751326569622	MX1	4599	MX dynamin like GTPase 1
ENSG00000248092.8	334.126713345453	0.524460915076345	0.359986652855595	0.352207282523213	NA	NA	NA
ENSG00000179406.8	37.1548483807373	0.523431005720065	0.637049889325455	0.300551081282723	LINC00174	285908	long intergenic non-protein coding RNA 174
ENSG00000204186.10	239.444395495408	0.523413462290321	0.556609167234669	0.309649297309358	ZDBF2	57683	zinc finger DBF-type containing 2
ENSG00000109381.20	193.871134032994	0.523366005429946	0.396479812035003	0.34200605755807	ELF2	1998	E74 like ETS transcription factor 2
ENSG00000234336.7	12.8561864103454	0.522964840182106	0.841750679518134	0.282774320247063	NA	NA	NA
ENSG00000144395.18	40.7722678875944	0.522775139035632	0.586116204095541	0.30691305816253	CCDC150	284992	coiled-coil domain containing 150
ENSG00000278576.1	4.73665268272085	0.522506943361997	0.823411922936359	0.284184243714263	NA	NA	NA
ENSG00000065357.20	1165.65391246754	0.521769936408865	0.461516599846321	0.32699038169335	DGKA	1606	diacylglycerol kinase alpha
ENSG00000087266.17	300.979850059711	0.521267697229317	0.341108939493819	0.362397118874943	SH3BP2	6452	SH3 domain binding protein 2
ENSG00000088836.14	33.4038432298899	0.521265874685123	0.889715646372159	0.280489808546329	SLC4A11	83959	solute carrier family 4 member 11
ENSG00000178038.17	101.220005622582	0.52077479331224	0.740089654536042	0.291763492472744	ALS2CL	259173	ALS2 C-terminal like
ENSG00000274471.2	58.0996157024333	0.520752743744854	0.436597060904208	0.33313020546282	NA	NA	NA
ENSG00000174839.13	199.049744066586	0.519471770051963	0.4029880408132	0.343399554736429	DENND6A	201627	DENN domain containing 6A
ENSG00000065883.16	611.412177865839	0.519362443343614	0.431499732244408	0.335223977748501	CDK13	8621	cyclin dependent kinase 13
ENSG00000162927.14	121.933828607933	0.51902899318661	0.432788458799399	0.335129015284325	PUS10	150962	pseudouridine synthase 10
ENSG00000231789.2	6.45489343565477	0.518870111484354	0.653662415531373	0.300860706984536	PIK3CD-AS2	101929074	PIK3CD antisense RNA 2
ENSG00000119927.14	228.085146593648	0.518820818657603	0.3569618751522	0.357877691139572	GPAM	57678	glycerol-3-phosphate acyltransferase, mitochondrial
ENSG00000078687.17	168.633283816813	0.518135154443543	0.545346577275403	0.313482819042991	TNRC6C	57690	trinucleotide repeat containing adaptor 6C
ENSG00000130479.11	55.0903884452619	0.518084047778266	0.742509009658274	0.292186459478207	MAP1S	55201	microtubule associated protein 1S
ENSG00000168301.13	161.400805077868	0.517904397126212	0.492182506585285	0.323786008236707	KCTD6	200845	potassium channel tetramerization domain containing 6
ENSG00000108510.10	1012.0050422681	0.516548542092858	0.559564785840892	0.312980517253101	MED13	9969	mediator complex subunit 13
ENSG00000122707.12	1258.05009807216	0.516464836733119	0.743776450191457	0.292926103054301	RECK	8434	reversion inducing cysteine rich protein with kazal motifs
ENSG00000259865.1	38.2426619903209	0.516370929556036	0.44464427622917	0.334273807940337	NA	NA	NA
ENSG00000227671.4	67.6496315187823	0.516116562884425	0.436662682130454	0.336172773008199	NA	NA	NA
ENSG00000115355.17	1019.49139159357	0.516063268844142	0.42003967614263	0.340606187797035	CCDC88A	55704	coiled-coil domain containing 88A
ENSG00000172175.15	496.311510989211	0.515954627557544	0.206605938684452	0.465776431311701	MALT1	10892	MALT1 paracaspase
ENSG00000138468.16	126.200828289615	0.515752344947979	0.472113057911073	0.329880316041958	SENP7	57337	SUMO specific peptidase 7
ENSG00000260400.1	12.768581212272	0.515644681670835	0.746199879791048	0.293137028704672	NA	NA	NA
ENSG00000075702.18	22.2097084684118	0.514945720521288	0.862133564700834	0.284400510464703	WDR62	284403	WD repeat domain 62
ENSG00000154240.17	130.454805826262	0.514903356236937	0.396962786193375	0.347917954813259	CEP112	201134	centrosomal protein 112
ENSG00000069248.12	627.912919336174	0.514872056327056	0.203121272740491	0.472552137594736	NUP133	55746	nucleoporin 133
ENSG00000161010.15	853.828173023034	0.514864518918542	0.337401077675045	0.370138307822225	MRNIP	51149	MRN complex interacting protein
ENSG00000180346.3	105.221986775899	0.514636859982721	0.330312563689804	0.373985065012373	TIGD2	166815	tigger transposable element derived 2
ENSG00000108840.15	155.215996954343	0.514613500776852	0.584483918857485	0.31035777424574	HDAC5	10014	histone deacetylase 5
ENSG00000231365.6	89.8392196263017	0.514568071308295	0.416795199584102	0.343214225868384	WARS2-AS1	101929147	WARS2 antisense RNA 1
ENSG00000003756.17	1400.06272582889	0.51451419124582	0.475439518021876	0.330071704440567	RBM5	10181	RNA binding motif protein 5
ENSG00000142330.20	46.0375614664052	0.514227229635119	0.842759923655841	0.286766272599495	CAPN10	11132	calpain 10
ENSG00000260852.1	43.6220180377703	0.513949500706331	0.415157044297354	0.344232189091404	FBXL19-AS1	283932	FBXL19 antisense RNA 1
ENSG00000150457.9	800.533513886244	0.513636835507752	0.715022007455043	0.296602585795444	LATS2	26524	large tumor suppressor kinase 2
ENSG00000240429.1	8.97398540398659	0.513472600351755	0.698404430232318	0.298583281713703	NA	NA	NA
ENSG00000154447.15	716.04263951377	0.51299303130108	0.51169423424717	0.322710250910913	SH3RF1	57630	SH3 domain containing ring finger 1
ENSG00000121104.8	21.821568795663	0.512682094700745	0.74601020946329	0.294190853647526	FAM117A	81558	family with sequence similarity 117 member A
ENSG00000125648.15	221.22863897044	0.512452950605752	0.519420512395629	0.321728914257918	SLC25A23	79085	solute carrier family 25 member 23
ENSG00000206149.10	224.878419216139	0.511967689612742	0.352972560073199	0.366771498401539	HERC2P9	440248	hect domain and RLD 2 pseudogene 9
ENSG00000272374.1	4.05298652723611	0.511443171151785	0.890148163367534	0.283425895720152	NA	NA	NA
ENSG00000165424.7	539.288692260546	0.511331587293564	0.467931669654158	0.332748499402335	ZCCHC24	219654	zinc finger CCHC-type containing 24
ENSG00000251411.1	7.46070210678092	0.511027170681149	0.770045466526731	0.293031584174303	NA	NA	NA
ENSG00000105204.14	71.0563392815864	0.510975252132424	0.809518090058738	0.29006802309708	DYRK1B	9149	dual specificity tyrosine phosphorylation regulated kinase 1B
ENSG00000198826.11	474.617853993722	0.510974625971969	0.716530171371799	0.297646653790053	ARHGAP11A	9824	Rho GTPase activating protein 11A
ENSG00000196972.9	6.4749514818942	0.510643428570848	0.952371910029863	0.280816993732273	SMIM10L2B	644596	small integral membrane protein 10 like 2B
ENSG00000254535.4	34.6612612612533	0.51029933283489	0.851945895709255	0.288046813508356	PABPC4L	132430	poly(A) binding protein cytoplasmic 4 like
ENSG00000005483.21	1106.02528335132	0.509533787323466	0.414700496986851	0.346999415690087	KMT2E	55904	lysine methyltransferase 2E
ENSG00000117713.20	878.910040454265	0.509464898726624	0.472764663816251	0.332843907206472	ARID1A	8289	AT-rich interaction domain 1A
ENSG00000101004.15	63.1085802003199	0.509432437425664	0.521101118767465	0.323297663928615	NINL	22981	ninein like
ENSG00000099864.18	67.0031530442958	0.50919467360885	0.925814772210061	0.282557158229672	PALM	5064	paralemmin
ENSG00000144711.16	276.198829906895	0.508510386704747	0.444802763204474	0.339480711563154	IQSEC1	9922	IQ motif and Sec7 domain ArfGEF 1
ENSG00000120256.11	830.71506183071	0.508471359855784	0.440219548207455	0.341073672831623	LRP11	84918	LDL receptor related protein 11
ENSG00000144445.17	79.949920344643	0.508290335302344	0.333726532356218	0.379203003261435	KANSL1L	151050	KAT8 regulatory NSL complex subunit 1 like
ENSG00000143409.15	63.0533700965023	0.507633798063309	0.353120616677707	0.370310306087456	MINDY1	55793	MINDY lysine 48 deubiquitinase 1
ENSG00000147251.15	488.242313706769	0.507539680670386	0.551687889773095	0.319262723392032	DOCK11	139818	dedicator of cytokinesis 11
ENSG00000223959.8	82.8800204513344	0.50724826383277	0.390722568519498	0.355907228012057	AFG3L1P	172	AFG3 like matrix AAA peptidase subunit 1, pseudogene
ENSG00000145029.13	200.485765839747	0.507065802456449	0.39951485907584	0.353384167571452	NICN1	84276	nicolin 1
ENSG00000135679.25	1924.60345044805	0.50698749365796	0.376311137409244	0.361868790462301	MDM2	4193	MDM2 proto-oncogene
ENSG00000102362.15	105.378958830698	0.506503116190511	0.772677070604824	0.294611358395002	SYTL4	94121	synaptotagmin like 4
ENSG00000170485.17	503.466371895021	0.506384318666287	0.716833023587634	0.300034546794292	NPAS2	4862	neuronal PAS domain protein 2
ENSG00000129219.14	133.97602147167	0.506160846338004	0.680453095046892	0.302923444306396	PLD2	5338	phospholipase D2
ENSG00000115295.20	893.264437443138	0.505548761681613	0.260389179407702	0.427794258595562	CLIP4	79745	CAP-Gly domain containing linker protein family member 4
ENSG00000114993.17	60.0898026337053	0.505367956023925	0.729595715562288	0.299205790943742	RTKN	6242	rhotekin
ENSG00000170322.14	295.072998834094	0.504964416642945	0.363130881071074	0.368932506900761	NFRKB	4798	nuclear factor related to kappaB binding protein
ENSG00000126803.9	286.708999766022	0.504513675514895	0.663740179909315	0.306200811288418	HSPA2	3306	heat shock protein family A (Hsp70) member 2
ENSG00000177463.15	419.082743994129	0.504310763759237	0.427422983014037	0.347367083138388	NR2C2	7182	nuclear receptor subfamily 2 group C member 2
ENSG00000185361.9	74.9950069356363	0.504222540533109	0.404818252110128	0.354106757925504	TNFAIP8L1	126282	TNF alpha induced protein 8 like 1
ENSG00000273073.1	5.78536752912718	0.504071696699342	0.764889004938112	0.295870008318339	NA	NA	NA
ENSG00000116830.12	231.225655643214	0.502862180301037	0.496579755505255	0.331888547835955	TTF2	8458	transcription termination factor 2
ENSG00000183486.13	22.9553109627771	0.500682136309522	0.762292204445563	0.29785505515356	MX2	4600	MX dynamin like GTPase 2
ENSG00000262420.3	5.07978623407343	0.50004613940416	0.816995494937109	0.293348055978177	NA	NA	NA
ENSG00000180376.17	214.460716717714	0.499561770339999	0.378633721693844	0.36789648073469	CCDC66	285331	coiled-coil domain containing 66
ENSG00000173269.14	5.4602985911128	0.498364363272289	0.940134993972869	0.285908760293039	MMRN2	79812	multimerin 2
ENSG00000157404.15	146.32571772994	0.498054799472199	0.929001569363651	0.287193841510689	KIT	3815	KIT proto-oncogene, receptor tyrosine kinase
ENSG00000271976.1	53.5774935815358	0.498002378515238	0.429995812777288	0.351481416970502	NA	NA	NA
ENSG00000104093.13	718.592891751253	0.497911737007355	0.476094089690181	0.338822181585568	DMXL2	23312	Dmx like 2
ENSG00000171444.18	401.17859968148	0.497765610109874	0.313492053732094	0.400751039994655	MCC	4163	MCC regulator of WNT signaling pathway
ENSG00000072840.13	408.688858572336	0.496993676384964	0.641365373912355	0.31177278939453	EVC	2121	EvC ciliary complex subunit 1
ENSG00000270055.1	68.1771009897336	0.496158141179602	0.38938708764105	0.366337328693069	NA	NA	NA
ENSG00000106772.18	139.929163135157	0.495997662535523	0.833300401803218	0.29366433787754	PRUNE2	158471	prune homolog 2 with BCH domain
ENSG00000118046.16	124.266308802916	0.495635863555371	0.41238342731741	0.358145636093278	STK11	6794	serine/threonine kinase 11
ENSG00000259994.1	20.7744518937692	0.495635598332999	0.609255937228102	0.316486111996207	NA	NA	NA
ENSG00000250280.2	9.79417476282083	0.495102281978871	0.797366385493763	0.296916214557135	NA	NA	NA
ENSG00000284693.1	20.2462075731866	0.494307449325452	0.538657102268262	0.329976033373083	LINC02606	100506022	long intergenic non-protein coding RNA 2606
ENSG00000092140.16	352.169253780122	0.494286717095556	0.433603673227905	0.352841494115227	G2E3	55632	G2/M-phase specific E3 ubiquitin protein ligase
ENSG00000286366.1	3.77050767718483	0.494280666131123	0.79571540215421	0.297438086160916	NA	NA	NA
ENSG00000162227.8	40.0830386768752	0.494205064836163	0.686352901153151	0.308332347125705	TAF6L	10629	TATA-box binding protein associated factor 6 like
ENSG00000246089.3	19.8279198734407	0.49409637587703	0.543187089120868	0.328632451219889	LOC100287015	100287015	uncharacterized LOC100287015
ENSG00000260077.1	132.477378899685	0.49393169431889	0.544835003283532	0.328343395899538	NA	NA	NA
ENSG00000198205.6	22.651892681052	0.493585407227004	0.474595969599582	0.343028754819386	ZXDA	7789	zinc finger X-linked duplicated A
ENSG00000175175.6	2.72253895856649	0.493215467748123	0.876953809354988	0.29186919827883	PPM1E	22843	protein phosphatase, Mg2+/Mn2+ dependent 1E
ENSG00000221886.4	46.9682877212104	0.492757844137343	0.352138969112384	0.385243876853182	ZBED8	63920	zinc finger BED-type containing 8
ENSG00000177721.4	14.9289916558283	0.492680006818897	0.729306734861782	0.304156437722805	ANXA2R	389289	annexin A2 receptor
ENSG00000110721.12	99.4304368358533	0.492250754565293	0.379158184897772	0.373645132372724	CHKA	1119	choline kinase alpha
ENSG00000099251.14	60.1594638454988	0.492219095901883	0.409714410777791	0.36230908943631	HSD17B7P2	158160	hydroxysteroid 17-beta dehydrogenase 7 pseudogene 2
ENSG00000258824.2	15.3404590405915	0.491853709077568	0.625251117026675	0.31618701528484	NA	NA	NA
ENSG00000047410.14	2897.3774308113	0.49173874983044	0.283293155647201	0.427222657212773	TPR	7175	translocated promoter region, nuclear basket protein
ENSG00000271978.1	8.55681216892446	0.49046255854632	0.781540823400109	0.30075749832245	NA	NA	NA
ENSG00000197872.11	90.2352886116576	0.490170616772018	0.631568087236238	0.316087279494448	FAM49A	81553	family with sequence similarity 49 member A
ENSG00000108515.17	37.8044418454674	0.489538778787799	0.790412031645827	0.30034460100606	ENO3	2027	enolase 3
ENSG00000188234.13	28.5047106129585	0.48947079742899	0.807269098966049	0.298790864101316	AGAP4	119016	ArfGAP with GTPase domain, ankyrin repeat and PH domain 4
ENSG00000183762.12	166.656030184091	0.48933738223662	0.301618051858496	0.416721932686437	KREMEN1	83999	kringle containing transmembrane protein 1
ENSG00000162032.16	49.3793086393804	0.489086565762581	0.906799699783219	0.291234755359198	SPSB3	90864	splA/ryanodine receptor domain and SOCS box containing 3
ENSG00000288095.1	5.14130914134432	0.488729710764051	0.777352962992513	0.301479417295035	NA	NA	NA
ENSG00000171016.12	230.555507817363	0.488102743073702	0.311750507099865	0.412161077991829	PYGO1	26108	pygopus family PHD finger 1
ENSG00000112851.14	1958.04064753331	0.487709166620963	0.284294605409159	0.431062157850214	ERBIN	55914	erbb2 interacting protein
ENSG00000143013.13	406.75343579932	0.487693038601055	0.354353032933919	0.38915843054486	LMO4	8543	LIM domain only 4
ENSG00000196368.5	189.677830745707	0.487616274423395	0.437409272453521	0.356445652985093	NUDT11	55190	nudix hydrolase 11
ENSG00000168884.15	105.99373231202	0.487208437819916	0.403695720996583	0.368673681582789	TNIP2	79155	TNFAIP3 interacting protein 2
ENSG00000197694.17	3024.38626825363	0.487070817560472	0.65224442726538	0.314787824564497	SPTAN1	6709	spectrin alpha, non-erythrocytic 1
ENSG00000103043.15	134.189804725332	0.486915391818128	0.396207735611763	0.371682187339831	VAC14	55697	VAC14 component of PIKFYVE complex
ENSG00000092098.17	108.472679138536	0.486168453533169	0.691952452763936	0.310458958214482	RNF31	55072	ring finger protein 31
ENSG00000002016.18	97.7255652574959	0.485759190791933	0.652463035893678	0.315388320823431	RAD52	5893	RAD52 homolog, DNA repair protein
ENSG00000104886.12	111.785467968654	0.485506661814928	0.525830815498361	0.335888315002527	PLEKHJ1	55111	pleckstrin homology domain containing J1
ENSG00000279175.1	5.28263964187613	0.485402932981767	0.785639662155478	0.301685880659152	NA	NA	NA
ENSG00000112511.17	184.248789899472	0.485260500854615	0.516654019401562	0.337594809987927	PHF1	5252	PHD finger protein 1
ENSG00000173064.13	374.852030105431	0.484728427335838	0.534186528247026	0.335034022135454	HECTD4	283450	HECT domain E3 ubiquitin protein ligase 4
ENSG00000185485.14	45.8797423231986	0.484616827721856	0.482366015954436	0.34663142719954	SDHAP1	255812	succinate dehydrogenase complex flavoprotein subunit A pseudogene 1
ENSG00000132680.11	374.758119215121	0.484403710673579	0.233940173374641	0.484771674850497	KHDC4	22889	KH domain containing 4, pre-mRNA splicing factor
ENSG00000253304.2	19.7557037285351	0.484172376990094	0.93463818364795	0.291128865432065	TMEM200B	399474	transmembrane protein 200B
ENSG00000163956.13	1143.43220139866	0.483986386313398	0.536502178212715	0.334939050932971	LRPAP1	4043	LDL receptor related protein associated protein 1
ENSG00000272333.6	145.03672667136	0.48316260587693	0.759701943260375	0.305385264300032	KMT2B	9757	lysine methyltransferase 2B
ENSG00000278126.1	8.31259673124199	0.483158426823101	0.667629772674939	0.314386913140977	NA	NA	NA
ENSG00000185219.17	266.86054523275	0.48264698690911	0.357974775063172	0.392537370664563	ZNF445	353274	zinc finger protein 445
ENSG00000260293.2	10.0442260602113	0.482519421263099	0.779278926081446	0.303335169765305	NA	NA	NA
ENSG00000145934.16	169.02520467705	0.482375970497532	0.776668452217406	0.303746117197153	TENM2	57451	teneurin transmembrane protein 2
ENSG00000157514.16	225.24304293763	0.48199631442921	0.483577308665009	0.347826129729477	TSC22D3	1831	TSC22 domain family member 3
ENSG00000114923.17	25.0935330945665	0.481898244541852	0.647325285640637	0.318669501516656	SLC4A3	6508	solute carrier family 4 member 3
ENSG00000168781.22	194.849387910854	0.481367395199198	0.495700941011474	0.345618382407314	PPIP5K1	9677	diphosphoinositol pentakisphosphate kinase 1
ENSG00000104067.16	1790.08326180507	0.481281154043104	0.246187878680234	0.474548112739886	TJP1	7082	tight junction protein 1
ENSG00000151876.13	70.3778785619044	0.480770645228842	0.531278437936515	0.337026548783004	FBXO4	26272	F-box protein 4
ENSG00000055211.14	694.11445421564	0.480763555008329	0.401884015505337	0.374917112101157	GINM1	116254	glycoprotein integral membrane 1
ENSG00000110900.15	8.1222733490409	0.480735441594932	0.874388053785559	0.296079579957563	TSPAN11	441631	tetraspanin 11
ENSG00000100445.17	242.531750149523	0.480718125984172	0.676985427691253	0.314286573666651	SDR39U1	56948	short chain dehydrogenase/reductase family 39U member 1
ENSG00000139874.6	406.699707842296	0.480240914895408	0.761355672993313	0.306404527681042	SSTR1	6751	somatostatin receptor 1
ENSG00000068001.14	163.686053332445	0.479907382966363	0.401904459262964	0.375593395294518	HYAL2	8692	hyaluronidase 2
ENSG00000145495.16	2085.69073269217	0.479607937349741	0.257016159334964	0.465151540058734	MARCHF6	10299	membrane associated ring-CH-type finger 6
ENSG00000160298.17	16.6681928149469	0.479173538280021	0.653839499528308	0.318768418359774	C21orf58	54058	chromosome 21 open reading frame 58
ENSG00000237296.9	93.4832185066688	0.478946829518995	0.743619226391644	0.308737487942221	SMG1P1	641298	SMG1 pseudogene 1
ENSG00000152219.5	670.1692267651	0.478848733978261	0.329490934041031	0.410955733787594	ARL14EP	120534	ADP ribosylation factor like GTPase 14 effector protein
ENSG00000198001.13	348.325484105942	0.478774793097275	0.29542221213907	0.433592392041186	IRAK4	51135	interleukin 1 receptor associated kinase 4
ENSG00000115468.12	83.2729110237115	0.478605822501132	0.738205179039994	0.308940164333548	EFHD1	80303	EF-hand domain family member D1
ENSG00000183495.14	585.773334043289	0.478577142020098	0.393337436575347	0.380369251523066	EP400	57634	E1A binding protein p400
ENSG00000070269.14	269.891203799477	0.478533805803798	0.227044958270118	0.503746041875156	TMEM260	54916	transmembrane protein 260
ENSG00000169231.13	306.708964746704	0.478074152487479	0.432560224762359	0.365379174227719	THBS3	7059	thrombospondin 3
ENSG00000055609.18	1236.47331396553	0.477813987218336	0.399362760503766	0.378702021066372	KMT2C	58508	lysine methyltransferase 2C
ENSG00000216937.13	25.4426152028484	0.477811958976782	0.612647676583007	0.326021913301693	CCDC7	79741	coiled-coil domain containing 7
ENSG00000055483.19	490.901342065357	0.477142456488968	0.485615182181455	0.350480700848262	USP36	57602	ubiquitin specific peptidase 36
ENSG00000261087.1	18.9956197014166	0.476960073331656	0.650889090075388	0.320052919716407	NA	NA	NA
ENSG00000087274.17	1506.23014301567	0.476437915560999	0.573647663795477	0.332366638179539	ADD1	118	adducin 1
ENSG00000156030.13	319.686612875797	0.476417857475722	0.42422250716109	0.369793960355964	ELMSAN1	91748	ELM2 and Myb/SANT domain containing 1
ENSG00000287431.1	8.46878575667926	0.476197779879372	0.810692831172595	0.302614074346987	NA	NA	NA
ENSG00000083857.14	5417.14650473697	0.476170459280171	0.530299746496611	0.340793322508058	FAT1	2195	FAT atypical cadherin 1
ENSG00000130396.20	408.516357497328	0.476059890612641	0.407904408751244	0.376520728485071	AFDN	4301	afadin, adherens junction formation factor
ENSG00000286535.1	2.65181809558994	0.474961112905532	0.815015144025637	0.302717206948613	NA	NA	NA
ENSG00000260772.1	393.576079044748	0.474951958981532	0.457584483585784	0.360101201207499	NA	NA	NA
ENSG00000255495.1	61.7094382940113	0.47467858058131	0.55171133248308	0.336552235597348	NA	NA	NA
ENSG00000272556.2	12.5484448891204	0.474131525346511	0.800832839159515	0.304566748808949	NA	NA	NA
ENSG00000136542.9	2273.65335087217	0.473865665154029	0.82935229009241	0.302304736575796	GALNT5	11227	polypeptide N-acetylgalactosaminyltransferase 5
ENSG00000160408.14	198.015027473478	0.473335734093995	0.800739300071018	0.305180969862824	ST6GALNAC6	30815	ST6 N-acetylgalactosaminide alpha-2,6-sialyltransferase 6
ENSG00000052841.15	1144.48998796719	0.473145052751495	0.275433133030845	0.455976489229021	TTC17	55761	tetratricopeptide repeat domain 17
ENSG00000174365.20	50.4040503104421	0.472931060702863	0.313711875888542	0.427151113160049	SNHG11	128439	small nucleolar RNA host gene 11
ENSG00000223509.8	49.9290746744228	0.472877481982794	0.903576307434919	0.296707134761741	NA	NA	NA
ENSG00000060237.17	3726.4664644138	0.472776551055588	0.47584215923974	0.355547619554035	WNK1	65125	WNK lysine deficient protein kinase 1
ENSG00000150401.15	96.0181871769133	0.471530026599031	0.427172239545559	0.372366559588914	DCUN1D2	55208	defective in cullin neddylation 1 domain containing 2
ENSG00000156869.13	47.4445546913122	0.471286676425225	0.824276290870244	0.303643427192302	FRRS1	391059	ferric chelate reductase 1
ENSG00000139718.10	153.55453746851	0.471051954901042	0.506058567984524	0.348744060149317	SETD1B	23067	SET domain containing 1B, histone lysine methyltransferase
ENSG00000077684.16	576.854731463564	0.471051823478429	0.471600516510278	0.358056365878427	JADE1	79960	jade family PHD finger 1
ENSG00000135837.16	997.310191447241	0.470806039284601	0.398386871544282	0.38434022512128	CEP350	9857	centrosomal protein 350
ENSG00000231551.8	8.07704100038295	0.470780571197238	0.582178367889641	0.33379766016907	NA	NA	NA
ENSG00000105397.14	179.229995205739	0.470757231891676	0.468705208594106	0.359658165804144	TYK2	7297	tyrosine kinase 2
ENSG00000241549.8	22.9934174298219	0.470358582654412	0.572296866189456	0.335603677531236	GUSBP2	387036	GUSB pseudogene 2
ENSG00000229152.2	21.849025123273	0.470285307432271	0.639799116917926	0.325537400074507	NA	NA	NA
ENSG00000070371.16	66.7953416348623	0.469952606668345	0.617910617878456	0.329113293514574	CLTCL1	8218	clathrin heavy chain like 1
ENSG00000064763.11	524.674673783373	0.469825843776039	0.550943639594923	0.339950238073433	FAR2	55711	fatty acyl-CoA reductase 2
ENSG00000168016.14	189.966392611255	0.469509616308631	0.560167233495682	0.337972776805954	TRANK1	9881	tetratricopeptide repeat and ankyrin repeat containing 1
ENSG00000166801.15	376.586995535513	0.469154574743178	0.405618756547157	0.383187133669977	FAM111A	63901	family with sequence similarity 111 member A
ENSG00000197128.11	81.1306085368383	0.46863038330285	0.646225029733715	0.325149191894849	ZNF772	400720	zinc finger protein 772
ENSG00000125885.13	137.558286862601	0.468275324410944	0.476438047042754	0.358947445336815	MCM8	84515	minichromosome maintenance 8 homologous recombination repair factor
ENSG00000144589.22	57.206302767999	0.468163833298399	0.655297046152826	0.323981041340103	STK11IP	114790	serine/threonine kinase 11 interacting protein
ENSG00000146067.16	71.6781533853674	0.468149389389072	0.618354243180437	0.330263024813527	FAM193B	54540	family with sequence similarity 193 member B
ENSG00000139531.13	224.044441166414	0.467412580988643	0.513374234806406	0.349842232310004	SUOX	6821	sulfite oxidase
ENSG00000159714.11	31.196229108146	0.467133802213923	0.631446389999403	0.328054044043041	ZDHHC1	29800	zinc finger DHHC-type containing 1
ENSG00000038945.15	21.6109609359251	0.466960354837196	0.716340173408238	0.315987493847292	MSR1	4481	macrophage scavenger receptor 1
ENSG00000243302.3	24.716274237309	0.466843689296571	0.859895247660693	0.302201690515341	NA	NA	NA
ENSG00000271971.1	7.70541961452909	0.466806995714518	0.728529647879112	0.314186192020673	NA	NA	NA
ENSG00000225953.3	27.1965272779945	0.465875675542805	0.516479410866071	0.350115886276143	SATB2-AS1	150538	SATB2 antisense RNA 1
ENSG00000173480.11	83.0515081680486	0.465591948963533	0.598465601421303	0.333511733355589	ZNF417	147687	zinc finger protein 417
ENSG00000284523.2	3.98166639825734	0.464868263923657	0.870557762601986	0.301995458215568	LOC105375421	105375421	uncharacterized LOC105375421
ENSG00000270091.1	3.79147651150128	0.464698471376501	0.726027244643633	0.315688075719154	NA	NA	NA
ENSG00000213853.10	390.310621234657	0.464584439727443	0.578000850567996	0.336836871603017	EMP2	2013	epithelial membrane protein 2
ENSG00000182749.5	261.74380208756	0.464360806362906	0.343384740586407	0.417240670063244	PAQR7	164091	progestin and adipoQ receptor family member 7
ENSG00000258725.2	4.15973236982017	0.464108629139263	0.78278045769615	0.310054175916082	PRC1-AS1	100507118	PRC1 antisense RNA 1
ENSG00000260735.2	17.8045027864268	0.46396744694045	0.682793703380888	0.32143400672562	LOC100505915	100505915	uncharacterized LOC100505915
ENSG00000063587.14	352.446589875708	0.46387605257842	0.312542317250814	0.438244383143015	ZNF275	10838	zinc finger protein 275
ENSG00000196295.12	269.399473291203	0.463865352253085	0.261946365962535	0.482507455381535	NA	NA	NA
ENSG00000145916.19	173.620452396459	0.463631374005802	0.529296676351311	0.34810158198061	RMND5B	64777	required for meiotic nuclear division 5 homolog B
ENSG00000049618.23	617.857298073098	0.463503945822477	0.445698984440709	0.372110109293793	ARID1B	57492	AT-rich interaction domain 1B
ENSG00000176248.9	102.720290197613	0.46266998015541	0.683250120382085	0.322219762226098	ANAPC2	29882	anaphase promoting complex subunit 2
ENSG00000259520.6	14.3972538014837	0.462557756257082	0.646684121544033	0.327764510131689	LOC101928414	101928414	uncharacterized LOC101928414
ENSG00000107036.12	740.794474150407	0.462402220986683	0.391755318948549	0.394692721580397	RIC1	57589	RIC1 homolog, RAB6A GEF complex partner 1
ENSG00000272145.1	5.55872004246304	0.462208558446788	0.679645238178122	0.323004046989288	NA	NA	NA
ENSG00000102870.6	269.24565616614	0.46192389912727	0.302432385944951	0.448642751453989	ZNF629	23361	zinc finger protein 629
ENSG00000147162.14	1830.35897280014	0.461767929176173	0.448189848278128	0.372878452151091	OGT	8473	O-linked N-acetylglucosamine (GlcNAc) transferase
ENSG00000287908.1	8.11202824356308	0.461372664221966	0.726657854157086	0.317282343201237	NA	NA	NA
ENSG00000151458.12	671.251607439907	0.4612765299001	0.377256277730073	0.402694848901057	ANKRD50	57182	ankyrin repeat domain 50
ENSG00000100226.16	307.458562407646	0.461134373022457	0.383688808468149	0.399657795564811	GTPBP1	9567	GTP binding protein 1
ENSG00000143772.9	109.718294284669	0.461096413995872	0.368647721478412	0.407236040419769	ITPKB	3707	inositol-trisphosphate 3-kinase B
ENSG00000257315.2	526.642344559637	0.460693832262069	0.574909920476412	0.340418968433294	ZBED6	100381270	zinc finger BED-type containing 6
ENSG00000204176.14	39.6826989596176	0.460391411591938	0.694962490092085	0.321335582845978	SYT15	83849	synaptotagmin 15
ENSG00000251474.6	168.802323218358	0.459987982593459	0.490833745053779	0.360544055033703	RPL32P3	132241	ribosomal protein L32 pseudogene 3
ENSG00000259343.7	27.5570711400053	0.459844639821253	0.560728258147359	0.34432465528286	NA	NA	NA
ENSG00000185950.9	1569.15775900075	0.459648197235111	0.62861377125337	0.331792851949095	IRS2	8660	insulin receptor substrate 2
ENSG00000262454.4	46.2442116603657	0.459430891905803	0.711247657768948	0.319954261013278	NA	NA	NA
ENSG00000167632.16	271.885677498687	0.459418248734802	0.73230961268494	0.317480984644207	TRAPPC9	83696	trafficking protein particle complex 9
ENSG00000119866.22	19.2095579780498	0.458695791665443	0.812016113201287	0.30934545528771	BCL11A	53335	BAF chromatin remodeling complex subunit BCL11A
ENSG00000160551.11	2692.7350837251	0.45761471636322	0.292776419703124	0.459452198900231	TAOK1	57551	TAO kinase 1
ENSG00000131503.21	995.582115780428	0.456909700135164	0.341716938461475	0.42578800429595	ANKHD1	54882	ankyrin repeat and KH domain containing 1
ENSG00000254602.2	17.857847809835	0.456380400210612	0.788110189830409	0.312276565490443	NA	NA	NA
ENSG00000285728.2	3.75958960438703	0.456085021936636	0.760215514219126	0.315188336024862	NA	NA	NA
ENSG00000166398.13	328.465335925495	0.455873083615976	0.560445831603108	0.346355399755265	KIAA0355	9710	KIAA0355
ENSG00000257337.7	40.5350808714204	0.455605472471924	0.582256528316806	0.342192149715079	LOC283335	283335	uncharacterized LOC283335
ENSG00000143624.14	609.349073127146	0.455527750063991	0.356083411172934	0.418275618571244	INTS3	65123	integrator complex subunit 3
ENSG00000256667.6	19.9952381455816	0.455157433792312	0.53724719768241	0.351753702244139	NA	NA	NA
ENSG00000156509.14	5.51233428540667	0.455149756562112	0.75876351400863	0.315887735820991	FBXO43	286151	F-box protein 43
ENSG00000179981.10	499.303411910677	0.455002280930378	0.334677754837752	0.432540811027111	TSHZ1	10194	teashirt zinc finger homeobox 1
ENSG00000276248.1	12.4429024112706	0.454069097680597	0.635045476870582	0.333320953392856	NA	NA	NA
ENSG00000198231.13	1493.28956397473	0.453505516844237	0.27203085415524	0.486269059480738	DDX42	11325	DEAD-box helicase 42
ENSG00000272070.1	25.2606117788037	0.453185907422959	0.636006891854901	0.333416352256871	NA	NA	NA
ENSG00000196712.18	1866.66950871893	0.452973774079475	0.286688540264018	0.47170002988491	NF1	4763	neurofibromin 1
ENSG00000119139.20	498.296701313566	0.452906477094898	0.609681396434394	0.337216132210649	TJP2	9414	tight junction protein 2
ENSG00000261096.1	3.41501658649066	0.45281847434473	0.776498591852797	0.31468769339383	NA	NA	NA
ENSG00000119979.18	1892.51255338107	0.452742693085926	0.341933079070526	0.429716183652766	DENND10	404636	DENN domain containing 10
ENSG00000279133.1	17.8691738238162	0.45264456951539	0.694655532975665	0.325925080646368	NA	NA	NA
ENSG00000141576.16	271.947461157229	0.452517884020359	0.540829866869266	0.35238856218723	RNF157	114804	ring finger protein 157
ENSG00000122592.8	64.605732172821	0.452374786451398	0.465566785928453	0.373730178465885	HOXA7	3204	homeobox A7
ENSG00000215302.8	8.52971989046382	0.451627597327451	0.706561956083525	0.324370740796226	NA	NA	NA
ENSG00000104936.17	183.195305382134	0.451523073409495	0.676936997243832	0.328536143071308	DMPK	1760	DM1 protein kinase
ENSG00000203880.12	440.568124811202	0.451196000980599	0.290169820466727	0.470232352075172	PCMTD2	55251	protein-L-isoaspartate (D-aspartate) O-methyltransferase domain containing 2
ENSG00000258199.1	22.7130183011539	0.451101833870671	0.556181345802124	0.349385401405548	NA	NA	NA
ENSG00000178440.7	27.7589362837177	0.451014725555088	0.6164359891226	0.33693173108703	LINC00843	113218477	long intergenic non-protein coding RNA 843
ENSG00000184371.14	689.563026445928	0.450734844239668	0.677796505855143	0.329209320222267	CSF1	1435	colony stimulating factor 1
ENSG00000163125.15	429.531916295264	0.450508786886525	0.346900562988444	0.429005541716188	RPRD2	23248	regulation of nuclear pre-mRNA domain containing 2
ENSG00000144362.12	21.2118718422379	0.450291140290375	0.510515842851822	0.36169256166064	PHOSPHO2	493911	phosphatase, orphan 2
ENSG00000030066.13	444.484051871019	0.450274227489335	0.381652508934892	0.410275230101602	NUP160	23279	nucleoporin 160
ENSG00000167157.11	23.2280988978216	0.449793936805089	0.733468780498426	0.320743984754739	PRRX2	51450	paired related homeobox 2
ENSG00000240291.1	3.8110969656689	0.449297222173843	0.730850524461774	0.321827142443819	NA	NA	NA
ENSG00000176273.15	107.064607262321	0.449155052748925	0.323553723628075	0.446246865776339	SLC35G1	159371	solute carrier family 35 member G1
ENSG00000140511.11	20.1409696339839	0.448991205862454	0.74116165348662	0.320349100909304	HAPLN3	145864	hyaluronan and proteoglycan link protein 3
ENSG00000143515.18	1306.42799516979	0.448946983508034	0.718433682718462	0.32407848985038	ATP8B2	57198	ATPase phospholipid transporting 8B2
ENSG00000189007.16	69.6489148399371	0.448713385007943	0.483619005360273	0.370396253723662	ADAT2	134637	adenosine deaminase tRNA specific 2
ENSG00000075292.19	1001.69461355215	0.44867944383217	0.273600521732848	0.491546854606701	ZNF638	27332	zinc finger protein 638
ENSG00000186767.7	72.1887038296144	0.448603443864997	0.606596445927474	0.340980269373313	SPIN4	139886	spindlin family member 4
ENSG00000280138.1	31.6259027375638	0.448446470959816	0.580477980375528	0.346263349834459	NA	NA	NA
ENSG00000257621.8	383.05848647028	0.447891284624039	0.333500942520723	0.440642178998934	PSMA3-AS1	379025	PSMA3 antisense RNA 1
ENSG00000077157.22	283.34085845547	0.447000043339783	0.585518763780131	0.346079190986299	PPP1R12B	4660	protein phosphatase 1 regulatory subunit 12B
ENSG00000275854.1	11.0941853838211	0.446647450392798	0.56762029045951	0.349476847939542	NA	NA	NA
ENSG00000261542.1	10.5234126481902	0.446496778195108	0.531639671275971	0.35769890325721	NA	NA	NA
ENSG00000159917.17	48.2889685668662	0.446162038107196	0.41389362419198	0.398639007621207	ZNF235	9310	zinc finger protein 235
ENSG00000187792.5	76.1664853558547	0.446080740003617	0.438806746638689	0.388103286985346	ZNF70	7621	zinc finger protein 70
ENSG00000124486.13	3482.98697044701	0.446070707529872	0.285877090947121	0.48116079935909	USP9X	8239	ubiquitin specific peptidase 9 X-linked
ENSG00000259583.3	18.65141097836	0.444731926469469	0.728839812703738	0.324468114401042	LOC101927751	101927751	uncharacterized LOC101927751
ENSG00000261408.7	16.152425077446	0.444016059613815	0.727158899933851	0.324954790551282	TEN1-CDK3	100529145	TEN1-CDK3 readthrough (NMD candidate)
ENSG00000112210.12	411.169025866168	0.44396782286849	0.526110072423788	0.361251400888594	RAB23	51715	RAB23, member RAS oncogene family
ENSG00000093100.13	40.0504679874846	0.443892478736254	0.507655702569855	0.366944912827532	NA	NA	NA
ENSG00000180573.9	874.615780975895	0.443612527881187	0.458410310637025	0.383022171309017	H2AC6	8334	H2A clustered histone 6
ENSG00000229951.5	35.1013255896202	0.443503339902224	0.574921343810331	0.349750943175378	FLJ31356	403150	uncharacterized protein FLJ31356
ENSG00000262312.2	4.96433960855285	0.443201733994947	0.754027028385533	0.320941357093377	NA	NA	NA
ENSG00000100154.14	381.617861634235	0.442729661675103	0.469906541482997	0.379703253033395	TTC28	23331	tetratricopeptide repeat domain 28
ENSG00000135763.10	157.328594040258	0.44270463972932	0.406477251181553	0.404781214259738	URB2	9816	URB2 ribosome biogenesis homolog
ENSG00000215187.11	6.36379730611966	0.442446289133872	0.699089430511421	0.330167372798791	FAM166B	730112	family with sequence similarity 166 member B
ENSG00000272338.2	11.9723673854676	0.442337546993	0.567471849745924	0.352116620206957	NA	NA	NA
ENSG00000272502.1	7.04281797592341	0.44224108984995	0.713298257836157	0.327087299701991	NA	NA	NA
ENSG00000172795.16	307.937321170057	0.44161434848637	0.394121651999639	0.411483837042388	DCP2	167227	decapping mRNA 2
ENSG00000171943.12	389.805873282556	0.441438854636798	0.20068852509905	0.611239099186455	SRGAP2C	653464	SLIT-ROBO Rho GTPase activating protein 2C
ENSG00000084112.15	1453.68798415968	0.441000634571039	0.375778048637727	0.420631189502173	SSH1	54434	slingshot protein phosphatase 1
ENSG00000078674.17	1347.99203636861	0.440921833385309	0.286780054686407	0.487757563472872	PCM1	5108	pericentriolar material 1
ENSG00000228010.6	4.89305517918254	0.440740829311543	0.715905811103662	0.327571244128343	NA	NA	NA
ENSG00000168286.3	105.837369022133	0.44036106172469	0.44540474689039	0.390530612296614	THAP11	57215	THAP domain containing 11
ENSG00000114796.16	386.889710620801	0.440063059917926	0.309736894921281	0.466399782674001	KLHL24	54800	kelch like family member 24
ENSG00000182389.19	11.8263871862988	0.43993691026902	0.720595740046189	0.327184155225336	CACNB4	785	calcium voltage-gated channel auxiliary subunit beta 4
ENSG00000255455.2	113.24444952656	0.439228479246464	0.385597797415817	0.417462679122461	LOC103611081	103611081	uncharacterized LOC103611081
ENSG00000128928.10	561.89441060352	0.43912040757779	0.566908559466949	0.353926301196319	IVD	3712	isovaleryl-CoA dehydrogenase
ENSG00000277135.1	2.25250091190458	0.438887838775935	0.80701207528254	0.317083550247849	NA	NA	NA
ENSG00000166436.16	95.7440202190779	0.438245861865675	0.590295354181983	0.348927489540725	TRIM66	9866	tripartite motif containing 66
ENSG00000241634.1	2.99839523597027	0.438155260517561	0.740234926931364	0.326118725804092	NA	NA	NA
ENSG00000103024.7	56.1883594928502	0.437872601904332	0.578989085647276	0.352025909595214	NME3	4832	NME/NM23 nucleoside diphosphate kinase 3
ENSG00000196865.4	518.286546101823	0.43778049724409	0.398250294151669	0.412536780974489	NHLRC2	374354	NHL repeat containing 2
ENSG00000280798.1	207.700974497798	0.437472711611584	0.280364852243386	0.499550970684825	LINC00294	283267	long intergenic non-protein coding RNA 294
ENSG00000076685.18	1576.73390796399	0.437252746950628	0.243231129376448	0.546544388401273	NT5C2	22978	5'-nucleotidase, cytosolic II
ENSG00000204304.12	235.709672731853	0.436856198868474	0.415415077442234	0.405166435514421	PBX2	5089	PBX homeobox 2
ENSG00000267053.8	9.53049459923548	0.436834785590548	0.760804349087439	0.323493142870871	NA	NA	NA
ENSG00000083896.12	587.772307730979	0.436802341069428	0.249969941780121	0.536888215896573	YTHDC1	91746	YTH domain containing 1
ENSG00000085788.14	651.696733595797	0.436104263698555	0.356769244183771	0.437210392598097	DDHD2	23259	DDHD domain containing 2
ENSG00000134452.19	492.031957386522	0.435960335938207	0.45700975517514	0.389077446897492	FBH1	84893	F-box DNA helicase 1
ENSG00000099998.17	4.54285772124792	0.435575149384983	0.765513032729631	0.323199842363924	GGT5	2687	gamma-glutamyltransferase 5
ENSG00000153956.16	962.036572136002	0.435216717937048	0.432921946184602	0.399344612808147	CACNA2D1	781	calcium voltage-gated channel auxiliary subunit alpha2delta 1
ENSG00000180229.12	79.4378586543273	0.435139564780115	0.635537987326516	0.342657285695623	HERC2P3	283755	hect domain and RLD 2 pseudogene 3
ENSG00000117335.19	7083.05175561544	0.435006206991876	0.394483891441292	0.416276389220685	CD46	4179	CD46 molecule
ENSG00000142784.16	241.795793913951	0.434955444101296	0.438090932932846	0.397774586078866	WDTC1	23038	WD and tetratricopeptide repeats 1
ENSG00000249592.6	39.7167690115691	0.434921902936366	0.563899551880363	0.356893635865043	LOC100129917	100129917	uncharacterized LOC100129917
ENSG00000104177.18	401.95775302674	0.434619565781249	0.470885654554704	0.384751336627806	MYEF2	50804	myelin expression factor 2
ENSG00000162702.8	1582.39037488206	0.434529930293307	0.300392550174298	0.481688821930794	ZNF281	23528	zinc finger protein 281
ENSG00000241484.9	7.14064587537035	0.433990732350891	0.781904675364811	0.321925321331101	ARHGAP8	23779	Rho GTPase activating protein 8
ENSG00000259644.1	5.13618566569885	0.43389531560984	0.691110774798755	0.333892887868181	NA	NA	NA
ENSG00000119778.15	112.348036361394	0.433640741425004	0.468862456939347	0.385818037712084	ATAD2B	54454	ATPase family AAA domain containing 2B
ENSG00000243716.10	195.923839840971	0.433296119999081	0.688349483528787	0.334654025877665	NPIPB5	100132247	nuclear pore complex interacting protein family member B5
ENSG00000120327.6	12.7369755735718	0.433028037809967	0.698145897853804	0.333225599875687	PCDHB14	56122	protocadherin beta 14
ENSG00000138031.14	201.713961375891	0.432946386493457	0.561805571033489	0.358769471608273	ADCY3	109	adenylate cyclase 3
ENSG00000270647.6	600.457251343604	0.43276821950376	0.329002873760388	0.458426168107121	TAF15	8148	TATA-box binding protein associated factor 15
ENSG00000105939.13	966.311698091809	0.432626620581187	0.374376167941553	0.429432086722571	ZC3HAV1	56829	zinc finger CCCH-type containing, antiviral 1
ENSG00000169131.13	121.03795368478	0.432614772111627	0.382891192447048	0.42485151903938	ZNF354A	6940	zinc finger protein 354A
ENSG00000112144.15	299.824611626573	0.43234867003152	0.376530041421207	0.428649747105638	ICK	22858	intestinal cell kinase
ENSG00000145386.10	199.084508516663	0.432344254650117	0.480680233130287	0.383351971139564	CCNA2	890	cyclin A2
ENSG00000104714.14	116.196095703614	0.432318064083677	0.386461403993661	0.422531770901036	ERICH1	157697	glutamate rich 1
ENSG00000106299.8	734.49961608721	0.432177544346124	0.248117192667424	0.547423763118704	WASL	8976	WASP like actin nucleation promoting factor
ENSG00000100106.22	718.055336882834	0.432133718860289	0.318168419986405	0.468261183977758	TRIOBP	11078	TRIO and F-actin binding protein
ENSG00000230590.11	393.814809223641	0.431975310842386	0.485412665833644	0.381366411537065	FTX	100302692	FTX transcript, XIST regulator
ENSG00000268403.2	17.4746972183578	0.43168510195628	0.514202361184561	0.372537356095134	LOC644656	644656	uncharacterized LOC644656
ENSG00000130382.9	167.261509433729	0.4315691517681	0.495137519250082	0.379119549189561	MLLT1	4298	MLLT1 super elongation complex subunit
ENSG00000141034.10	235.456545525934	0.431548743475714	0.300203450741888	0.48603920335632	GID4	79018	GID complex subunit 4 homolog
ENSG00000083097.14	189.229654339828	0.431177750078901	0.541372319057524	0.364767223457065	DOP1A	23033	DOP1 leucine zipper like protein A
ENSG00000135596.18	165.12308162418	0.431066447312111	0.528309578821841	0.369191033189608	MICAL1	64780	microtubule associated monooxygenase, calponin and LIM domain containing 1
ENSG00000241322.10	8.64531923433025	0.430660991533519	0.770228892679823	0.325052015421424	CDRT1	374286	CMT1A duplicated region transcript 1
ENSG00000214435.8	140.601013001261	0.430294949144506	0.689084216285489	0.335508782993027	AS3MT	57412	arsenite methyltransferase
ENSG00000160271.16	181.783311930507	0.429977380652387	0.633928842496992	0.345433879525047	RALGDS	5900	ral guanine nucleotide dissociation stimulator
ENSG00000163520.14	129.686281036323	0.429966962895001	0.735951192104031	0.330549733755439	FBLN2	2199	fibulin 2
ENSG00000185513.16	26.7161857555844	0.429807679815539	0.648400158128444	0.343306903143895	L3MBTL1	26013	L3MBTL histone methyl-lysine binding protein 1
ENSG00000091592.16	200.87849463107	0.429562202839305	0.710443059841736	0.333034769590634	NLRP1	22861	NLR family pyrin domain containing 1
ENSG00000230002.3	9.3083929742581	0.429528562750192	0.681429841250505	0.336457348150256	ALMS1-IT1	100874291	ALMS1 intronic transcript 1
ENSG00000109501.14	559.785972590725	0.42951947528751	0.566721466799805	0.35992407927482	WFS1	7466	wolframin ER transmembrane glycoprotein
ENSG00000140398.14	13.9838452793212	0.429170852537898	0.70138242803266	0.334463996460488	NEIL1	79661	nei like DNA glycosylase 1
ENSG00000182993.5	95.8191576441405	0.428567492448459	0.35755989138929	0.444098268248486	C12orf60	144608	chromosome 12 open reading frame 60
ENSG00000188033.10	78.9132368824177	0.428478938862995	0.437310597431344	0.40277230954603	ZNF490	57474	zinc finger protein 490
ENSG00000134138.20	228.516939195369	0.428418696127986	0.420661794797356	0.409972596398728	MEIS2	4212	Meis homeobox 2
ENSG00000164323.14	964.755124100286	0.428041219526141	0.281363911976788	0.510891281692424	CFAP97	57587	cilia and flagella associated protein 97
ENSG00000197312.12	325.924110723347	0.428020945571982	0.431391138344562	0.405089442250542	DDI2	84301	DNA damage inducible 1 homolog 2
ENSG00000272720.1	2.99664969757073	0.42768630198506	0.762056606416054	0.326796505798326	NA	NA	NA
ENSG00000267374.2	19.5827874805046	0.427472434200114	0.589542925641059	0.355097672200527	MIR924HG	647946	MIR924 host gene
ENSG00000146414.16	311.074571811059	0.427102198029483	0.410632328547046	0.414935172133883	SHPRH	257218	SNF2 histone linker PHD RING helicase
ENSG00000196711.9	16.2906430529224	0.426676863167386	0.665194488119613	0.341353815266396	ALKAL1	389658	ALK and LTK ligand 1
ENSG00000160447.7	16.875414234233	0.426420540679245	0.744032401440673	0.330931563236767	PKN3	29941	protein kinase N3
ENSG00000067900.8	1373.2101475963	0.426402332790335	0.401005016240558	0.419970394923389	ROCK1	6093	Rho associated coiled-coil containing protein kinase 1
ENSG00000117069.15	107.92773406014	0.426358253089734	0.760832188431513	0.327861070365912	ST6GALNAC5	81849	ST6 N-acetylgalactosaminide alpha-2,6-sialyltransferase 5
ENSG00000129566.13	304.666385575719	0.425659476239186	0.447972447075562	0.400595087233602	TEP1	7011	telomerase associated protein 1
ENSG00000136169.16	149.052182257379	0.425594388259882	0.507704730421247	0.379036057282309	SETDB2	83852	SET domain bifurcated histone lysine methyltransferase 2
ENSG00000180773.15	273.194990123794	0.425428958024029	0.256249899545469	0.545572002824049	SLC36A4	120103	solute carrier family 36 member 4
ENSG00000158863.22	258.235197078949	0.425244520059016	0.440732954131096	0.403546581427295	FAM160B2	64760	family with sequence similarity 160 member B2
ENSG00000112218.9	20.0269503338296	0.425078630822715	0.61614088502574	0.351118088742827	GPR63	81491	G protein-coupled receptor 63
ENSG00000159712.10	3.41730021675146	0.424932990942709	0.731107951638281	0.332079838889243	NA	NA	NA
ENSG00000175115.12	438.89921078401	0.424479384089233	0.480006936587923	0.388672166974242	PACS1	55690	phosphofurin acidic cluster sorting protein 1
ENSG00000250474.2	5.07550888801103	0.424325602122547	0.676811730290971	0.34023158507914	NA	NA	NA
ENSG00000245146.7	19.5710707159204	0.424311508596586	0.516435242551649	0.377025681819608	NA	NA	NA
ENSG00000172932.15	86.3328216987397	0.424128947824722	0.552499112598269	0.367118163398181	ANKRD13D	338692	ankyrin repeat domain 13D
ENSG00000153234.14	47.7168618672534	0.423725283819734	0.425762162150831	0.411106750679169	NR4A2	4929	nuclear receptor subfamily 4 group A member 2
ENSG00000197140.15	17.7056588005339	0.423712075999045	0.678042492255958	0.340325303679763	ADAM32	203102	ADAM metallopeptidase domain 32
ENSG00000237441.10	157.16213627862	0.423583683286394	0.359031431394375	0.44857655897168	RGL2	5863	ral guanine nucleotide dissociation stimulator like 2
ENSG00000163946.13	714.76099733678	0.423474496223913	0.293594854268587	0.503532647852464	TASOR	23272	transcription activation suppressor
ENSG00000170677.6	534.533389817382	0.423436840757204	0.336563922479061	0.462381779596632	SOCS6	9306	suppressor of cytokine signaling 6
ENSG00000122335.17	246.757515254478	0.423271474232552	0.41539277506163	0.415755584337802	SERAC1	84947	serine active site containing 1
ENSG00000140262.17	1079.33514096105	0.423235598483429	0.289924996982942	0.507450887917578	TCF12	6938	transcription factor 12
ENSG00000180938.6	4.73107979796337	0.423116019969585	0.744738466117821	0.331218494941584	ZNF572	137209	zinc finger protein 572
ENSG00000008838.20	272.331223249055	0.423040669012786	0.466967884858407	0.39501059715138	MED24	9862	mediator complex subunit 24
ENSG00000129116.19	4354.08399020302	0.423040074673659	0.595724822248288	0.356355967094413	PALLD	23022	palladin, cytoskeletal associated protein
ENSG00000182575.7	2.62155407683997	0.423030604182729	0.810166536416922	0.322906163913911	NXPH3	11248	neurexophilin 3
ENSG00000186166.9	106.799224364433	0.422895512717592	0.288906821955285	0.509021527052445	CCDC84	338657	coiled-coil domain containing 84
ENSG00000213096.10	125.36517983615	0.42280705283065	0.360251924307608	0.448510345047646	ZNF254	9534	zinc finger protein 254
ENSG00000047188.16	436.709122448616	0.422461222583941	0.31835824772427	0.479451277788108	YTHDC2	64848	YTH domain containing 2
ENSG00000138246.17	1376.43752848335	0.422258746062859	0.381747720889215	0.434710843171797	DNAJC13	23317	DnaJ heat shock protein family (Hsp40) member C13
ENSG00000123106.10	337.167176256242	0.422013386770677	0.407254939396676	0.420777730957677	CCDC91	55297	coiled-coil domain containing 91
ENSG00000232368.1	213.831139889825	0.421541916739117	0.518808448338222	0.378534905837966	NA	NA	NA
ENSG00000088543.15	78.6731375833027	0.421497587208912	0.330006818167301	0.470416371026943	C3orf18	51161	chromosome 3 open reading frame 18
ENSG00000198933.9	55.2492926231416	0.421203109786065	0.654485077896618	0.345987083077039	TBKBP1	9755	TBK1 binding protein 1
ENSG00000269994.3	9.73609061062549	0.421147505121288	0.633369345767948	0.34929390217082	LOC440173	440173	uncharacterized LOC440173
ENSG00000180855.16	30.86169151294	0.420587961764246	0.503182601625675	0.383681491804921	ZNF443	10224	zinc finger protein 443
ENSG00000128739.22	1161.59682208682	0.42047420682755	0.508082651172943	0.381864478362191	SNRPN	6638	small nuclear ribonucleoprotein polypeptide N
ENSG00000283050.2	45.2217240535914	0.420351167380675	0.506544145191273	0.382691903514168	GTF2IP12	101926918	general transcription factor IIi pseudogene 12
ENSG00000276259.1	5.76272555692249	0.420322239553976	0.716286409972681	0.335793415603217	NA	NA	NA
ENSG00000154642.11	116.434977175517	0.420312095168189	0.32183117175536	0.47862171565584	C21orf91	54149	chromosome 21 open reading frame 91
ENSG00000080200.10	380.175904753181	0.420284522754691	0.557112060911143	0.368069270148245	CRYBG3	131544	crystallin beta-gamma domain containing 3
ENSG00000108055.9	846.691643640294	0.420281165412774	0.313939861051603	0.48655613482442	SMC3	9126	structural maintenance of chromosomes 3
ENSG00000074181.9	1026.15475997706	0.420259943571811	0.696243409890898	0.338444981267076	NOTCH3	4854	notch receptor 3
ENSG00000169604.19	4709.97804801862	0.420106599947313	0.488549607937071	0.388915447095203	ANTXR1	84168	ANTXR cell adhesion molecule 1
ENSG00000124588.20	414.115428374661	0.420003458653492	0.410196479685516	0.420851000964786	NQO2	4835	N-ribosyldihydronicotinamide:quinone reductase 2
ENSG00000258701.1	5.03870199809675	0.419414970747451	0.704519251574615	0.337405557694094	LINC00638	196872	long intergenic non-protein coding RNA 638
ENSG00000109743.11	226.922282699848	0.419290842540203	0.539013061918524	0.373134191502343	BST1	683	bone marrow stromal cell antigen 1
ENSG00000100612.14	3299.3248984496	0.419207463618667	0.350874581898854	0.456752528872098	DHRS7	51635	dehydrogenase/reductase 7
ENSG00000270277.1	6.23813596651722	0.419060113526229	0.683983204634318	0.342099099661896	NA	NA	NA
ENSG00000142102.16	47.7456862927201	0.418922963521651	0.769074725873111	0.330740721373072	PGGHG	80162	protein-glucosylgalactosylhydroxylysine glucosidase
ENSG00000077063.11	67.5224029158684	0.417914345256897	0.739290027040266	0.333702401293087	CTTNBP2	83992	cortactin binding protein 2
ENSG00000278156.2	4.41582066247134	0.417767550621853	0.721535219272266	0.335983185717503	TSC22D1-AS1	641467	TSC22D1 antisense RNA 1
ENSG00000130734.10	41.4523026481605	0.41775068018164	0.627336902825458	0.35256977894619	ATG4D	84971	autophagy related 4D cysteine peptidase
ENSG00000269973.1	88.8781586308663	0.417566066909593	0.286083647385686	0.518135958472147	NA	NA	NA
ENSG00000215190.9	66.9884462809132	0.41754253856447	0.475953170432193	0.395961542430791	GUSBP1	728411	GUSB pseudogene 1
ENSG00000173295.7	28.4476281259995	0.417169982331556	0.591508257833356	0.360721073938901	FAM86B3P	286042	family with sequence similarity 86, member A pseudogene
ENSG00000163638.13	107.202926884873	0.417090394901109	0.598529481885257	0.359125305304207	ADAMTS9	56999	ADAM metallopeptidase with thrombospondin type 1 motif 9
ENSG00000102554.14	698.849848676457	0.417065381793348	0.751708027030532	0.332653096683585	KLF5	688	Kruppel like factor 5
ENSG00000272156.1	5.36386612570673	0.416756888061271	0.657113970796558	0.347458924778758	NA	NA	NA
ENSG00000103047.8	175.761696990613	0.416372597436303	0.458682719499569	0.402927241908157	TANGO6	79613	transport and golgi organization 6 homolog
ENSG00000254996.5	295.468671874764	0.416244264080284	0.265923669838531	0.545616310873514	ANKHD1-EIF4EBP3	404734	ANKHD1-EIF4EBP3 readthrough
ENSG00000088367.23	828.533388344016	0.416237597978801	0.419395361651662	0.419455607808214	EPB41L1	2036	erythrocyte membrane protein band 4.1 like 1
ENSG00000269892.1	11.3579842970224	0.415972925695148	0.553362967372687	0.37116853374528	NA	NA	NA
ENSG00000124155.18	1539.21437009244	0.415836726532873	0.470923962126352	0.398481908488413	PIGT	51604	phosphatidylinositol glycan anchor biosynthesis class T
ENSG00000021574.12	263.68903750771	0.415230537088393	0.222972533696011	0.61317321172306	SPAST	6683	spastin
ENSG00000270231.4	271.751616808369	0.414518858438716	0.482183573451456	0.395565861703252	NBPF8	728841	NBPF member 8
ENSG00000083168.11	490.485723467672	0.414381196876549	0.34995685023783	0.461874561923541	KAT6A	7994	lysine acetyltransferase 6A
ENSG00000188242.4	39.4472196617068	0.414180437046294	0.674938251744315	0.345710584939543	PP7080	25845	uncharacterized LOC25845
ENSG00000111371.16	4553.90485310263	0.414167020377752	0.378649411042761	0.444435030812791	SLC38A1	81539	solute carrier family 38 member 1
ENSG00000215808.4	88.0487145605858	0.414042912277648	0.585525256278322	0.363803241545622	LINC01139	339535	long intergenic non-protein coding RNA 1139
ENSG00000275389.1	3.16327326720599	0.413868293996447	0.693568686587148	0.342750210612904	NA	NA	NA
ENSG00000116539.13	1264.53483799535	0.413794673109492	0.329239027378018	0.479687766631273	ASH1L	55870	ASH1 like histone lysine methyltransferase
ENSG00000171634.18	1079.81222408892	0.413689972320855	0.456462853721938	0.405627852034498	BPTF	2186	bromodomain PHD finger transcription factor
ENSG00000151779.13	603.455705041114	0.413592353535409	0.364246208175728	0.453570918837307	NBAS	51594	NBAS subunit of NRZ tethering complex
ENSG00000150627.15	29.2884780000912	0.41349861094946	0.72037412001195	0.337783871139792	WDR17	116966	WD repeat domain 17
ENSG00000260942.1	19.2920878602001	0.413342071906198	0.427541839066119	0.418127919159478	CAPN10-DT	101752400	CAPN10 divergent transcript
ENSG00000277631.5	14.7409073522924	0.412898602308262	0.710873919008197	0.339762523874358	PGM5P3-AS1	101929127	PGM5P3 antisense RNA 1
ENSG00000101126.18	1020.0272271453	0.412703884271648	0.327176626989562	0.483206702603403	ADNP	23394	activity dependent neuroprotector homeobox
ENSG00000031003.10	403.426293607305	0.412658903232741	0.579233693040641	0.366684735191629	FAM13B	51306	family with sequence similarity 13 member B
ENSG00000136044.12	771.619386791439	0.412399556566262	0.416815153875255	0.424346009752236	APPL2	55198	adaptor protein, phosphotyrosine interacting with PH domain and leucine zipper 2
ENSG00000145908.12	53.3420244470446	0.41135433930459	0.463699070418661	0.404550146259482	ZNF300	91975	zinc finger protein 300
ENSG00000162642.14	453.869037487501	0.411136346631135	0.372540847679098	0.451082471527977	C1orf52	148423	chromosome 1 open reading frame 52
ENSG00000171606.18	180.565633401917	0.410697831796585	0.380968862551608	0.446046067797433	ZNF274	10782	zinc finger protein 274
ENSG00000287617.1	4.64420679501321	0.410401355756692	0.711848708756957	0.341167059468221	NA	NA	NA
ENSG00000157637.13	352.138026749934	0.410337975708319	0.392818965303428	0.439342797008095	SLC38A10	124565	solute carrier family 38 member 10
ENSG00000253661.2	10.3758510654244	0.410240731040557	0.709628293996709	0.341912983269585	ZFHX4-AS1	100192378	ZFHX4 antisense RNA 1
ENSG00000213888.3	17.3857028811307	0.410164470921887	0.459689049010118	0.407312358662841	NA	NA	NA
ENSG00000255121.2	10.8962153883698	0.409678210024805	0.617072421004526	0.358858479207392	NA	NA	NA
ENSG00000250616.2	5.83957253072468	0.409492580927215	0.638478201546864	0.354467306579374	NA	NA	NA
ENSG00000153044.10	96.9766073369203	0.409177617369857	0.638593872995965	0.354557419459442	CENPH	64946	centromere protein H
ENSG00000171604.12	182.063851361779	0.408848969793411	0.494219404748308	0.39477224920314	CXXC5	51523	CXXC finger protein 5
ENSG00000140320.12	146.681887004232	0.408642413318999	0.426484993241163	0.421948334907489	BAHD1	22893	bromo adjacent homology domain containing 1
ENSG00000259953.2	64.8890172949525	0.408634565701647	0.483466652194908	0.39910955641663	NA	NA	NA
ENSG00000164190.19	866.159509195031	0.408421868023627	0.30000300572856	0.5147942215236	NIPBL	25836	NIPBL cohesin loading factor
ENSG00000197343.11	596.676490516423	0.40832790799334	0.185382760506093	0.723284053096103	ZNF655	79027	zinc finger protein 655
ENSG00000174032.17	209.332171107225	0.408055219917035	0.434264613323149	0.418939925087806	SLC25A30	253512	solute carrier family 25 member 30
ENSG00000275097.1	7.84929133323553	0.406971137185263	0.709909315381483	0.343584709505245	NA	NA	NA
ENSG00000116337.19	441.432496647642	0.406917664885804	0.42839971133664	0.422458898104104	AMPD2	271	adenosine monophosphate deaminase 2
ENSG00000273680.1	16.3393520705289	0.406870470021353	0.533985247403702	0.382774530119526	NA	NA	NA
ENSG00000176933.5	4.88266033356301	0.406783376460971	0.671477596030158	0.349019137983412	NA	NA	NA
ENSG00000277007.1	8.08296415913215	0.406551121251804	0.564934300727084	0.3738151797286	NA	NA	NA
ENSG00000253452.6	9.78806782915274	0.406397924391737	0.671067298706493	0.34965960239087	NA	NA	NA
ENSG00000271870.1	12.0704401974182	0.405534291482308	0.532312912257624	0.383928594375463	NA	NA	NA
ENSG00000158711.14	770.310508605258	0.40538455815828	0.325385960623204	0.493893948325599	ELK4	2005	ETS transcription factor ELK4
ENSG00000226445.2	1411.85667771571	0.404809150713262	0.365948698705761	0.459900081686162	NA	NA	NA
ENSG00000272977.1	45.7547910092861	0.404727679674788	0.527794963240576	0.385654076256101	NA	NA	NA
ENSG00000065989.16	64.8639987953415	0.404581223616036	0.436956605322081	0.420043926082081	PDE4A	5141	phosphodiesterase 4A
ENSG00000273374.1	3.50859119511428	0.404254370319037	0.659461454523978	0.353022440448048	NA	NA	NA
ENSG00000105339.10	416.415799774719	0.404172966634757	0.462599706128852	0.410350833910027	DENND3	22898	DENN domain containing 3
ENSG00000260528.5	31.1970800146991	0.4036453158731	0.509758336465785	0.392857545023767	NA	NA	NA
ENSG00000166831.9	18.1755664171585	0.402889174759701	0.646753676290475	0.355817357895965	RBPMS2	348093	RNA binding protein, mRNA processing factor 2
ENSG00000147854.17	600.145710682958	0.402799853477	0.289237349973571	0.534052365749609	UHRF2	115426	ubiquitin like with PHD and ring finger domains 2
ENSG00000109445.11	745.635023686296	0.402669017023576	0.296963362260998	0.524387034646687	ZNF330	27309	zinc finger protein 330
ENSG00000138760.10	4094.32506923016	0.402627389101117	0.413645320719484	0.434152145570453	SCARB2	950	scavenger receptor class B member 2
ENSG00000165821.12	151.830758714124	0.402021038807419	0.655499041205743	0.354827533740584	SALL2	6297	spalt like transcription factor 2
ENSG00000150672.17	6.63600060442927	0.401840615685545	0.619382315019129	0.362661126480479	DLG2	1740	discs large MAGUK scaffold protein 2
ENSG00000214944.9	444.223231280741	0.401739346910987	0.250373623514245	0.588012692467108	ARHGEF28	64283	Rho guanine nucleotide exchange factor 28
ENSG00000141873.11	70.068212233053	0.401641408968841	0.394587041525193	0.445912119803058	SLC39A3	29985	solute carrier family 39 member 3
ENSG00000125945.15	172.855619615341	0.40105207428921	0.457130479039919	0.414112554880208	ZNF436	80818	zinc finger protein 436
ENSG00000230074.3	136.271489592346	0.400835486066473	0.434387382301633	0.424995791352295	NA	NA	NA
ENSG00000197818.11	85.5344200709308	0.400695585097403	0.564120025142571	0.377865340879939	SLC9A8	23315	solute carrier family 9 member A8
ENSG00000135976.19	179.041195641781	0.400677237837365	0.354465938630725	0.473643092584686	ANKRD36	375248	ankyrin repeat domain 36
ENSG00000236432.8	14.8634694489674	0.400671959532186	0.459556612379174	0.413437859583229	MFF-DT	654841	MFF divergent transcript
ENSG00000172349.17	10.9877561963387	0.400148863735727	0.754686727693309	0.338161739848748	IL16	3603	interleukin 16
ENSG00000136877.15	174.469268675705	0.399815913857101	0.403327323830248	0.442815410153831	FPGS	2356	folylpolyglutamate synthase
ENSG00000220323.4	109.927184667211	0.399607942907014	0.442097499322885	0.421729172769712	NA	NA	NA
ENSG00000167565.13	189.559149303403	0.399487702199012	0.427802400157421	0.429289952149944	SERTAD3	29946	SERTA domain containing 3
ENSG00000028310.18	206.080362611118	0.399061377466186	0.328582329887911	0.498463034433209	BRD9	65980	bromodomain containing 9
ENSG00000152102.18	1122.91224814183	0.399060509552498	0.306509914644246	0.51898906684887	FAM168B	130074	family with sequence similarity 168 member B
ENSG00000272645.3	29.0121027949951	0.399041789745191	0.616411986527648	0.364504527231614	NA	NA	NA
ENSG00000198707.16	351.530125368131	0.398694239677165	0.310165500049564	0.515760994019021	CEP290	80184	centrosomal protein 290
ENSG00000166261.11	88.2660146432185	0.398567151010633	0.312949901011181	0.513465626690094	ZNF202	7753	zinc finger protein 202
ENSG00000102780.16	348.983409688296	0.398433458352077	0.375144406247718	0.459708238486167	DGKH	160851	diacylglycerol kinase eta
ENSG00000181135.16	32.5061830034884	0.398317176928165	0.614376584736745	0.36572804765761	ZNF707	286075	zinc finger protein 707
ENSG00000267940.1	2.80303619961757	0.39786904394965	0.671542344529024	0.353564953164623	NA	NA	NA
ENSG00000157764.13	389.035676646395	0.397848264320561	0.285134205837388	0.546058849293148	BRAF	673	B-Raf proto-oncogene, serine/threonine kinase
ENSG00000160808.11	72.265501459661	0.397801206761078	0.674580074646972	0.353203280848838	MYL3	4634	myosin light chain 3
ENSG00000147912.13	104.709402382097	0.397474011531485	0.533365540931528	0.388834395037836	FBXO10	26267	F-box protein 10
ENSG00000198105.14	172.213983629533	0.397395710196581	0.49007946467181	0.404164580966166	ZNF248	57209	zinc finger protein 248
ENSG00000158163.15	55.7082178460909	0.397379472536824	0.578173880967622	0.375930913575462	DZIP1L	199221	DAZ interacting zinc finger protein 1 like
ENSG00000179029.15	293.814414027581	0.396857392514695	0.416493898093259	0.437762299550216	TMEM107	84314	transmembrane protein 107
ENSG00000108239.9	222.975731337366	0.396704793089293	0.359045830580991	0.474307011620575	TBC1D12	23232	TBC1 domain family member 12
ENSG00000157625.15	342.18394502762	0.396425050992157	0.31603626852119	0.512901464894559	TAB3	257397	TGF-beta activated kinase 1 (MAP3K7) binding protein 3
ENSG00000226314.8	8.33270781145724	0.395980008787142	0.592084188685255	0.37270798616254	ZNF192P1	651302	zinc finger protein 192 pseudogene 1
ENSG00000137463.5	917.300090842913	0.395541004481988	0.716585834933452	0.3468154513184	MGARP	84709	mitochondria localized glutamic acid rich protein
ENSG00000135365.15	426.680046954996	0.395525854214752	0.343323410376269	0.489178830336054	PHF21A	51317	PHD finger protein 21A
ENSG00000257225.1	8.17437770117105	0.395395633310583	0.705573726257423	0.348376913421417	NA	NA	NA
ENSG00000054983.17	302.654108250996	0.395356721778893	0.342585542120048	0.490027272346886	GALC	2581	galactosylceramidase
ENSG00000101624.11	90.5524821239746	0.395268151876555	0.330038330310862	0.501388769626909	CEP76	79959	centrosomal protein 76
ENSG00000267272.5	6.60919089490872	0.395219313681331	0.698732619076614	0.349933487083387	LINC01140	339524	long intergenic non-protein coding RNA 1140
ENSG00000233024.7	63.3106094978683	0.395047256328889	0.620438376781411	0.366250365768297	NA	NA	NA
ENSG00000178988.11	853.839819152854	0.394771899904658	0.308528394467748	0.52187567602312	MRFAP1L1	114932	Morf4 family associated protein 1 like 1
ENSG00000127311.9	79.2715424268354	0.394583244341442	0.641978177268136	0.361604412801428	HELB	92797	DNA helicase B
ENSG00000106608.16	319.920438844024	0.394555775743576	0.385508537028544	0.457139662834455	URGCP	55665	upregulator of cell proliferation
ENSG00000083937.9	703.982871276357	0.394456827512668	0.285965126916404	0.549346865163972	CHMP2B	25978	charged multivesicular body protein 2B
ENSG00000224043.8	40.2532636862129	0.394444784754954	0.529779931800675	0.392297181082836	NA	NA	NA
ENSG00000048405.10	268.875402073994	0.394356948928	0.290899705956393	0.543435122251709	ZNF800	168850	zinc finger protein 800
ENSG00000135506.16	1643.43811078837	0.394009255374176	0.339307015344763	0.494005123431226	OS9	10956	OS9 endoplasmic reticulum lectin
ENSG00000280434.1	9.90342195013914	0.393926469638474	0.521892723476846	0.395328079051273	NA	NA	NA
ENSG00000273375.1	4.34685133715223	0.393585248396651	0.668578860907322	0.355997054259414	NA	NA	NA
ENSG00000135929.9	68.3872690177664	0.393518431014043	0.68385113049202	0.353293728843511	CYP27A1	1593	cytochrome P450 family 27 subfamily A member 1
ENSG00000149218.5	475.748099845149	0.392747679095191	0.365373214730326	0.473158889271117	ENDOD1	23052	endonuclease domain containing 1
ENSG00000183281.14	11.7252679730651	0.392594241692635	0.720011705211309	0.347550743370026	PLGLB1	5343	plasminogen like B1
ENSG00000198799.12	203.146566204187	0.39257513975524	0.398692093409801	0.45141093678009	LRIG2	9860	leucine rich repeats and immunoglobulin like domains 2
ENSG00000131067.17	64.3544428018809	0.39249827140528	0.480043966836749	0.411408482150294	GGT7	2686	gamma-glutamyltransferase 7
ENSG00000214765.8	70.4456051683526	0.392382422975781	0.37222903016818	0.468137502023428	SEPTIN7P2	641977	septin 7 pseudogene 2
ENSG00000151468.11	7.71680076637175	0.392303857985384	0.610082172256136	0.369880088117882	CCDC3	83643	coiled-coil domain containing 3
ENSG00000064999.15	220.398703297136	0.392193191264336	0.301839642996576	0.532926529395061	ANKS1A	23294	ankyrin repeat and sterile alpha motif domain containing 1A
ENSG00000184863.11	343.530718824963	0.392067858625242	0.341054555753543	0.494726461447374	RBM33	155435	RNA binding motif protein 33
ENSG00000265491.5	836.615064880331	0.392003699682293	0.406786007290855	0.447581036972827	RNF115	27246	ring finger protein 115
ENSG00000103510.20	140.221728442106	0.391365716800109	0.432167678830306	0.433662399847231	KAT8	84148	lysine acetyltransferase 8
ENSG00000132004.13	21.2337926394158	0.390816385761392	0.626686102411806	0.367637202145705	FBXW9	84261	F-box and WD repeat domain containing 9
ENSG00000154429.11	161.445561686283	0.3906224856781	0.294396178969551	0.544328074008381	CCSAP	126731	centriole, cilia and spindle associated protein
ENSG00000157077.14	338.774549614699	0.390512403125805	0.438717729225202	0.430920788281372	ZFYVE9	9372	zinc finger FYVE-type containing 9
ENSG00000119684.15	271.65104258961	0.390363771043786	0.375014652178936	0.468013747638101	MLH3	27030	mutL homolog 3
ENSG00000176723.10	13.166348564248	0.390182873101978	0.587686349924372	0.377445889291354	ZNF843	283933	zinc finger protein 843
ENSG00000182263.14	113.145652285612	0.390035103524764	0.311854157549786	0.523847760363574	FIGN	55137	fidgetin, microtubule severing factor
ENSG00000163818.17	304.936184934584	0.389902500489307	0.349539450639762	0.489970815289602	LZTFL1	54585	leucine zipper transcription factor like 1
ENSG00000260589.1	4.42993742627422	0.389843306660687	0.614034690638632	0.370482153670066	STAM-AS1	102723166	STAM antisense RNA 1 (head to head)
ENSG00000272144.1	4.28611519490813	0.389499632140961	0.597852326511118	0.375170833963974	NA	NA	NA
ENSG00000114166.8	256.81847463362	0.389319617974209	0.363043830355068	0.477609883545612	KAT2B	8850	lysine acetyltransferase 2B
ENSG00000262265.2	6.31619438342061	0.389261671805446	0.641364077289676	0.364066322127188	NA	NA	NA
ENSG00000129292.20	811.819340776238	0.389064586319881	0.362314083340142	0.478977650780807	PHF20L1	51105	PHD finger protein 20 like 1
ENSG00000143224.18	71.2794991249016	0.388966207155238	0.411595433926433	0.447314856899943	PPOX	5498	protoporphyrinogen oxidase
ENSG00000108175.17	797.057206200849	0.388897766089835	0.330845597968142	0.507398351121141	ZMIZ1	57178	zinc finger MIZ-type containing 1
ENSG00000162267.12	79.6502744163332	0.388885984937949	0.664878959388313	0.359480681672017	ITIH3	3699	inter-alpha-trypsin inhibitor heavy chain 3
ENSG00000010803.16	165.231581560153	0.388698412356857	0.346449291039906	0.493504425051227	SCMH1	22955	Scm polycomb group protein homolog 1
ENSG00000135473.15	274.971326280826	0.388507173440948	0.673023546344563	0.357519975468301	PAN2	9924	poly(A) specific ribonuclease subunit PAN2
ENSG00000126243.9	59.2045272126098	0.388417126096365	0.524021343523735	0.398167551612756	LRFN3	79414	leucine rich repeat and fibronectin type III domain containing 3
ENSG00000259673.6	54.4185709375337	0.388412759435903	0.682334964190142	0.355727488727402	IQCH-AS1	100506686	IQCH antisense RNA 1
ENSG00000164077.14	56.4124752505577	0.38827353195283	0.46639113857566	0.419382005744617	MON1A	84315	MON1 homolog A, secretory trafficking associated
ENSG00000168807.16	1385.64660605997	0.387752870135666	0.427992269864175	0.439137102403651	SNTB2	6645	syntrophin beta 2
ENSG00000166484.20	123.616008781368	0.387443389314896	0.469150374667325	0.418718717977673	MAPK7	5598	mitogen-activated protein kinase 7
ENSG00000185730.8	38.9402978391481	0.387294072809081	0.478150247981208	0.415159138142431	ZNF696	79943	zinc finger protein 696
ENSG00000280088.1	77.3779719224981	0.387182525950858	0.380279716065819	0.467518162062451	NA	NA	NA
ENSG00000141664.10	91.2969709124434	0.387097027611772	0.478936001640133	0.415009835750757	ZCCHC2	54877	zinc finger CCHC-type containing 2
ENSG00000142197.12	238.04894730355	0.386549421548567	0.435126062177017	0.436102450232374	DOP1B	9980	DOP1 leucine zipper like protein B
ENSG00000287765.1	120.207419230282	0.386402316951562	0.642002773043902	0.365640882582078	NA	NA	NA
ENSG00000085465.13	32.3851152000453	0.386293586675251	0.552069442397703	0.390369559666415	OVGP1	5016	oviductal glycoprotein 1
ENSG00000269821.1	132.031228322815	0.386049462763662	0.588938954789414	0.379619907718018	KCNQ1OT1	10984	KCNQ1 opposite strand/antisense transcript 1
ENSG00000272690.6	28.1666019537753	0.385671878524092	0.59555717670251	0.378032952089455	LINC02018	107986100	long intergenic non-protein coding RNA 2018
ENSG00000132669.13	1775.74406611339	0.385671254378865	0.304162376555073	0.538589932500769	RIN2	54453	Ras and Rab interactor 2
ENSG00000100504.17	772.72342045691	0.385572281672352	0.342741864727175	0.500525779696882	PYGL	5836	glycogen phosphorylase L
ENSG00000099994.11	48.8185903049838	0.38551398683096	0.718549958230241	0.35066294901427	SUSD2	56241	sushi domain containing 2
ENSG00000113269.14	335.488271526993	0.38529718744931	0.24669648606875	0.618270330119681	RNF130	55819	ring finger protein 130
ENSG00000187239.17	406.077091012131	0.384839950714085	0.334030079650057	0.5087604487612	FNBP1	23048	formin binding protein 1
ENSG00000121361.5	94.292537539205	0.384772105493904	0.639292872748245	0.367810050666385	KCNJ8	3764	potassium inwardly rectifying channel subfamily J member 8
ENSG00000165671.20	734.996964664793	0.384620928383627	0.370998761448745	0.475812218430684	NSD1	64324	nuclear receptor binding SET domain protein 1
ENSG00000171798.18	16.3894990326566	0.384603403399016	0.688300963276553	0.356535304841941	KNDC1	85442	kinase non-catalytic C-lobe domain containing 1
ENSG00000149016.16	71.8630888157131	0.38437122812982	0.647998153457395	0.364942249017231	TUT1	64852	terminal uridylyl transferase 1, U6 snRNA-specific
ENSG00000147437.10	23.2323239635945	0.384296441870351	0.535237177279287	0.397302541310871	GNRH1	2796	gonadotropin releasing hormone 1
ENSG00000072415.9	897.066669928283	0.384166438621401	0.330320306771158	0.512952807885154	MPP5	64398	membrane palmitoylated protein 5
ENSG00000178971.16	116.459536585472	0.383867853557092	0.540623624689228	0.395645058628686	CTC1	80169	CST telomere replication complex component 1
ENSG00000073910.22	1489.26599032989	0.383645169656974	0.546734190552003	0.393337303023796	FRY	10129	FRY microtubule binding protein
ENSG00000168883.20	906.668721743172	0.383531902455947	0.188794758626203	0.763833983557487	USP39	10713	ubiquitin specific peptidase 39
ENSG00000268713.1	25.0172720319805	0.383486736588535	0.725479081802656	0.350298364565307	NA	NA	NA
ENSG00000061938.19	79.2119768953371	0.383401204366241	0.591448247931599	0.380535498266966	TNK2	10188	tyrosine kinase non receptor 2
ENSG00000272040.1	6.34479655833996	0.383334157883282	0.584866385726017	0.381698575284142	NA	NA	NA
ENSG00000197724.11	128.874303289173	0.38298305250982	0.378983072341792	0.472734321941611	PHF2	5253	PHD finger protein 2
ENSG00000171853.16	281.804611436968	0.382792999870053	0.273564584950498	0.580857921974368	TRAPPC12	51112	trafficking protein particle complex 12
ENSG00000100918.13	6.93567845979409	0.382646647736251	0.648985442964437	0.366076389915217	REC8	9985	REC8 meiotic recombination protein
ENSG00000118557.16	5.60138385622376	0.382481606185249	0.675203483988049	0.360366983931544	PMFBP1	83449	polyamine modulated factor 1 binding protein 1
ENSG00000286940.1	28.0330885328825	0.382412897432926	0.58855730960604	0.381283304889096	MICB-DT	102725068	MICB divergent transcript
ENSG00000121310.17	87.0831647014091	0.382275220198425	0.511311476857663	0.406548056789792	ECHDC2	55268	enoyl-CoA hydratase domain containing 2
ENSG00000260912.1	72.1147935452092	0.382212474262423	0.304630046506627	0.54253797230031	NA	NA	NA
ENSG00000136720.7	128.153864165682	0.38199073117832	0.440753784466725	0.436726280645798	HS6ST1	9394	heparan sulfate 6-O-sulfotransferase 1
ENSG00000100207.18	275.333842075489	0.381925475418573	0.465168141175998	0.425067898625378	TCF20	6942	transcription factor 20
ENSG00000178015.5	10.2255132744253	0.381906489897601	0.647584045040887	0.367291291448645	GPR150	285601	G protein-coupled receptor 150
ENSG00000096717.12	318.273893394977	0.381899827300547	0.289458356761564	0.560578255343295	SIRT1	23411	sirtuin 1
ENSG00000188283.11	91.8226260317674	0.381746072918152	0.396608641808153	0.460793799405656	ZNF383	163087	zinc finger protein 383
ENSG00000133597.11	85.9001163273451	0.381736326260851	0.474908568734301	0.420117430746394	ADCK2	90956	aarF domain containing kinase 2
ENSG00000139174.12	625.704582256448	0.381706608283376	0.583883617627455	0.383434380444749	PRICKLE1	144165	prickle planar cell polarity protein 1
ENSG00000214717.12	294.30412945416	0.381684285475013	0.336000173771603	0.510839550257451	ZBED1	9189	zinc finger BED-type containing 1
ENSG00000155324.10	621.943806393531	0.381378490462536	0.37521692337336	0.475872379177503	GRAMD2B	65983	GRAM domain containing 2B
ENSG00000111206.12	226.426356355307	0.381213309540324	0.486801248472648	0.415978906365385	FOXM1	2305	forkhead box M1
ENSG00000111911.7	298.64501937462	0.380898020476893	0.247756992152564	0.623871183443278	HINT3	135114	histidine triad nucleotide binding protein 3
ENSG00000184939.16	342.006436070758	0.380684311833816	0.380660317627247	0.474126112656778	ZFP90	146198	ZFP90 zinc finger protein
ENSG00000169203.16	143.243684432784	0.380456069122525	0.636086728560418	0.369966189389449	NPIPB12	440353	nuclear pore complex interacting protein family member B12
ENSG00000157978.12	140.709828903155	0.380446238068444	0.350177686372405	0.499333769892459	LDLRAP1	26119	low density lipoprotein receptor adaptor protein 1
ENSG00000266918.1	6.21935882031667	0.380233946539464	0.648301494435436	0.367982873634321	NA	NA	NA
ENSG00000136003.15	949.47007898462	0.379857052712553	0.395979541677908	0.46288806056929	ISCU	23479	iron-sulfur cluster assembly enzyme
ENSG00000273033.2	226.733495182111	0.379582650851491	0.517640430911566	0.40578144877281	LINC02035	100129550	long intergenic non-protein coding RNA 2035
ENSG00000103994.17	2084.86706453184	0.379464401394956	0.604469735228529	0.379286422672617	ZNF106	64397	zinc finger protein 106
ENSG00000145882.11	165.742373551142	0.379308826751915	0.251636805585345	0.618942680636687	PCYOX1L	78991	prenylcysteine oxidase 1 like
ENSG00000114859.16	24.7078060265952	0.379186977770715	0.563832157978705	0.391013365489565	CLCN2	1181	chloride voltage-gated channel 2
ENSG00000044459.15	174.865562483684	0.379143423559183	0.319862924914859	0.528749655045517	CNTLN	54875	centlein
ENSG00000182405.6	86.4753860199725	0.378973607982216	0.36352647271009	0.489631729182516	PGBD4	161779	piggyBac transposable element derived 4
ENSG00000198624.13	81.4534082025835	0.378903760995715	0.40753934865255	0.457204114368596	CCDC69	26112	coiled-coil domain containing 69
ENSG00000117899.11	1069.07106418361	0.378875340015664	0.37136520379503	0.482857273253742	MESD	23184	mesoderm development LRP chaperone
ENSG00000172831.13	327.475377254809	0.37883200756528	0.308174204822673	0.542627848743618	CES2	8824	carboxylesterase 2
ENSG00000133114.18	384.95994165015	0.378434633992234	0.230144731967932	0.663438621176287	GPALPP1	55425	GPALPP motifs containing 1
ENSG00000126709.15	335.616055518729	0.378134952176356	0.544071592680313	0.3980889515112	IFI6	2537	interferon alpha inducible protein 6
ENSG00000224616.3	38.0361383751262	0.378127919473596	0.552267374097891	0.395090024671134	NA	NA	NA
ENSG00000101546.13	118.995093925755	0.378071806227194	0.341349627487379	0.509906428243569	RBFA	79863	ribosome binding factor A
ENSG00000105855.10	146.312544583104	0.377994706252411	0.596633082832773	0.38153252063854	ITGB8	3696	integrin subunit beta 8
ENSG00000096968.13	220.862001213128	0.377868760603668	0.405697902779199	0.458683052233914	JAK2	3717	Janus kinase 2
ENSG00000259972.3	67.3316119751576	0.377742500029059	0.385544456694596	0.47303765912544	NA	NA	NA
ENSG00000198625.13	354.120705626993	0.377577218047297	0.449882918671383	0.435546710762916	MDM4	4194	MDM4 regulator of p53
ENSG00000214279.13	11.2324602732967	0.377409606237805	0.664185312364314	0.364854753698805	SCART1	619207	scavenger receptor family member expressed on T cells 1
ENSG00000278989.1	12.3384731377285	0.377402021040812	0.626865234521188	0.374578491315611	NA	NA	NA
ENSG00000278920.1	8.17611991920741	0.377321167732413	0.638038469377548	0.371511088546016	NA	NA	NA
ENSG00000181555.20	666.111970686038	0.376870547969642	0.367509718373563	0.48855475396895	SETD2	29072	SET domain containing 2, histone lysine methyltransferase
ENSG00000079931.15	1506.10878763785	0.376844936392378	0.667971669478131	0.364329291632682	MOXD1	26002	monooxygenase DBH like 1
ENSG00000274925.1	6.30929919186109	0.376713893691804	0.652449648131316	0.368501038507267	NA	NA	NA
ENSG00000121486.12	294.651707399979	0.376592660540256	0.434499225931125	0.444905617509381	TRMT1L	81627	tRNA methyltransferase 1 like
ENSG00000111913.19	599.792964653769	0.376555303854581	0.677355400475046	0.362749116511504	RIPOR2	9750	RHO family interacting cell polarization regulator 2
ENSG00000182796.14	96.7771667814061	0.376372789075993	0.517628854191665	0.408151014345736	TMEM198B	440104	transmembrane protein 198B (pseudogene)
ENSG00000164048.14	70.2424639636838	0.376365560469451	0.404373912487706	0.460730060191654	ZNF589	51385	zinc finger protein 589
ENSG00000099381.18	87.6802463874049	0.37631713669893	0.615250108158816	0.378200395859935	SETD1A	9739	SET domain containing 1A, histone lysine methyltransferase
ENSG00000255150.2	32.2444863053124	0.376183083587339	0.573696561820247	0.38988586460856	EID3	493861	EP300 interacting inhibitor of differentiation 3
ENSG00000270108.1	9.65634373707261	0.375826689574034	0.556660659368339	0.3951694112987	NA	NA	NA
ENSG00000133250.14	32.2766522564764	0.375768650846696	0.534796335649021	0.402462322870857	ZNF414	84330	zinc finger protein 414
ENSG00000234771.3	39.9381983510668	0.375762497170225	0.599468489715103	0.382443954641845	NA	NA	NA
ENSG00000175309.15	200.511254459676	0.375447193644424	0.452786789004737	0.435824729507311	PHYKPL	85007	5-phosphohydroxy-L-lysine phospho-lyase
ENSG00000106771.13	2169.30155367171	0.375361837687373	0.358494158109711	0.497643829736225	TMEM245	23731	transmembrane protein 245
ENSG00000254470.3	140.263051888144	0.375293168486748	0.476884708897022	0.424634970849582	AP5B1	91056	adaptor related protein complex 5 subunit beta 1
ENSG00000149503.13	92.3189219334123	0.374481966343611	0.61726267105624	0.37878554081953	INCENP	3619	inner centromere protein
ENSG00000226742.4	80.2118375020352	0.374344750440211	0.375227192831753	0.484598298113431	HSBP1L1	440498	heat shock factor binding protein 1 like 1
ENSG00000269069.1	9.02274136905548	0.374238329591053	0.625152646724316	0.376604901371248	NA	NA	NA
ENSG00000139154.16	515.709963644544	0.374179810595631	0.345225920706398	0.510477120173678	AEBP2	121536	AE binding protein 2
ENSG00000108352.12	10.3747296635407	0.374049965430133	0.663654766978054	0.367723648512169	RAPGEFL1	51195	Rap guanine nucleotide exchange factor like 1
ENSG00000174579.4	198.519765615555	0.373667228201013	0.339597705275295	0.51530353952028	MSL2	55167	MSL complex subunit 2
ENSG00000251348.1	6.84215862678705	0.37326932263424	0.65014626796236	0.370653852409981	NA	NA	NA
ENSG00000185129.7	622.042732250507	0.372691937470074	0.317349195355232	0.53973165941436	PURA	5813	purine rich element binding protein A
ENSG00000259826.1	4.17630162928576	0.372681147423168	0.59486348415954	0.385079787418837	LOC112267983	112267983	uncharacterized LOC112267983
ENSG00000163625.15	738.467484034719	0.372629228583277	0.375848175826593	0.485866696037038	WDFY3	23001	WD repeat and FYVE domain containing 3
ENSG00000148700.15	1683.14266404453	0.372407062436371	0.598533732270234	0.3842579368651	ADD3	120	adducin 3
ENSG00000273142.1	12.8664568913522	0.372179899216248	0.562441451364436	0.396040575581752	NA	NA	NA
ENSG00000244617.2	4.35573296848245	0.372002474959982	0.619988345300138	0.379369808886575	ASPRV1	151516	aspartic peptidase retroviral like 1
ENSG00000104228.13	212.780692173655	0.37161451823357	0.471619629096071	0.429574179030189	TRIM35	23087	tripartite motif containing 35
ENSG00000127081.14	71.6025589689202	0.371304989144152	0.286417674480808	0.578527495059371	ZNF484	83744	zinc finger protein 484
ENSG00000131370.16	218.223962923275	0.371174724204439	0.307444163407645	0.553185061056623	SH3BP5	9467	SH3 domain binding protein 5
ENSG00000225791.7	66.4361358168448	0.371135883242907	0.429521040843267	0.451739050339232	TRAM2-AS1	401264	TRAM2 antisense RNA 1 (head to head)
ENSG00000232973.13	7.77214703397973	0.371114448373532	0.706258898052215	0.359835478373316	CYP1B1-AS1	285154	CYP1B1 antisense RNA 1
ENSG00000116199.12	1039.73923699788	0.371026782878123	0.280946445561184	0.586093610716666	FAM20B	9917	FAM20B glycosaminoglycan xylosylkinase
ENSG00000197813.6	4.70187181231057	0.370921093979681	0.629354510862437	0.3771097872484	NA	NA	NA
ENSG00000251143.1	4.39660216216158	0.370907767066263	0.636349117525355	0.375424447912378	LOC100128494	100128494	uncharacterized LOC100128494
ENSG00000267040.6	13.7545549957253	0.370898594666872	0.547041328151799	0.401140788667152	LOC100505549	100505549	uncharacterized LOC100505549
ENSG00000164010.15	236.618181791362	0.370769896687797	0.337713112832965	0.520237531411419	ERMAP	114625	erythroblast membrane associated protein (Scianna blood group)
ENSG00000168958.19	727.887567528196	0.370721964714786	0.278749293398911	0.588912170705116	MFF	56947	mitochondrial fission factor
ENSG00000271862.1	6.32721453524731	0.37044803233733	0.555808941214127	0.398560477777629	NA	NA	NA
ENSG00000138764.15	371.054624434599	0.370011152532509	0.33550919871892	0.522271588172521	CCNG2	901	cyclin G2
ENSG00000279254.1	5.66944546600788	0.36999829641043	0.63967368604773	0.375255358861584	NA	NA	NA
ENSG00000087157.19	135.76996374598	0.369927780580019	0.395280809585089	0.473824356086866	PGS1	9489	phosphatidylglycerophosphate synthase 1
ENSG00000065243.20	729.665818887717	0.369866101818613	0.416379010042695	0.459067898128951	PKN2	5586	protein kinase N2
ENSG00000180914.10	4240.26586764077	0.369718842611287	0.585991365106182	0.389966540098734	OXTR	5021	oxytocin receptor
ENSG00000088854.12	522.120039878193	0.369695339988864	0.507026318775744	0.415606569632664	C20orf194	25943	chromosome 20 open reading frame 194
ENSG00000111530.13	2498.65287532595	0.369369079534736	0.23650725203058	0.665048159669681	CAND1	55832	cullin associated and neddylation dissociated 1
ENSG00000275560.1	3.07326421404821	0.369244190848752	0.675703509192907	0.367550780255116	NA	NA	NA
ENSG00000287286.1	45.5098036427813	0.369183048315501	0.531912218329045	0.407541244073603	NA	NA	NA
ENSG00000286760.1	11.8300479523764	0.368984321591171	0.526797957878399	0.409669636137229	LOC100289495	100289495	uncharacterized LOC100289495
ENSG00000156983.16	114.221993463528	0.368873832799559	0.400766466312493	0.470293715850228	BRPF1	7862	bromodomain and PHD finger containing 1
ENSG00000135605.13	18.245186524816	0.368526831836836	0.562703070854998	0.398010372819381	TEC	7006	tec protein tyrosine kinase
ENSG00000278730.1	328.947390229953	0.368525261627196	0.277623479506068	0.593104283954864	NA	NA	NA
ENSG00000163681.15	679.255225573978	0.367393057964694	0.323730363847989	0.538864544749297	SLMAP	7871	sarcolemma associated protein
ENSG00000276517.1	14.4477980862379	0.367268364521195	0.581011369396519	0.392617437246518	NA	NA	NA
ENSG00000126746.17	283.055238533277	0.367013999840059	0.454940008452842	0.442002597945738	ZNF384	171017	zinc finger protein 384
ENSG00000272750.1	19.129440144437	0.366799301020188	0.413931185692407	0.462951282701755	NA	NA	NA
ENSG00000182923.17	393.261689761147	0.366647763394701	0.368854006144659	0.497862581394722	CEP63	80254	centrosomal protein 63
ENSG00000167470.12	254.731903819918	0.366376948490325	0.49418571190411	0.423113879432457	MIDN	90007	midnolin
ENSG00000144645.14	207.075145961719	0.366169972807118	0.554191413650379	0.401685760899682	OSBPL10	114884	oxysterol binding protein like 10
ENSG00000155893.13	163.239963291339	0.366154874758261	0.333225135945167	0.530087520435169	PXYLP1	92370	2-phosphoxylose phosphatase 1
ENSG00000251023.1	4.99288434552609	0.366121784822375	0.592038441215456	0.390288991091823	NA	NA	NA
ENSG00000161381.14	18.6451015596942	0.365851474928532	0.694181168829447	0.364241628445492	PLXDC1	57125	plexin domain containing 1
ENSG00000227252.2	14.4370168536099	0.365122294878209	0.55868197522267	0.400906969539061	NA	NA	NA
ENSG00000188177.14	162.492898829685	0.365023826324761	0.544512141668548	0.405474152336894	ZC3H6	376940	zinc finger CCCH-type containing 6
ENSG00000048028.11	202.013348867033	0.364827449482666	0.497437770762859	0.422604624743626	USP28	57646	ubiquitin specific peptidase 28
ENSG00000132323.9	95.7827047788186	0.364782011899743	0.439815305654035	0.45121388871915	ILKAP	80895	ILK associated serine/threonine phosphatase
ENSG00000154263.17	6.15749708773043	0.364665657515791	0.662281793253726	0.372024599318034	ABCA10	10349	ATP binding cassette subfamily A member 10
ENSG00000175287.19	92.4033687099126	0.364645320367396	0.613216997131373	0.38450475152035	PHYHD1	254295	phytanoyl-CoA dioxygenase domain containing 1
ENSG00000124743.6	2.77642989809687	0.364449776390347	0.632129384517515	0.380119692110881	KLHL31	401265	kelch like family member 31
ENSG00000105298.14	47.9225676548208	0.364383266308773	0.599031975915684	0.388428529267407	CACTIN	58509	cactin, spliceosome C complex subunit
ENSG00000100711.13	314.575510961176	0.364350616012197	0.39720146700243	0.476172967021147	ZFYVE21	79038	zinc finger FYVE-type containing 21
ENSG00000151503.12	344.221951969951	0.364139696112289	0.37583816910003	0.494615648343754	NCAPD3	23310	non-SMC condensin II complex subunit D3
ENSG00000160633.13	303.357934270926	0.3640068198924	0.447407933519994	0.448046235790117	SAFB	6294	scaffold attachment factor B
ENSG00000204055.4	8.51181335397618	0.363935992848096	0.604584991760704	0.387125969575249	NA	NA	NA
ENSG00000079387.14	193.793013076361	0.363719760844118	0.49660595602516	0.424201396328839	SENP1	29843	SUMO specific peptidase 1
ENSG00000285569.2	9.52771348051012	0.363718731167044	0.652055718220012	0.375339917807828	NA	NA	NA
ENSG00000226318.1	7.05750882652605	0.363321380199813	0.61629234224533	0.384422495644981	NA	NA	NA
ENSG00000270100.1	6.32821952279534	0.363301750951667	0.652602170260464	0.375508937627834	NA	NA	NA
ENSG00000224424.8	15.8676268715185	0.363031917307331	0.582280996124262	0.394533569801644	PRKAR2A-AS1	100506637	PRKAR2A antisense RNA 1
ENSG00000277687.1	6.65648867535137	0.363022117522039	0.598961241211354	0.390127782263778	NA	NA	NA
ENSG00000151748.15	505.964024535785	0.36282725278587	0.373047205880873	0.498408526235189	SAV1	60485	salvador family WW domain containing protein 1
ENSG00000178809.11	9.22607772870385	0.362752584221708	0.633512182651467	0.380701675011836	TRIM73	375593	tripartite motif containing 73
ENSG00000170448.12	141.507290396564	0.362743387472893	0.350246295343857	0.517027284720088	NFXL1	152518	nuclear transcription factor, X-box binding like 1
ENSG00000173581.8	34.5658122862302	0.362540345931315	0.652080018686582	0.376099585124954	CCDC106	29903	coiled-coil domain containing 106
ENSG00000006576.16	1844.76478555231	0.362325589897704	0.503967947106761	0.421583013516413	PHTF2	57157	putative homeodomain transcription factor 2
ENSG00000243970.3	53.6823468423341	0.362158650591075	0.568865494528204	0.399422944834651	PPIEL	728448	peptidylprolyl isomerase E like pseudogene
ENSG00000166448.14	81.9112223257477	0.362148519807285	0.642455291367995	0.37895251959789	TMEM130	222865	transmembrane protein 130
ENSG00000204131.9	35.6974917083947	0.362021101942051	0.48807381056539	0.429147770925564	NHSL2	340527	NHS like 2
ENSG00000092421.16	166.806003491819	0.361885277486899	0.672546303824394	0.371339877898732	SEMA6A	57556	semaphorin 6A
ENSG00000152578.13	12.0947067687093	0.361858212638015	0.644524389737689	0.378618472585544	GRIA4	2893	glutamate ionotropic receptor AMPA type subunit 4
ENSG00000015568.13	775.353937582793	0.361415544028842	0.554301426798095	0.404473074429614	RGPD5	84220	RANBP2 like and GRIP domain containing 5
ENSG00000173226.17	330.307395225033	0.361279504650778	0.462673580349145	0.44240907086735	IQCB1	9657	IQ motif containing B1
ENSG00000197635.10	1876.84635638365	0.361222764220952	0.584133584744298	0.39548663199935	DPP4	1803	dipeptidyl peptidase 4
ENSG00000165912.16	60.4118490435668	0.360855756223635	0.502501594830182	0.42347693704952	PACSIN3	29763	protein kinase C and casein kinase substrate in neurons 3
ENSG00000198198.17	185.511322502815	0.360700947496392	0.523253810741905	0.415308335643018	SZT2	23334	SZT2 subunit of KICSTOR complex
ENSG00000235092.6	29.4418100048295	0.360449206924381	0.589222623229431	0.393975901837372	NA	NA	NA
ENSG00000259366.1	14.4725235033417	0.360421830440341	0.551820322716451	0.405858228280922	NA	NA	NA
ENSG00000114933.16	254.069418052476	0.360404112704442	0.462446096318958	0.442883083564056	INO80D	54891	INO80 complex subunit D
ENSG00000196812.5	91.27984597779	0.36036385471374	0.428336629128188	0.459644258368764	ZSCAN16	80345	zinc finger and SCAN domain containing 16
ENSG00000115163.15	47.4533858673934	0.360250345326224	0.588102067728908	0.394374291602465	CENPA	1058	centromere protein A
ENSG00000120733.14	928.357082449829	0.359634797476939	0.257487986521846	0.638859097076045	KDM3B	51780	lysine demethylase 3B
ENSG00000165494.11	349.161605791006	0.359587496394407	0.41764427305043	0.467704031511334	PCF11	51585	PCF11 cleavage and polyadenylation factor subunit
ENSG00000141084.11	167.040367809034	0.359083101148987	0.355610764774794	0.515913330043775	RANBP10	57610	RAN binding protein 10
ENSG00000185250.16	27.2330167250544	0.359045008018387	0.645990387485898	0.379536538202217	PPIL6	285755	peptidylprolyl isomerase like 6
ENSG00000117600.12	256.183619443597	0.358900407339297	0.667139740924266	0.374409107171629	PLPPR4	9890	phospholipid phosphatase related 4
ENSG00000279348.1	62.0654425240003	0.358771028177768	0.497517274177999	0.427580052306083	NA	NA	NA
ENSG00000214293.9	98.1930338219611	0.358683471231205	0.463937280644321	0.44349131518841	APTR	100505854	Alu-mediated CDKN1A/p21 transcriptional regulator
ENSG00000148842.18	208.630819856733	0.358519786137313	0.33700743051307	0.534659964263101	CNNM2	54805	cyclin and CBS domain divalent metal cation transport mediator 2
ENSG00000183779.7	176.663992821082	0.358270189957453	0.518191894436483	0.41864492438141	ZNF703	80139	zinc finger protein 703
ENSG00000070018.9	1059.44846711336	0.358191307627842	0.462032151149861	0.444838460561198	LRP6	4040	LDL receptor related protein 6
ENSG00000186834.3	651.192065092789	0.35794498052353	0.50333371461948	0.425500200509456	HEXIM1	10614	HEXIM P-TEFb complex subunit 1
ENSG00000174718.12	286.676531472093	0.357313737962653	0.457095904975189	0.448245271162345	RESF1	55196	retroelement silencing factor 1
ENSG00000073792.15	505.696598175973	0.357277595229623	0.607488926830877	0.390852518503561	IGF2BP2	10644	insulin like growth factor 2 mRNA binding protein 2
ENSG00000059588.10	267.35392549362	0.357062630825305	0.403102826028678	0.479628658226009	TARBP1	6894	TAR (HIV-1) RNA binding protein 1
ENSG00000156011.17	1996.66222203294	0.356904806613644	0.350328328389777	0.522222108941892	PSD3	23362	pleckstrin and Sec7 domain containing 3
ENSG00000244879.8	238.084284643746	0.356790090062393	0.550011596554357	0.409062995997006	NA	NA	NA
ENSG00000196189.13	4.73448834662585	0.356354826780038	0.648028222949574	0.38045239136131	SEMA4A	64218	semaphorin 4A
ENSG00000204623.9	114.588659352144	0.356102210690938	0.473103473141048	0.440710405838988	ZNRD1ASP	80862	zinc ribbon domain containing 1 antisense, pseudogene
ENSG00000004399.12	455.387861319722	0.35587633860633	0.553563436671051	0.408455306215127	PLXND1	23129	plexin D1
ENSG00000278570.5	6.05189596170681	0.355839942747809	0.671089040600294	0.375001714709991	NR2E3	10002	nuclear receptor subfamily 2 group E member 3
ENSG00000108960.9	156.532648319328	0.355606366427639	0.395988432192072	0.486957372818846	MMD	23531	monocyte to macrophage differentiation associated
ENSG00000135537.17	40.5023593774043	0.355452275279527	0.475072380794905	0.440232398194077	AFG1L	246269	AFG1 like ATPase
ENSG00000170775.3	285.63847874043	0.355205599595868	0.46867885823476	0.443761153835119	GPR37	2861	G protein-coupled receptor 37
ENSG00000178301.4	16.2752589795225	0.354858277618394	0.56822963433108	0.403701215966972	AQP11	282679	aquaporin 11
ENSG00000205336.12	171.502216451319	0.354548882901074	0.622824460820956	0.387370652827609	ADGRG1	9289	adhesion G protein-coupled receptor G1
ENSG00000119280.17	1456.84618852445	0.354488923494854	0.493163516084962	0.432610994717104	C1orf198	84886	chromosome 1 open reading frame 198
ENSG00000276334.1	22.0775952882333	0.354419233767862	0.422622662222255	0.468755343676994	NA	NA	NA
ENSG00000104517.13	1451.64613402603	0.354154046135192	0.406754251544045	0.479805918519469	UBR5	51366	ubiquitin protein ligase E3 component n-recognin 5
ENSG00000279425.1	7.47092722061679	0.353975831875355	0.595278179784663	0.396593389986477	NA	NA	NA
ENSG00000243679.1	8.0460916921775	0.353638426070369	0.63705214971549	0.384175630860064	NA	NA	NA
ENSG00000271383.7	498.355052437087	0.353474905338155	0.481214183009767	0.438999925005382	NBPF19	101060226	NBPF member 19
ENSG00000104524.14	66.4862399680497	0.353202353789001	0.579279986674657	0.401296598710878	PYCR3	65263	pyrroline-5-carboxylate reductase 3
ENSG00000175745.14	274.849715743243	0.353184718477757	0.519961452942066	0.421217196960719	NR2F1	7025	nuclear receptor subfamily 2 group F member 1
ENSG00000163328.13	231.069006012332	0.353083634903987	0.578291476326782	0.401763508345947	GPR155	151556	G protein-coupled receptor 155
ENSG00000240771.8	90.5055375537537	0.352831459250816	0.610150676665602	0.392457343771896	ARHGEF25	115557	Rho guanine nucleotide exchange factor 25
ENSG00000245849.8	58.4673648478922	0.352555790996715	0.436301430140314	0.461557163759232	RAD51-AS1	100505648	RAD51 antisense RNA 1
ENSG00000135677.11	4351.02366233439	0.352541986753277	0.311572444079523	0.569320046397671	GNS	2799	glucosamine (N-acetyl)-6-sulfatase
ENSG00000115415.19	3212.46512748483	0.352380277190943	0.184652453381478	0.780693467649234	STAT1	6772	signal transducer and activator of transcription 1
ENSG00000169851.15	1348.28124491192	0.35153140005641	0.312060215576491	0.570110909999835	PCDH7	5099	protocadherin 7
ENSG00000136059.14	6.21927741588055	0.351382772069939	0.659748563286081	0.380036442981903	VILL	50853	villin like
ENSG00000106992.19	285.141456894606	0.351254192293553	0.522843035244393	0.421290396651977	AK1	203	adenylate kinase 1
ENSG00000178498.16	89.3913505526069	0.351128981082701	0.356779571469831	0.522469352929668	DTX3	196403	deltex E3 ubiquitin ligase 3
ENSG00000178685.14	19.3478868951021	0.351017505337426	0.61600821291707	0.391816307228541	PARP10	84875	poly(ADP-ribose) polymerase family member 10
ENSG00000122591.12	921.918096308903	0.35087638394337	0.433749595445679	0.464901180785183	FAM126A	84668	family with sequence similarity 126 member A
ENSG00000273749.5	1663.10387186506	0.350261231865962	0.28904891882916	0.601083310566188	CYFIP1	23191	cytoplasmic FMR1 interacting protein 1
ENSG00000135541.21	761.550653895219	0.350145695365623	0.374465344562969	0.509594536483286	AHI1	54806	Abelson helper integration site 1
ENSG00000278962.1	2.93913430483632	0.350093224730886	0.626071795403158	0.389239387047318	NA	NA	NA
ENSG00000151694.14	504.682290890737	0.349924813901755	0.336616161203768	0.5453060023172	ADAM17	6868	ADAM metallopeptidase domain 17
ENSG00000170100.13	104.843567872456	0.349871917370414	0.439151225716284	0.462001410400456	ZNF778	197320	zinc finger protein 778
ENSG00000259658.5	9.05697485128911	0.349849010051069	0.532381140437934	0.418571102864181	LOC100128108	100128108	putative ubiquitin-conjugating enzyme E2Q2-like protein
ENSG00000215012.9	440.36649730284	0.349831116856965	0.35398526954267	0.526870672333718	RTL10	79680	retrotransposon Gag like 10
ENSG00000266820.1	34.6277501847434	0.349692510090744	0.523893584116022	0.421875300408518	NA	NA	NA
ENSG00000196569.12	259.903629833541	0.349233256642885	0.626935979701033	0.389643695481474	LAMA2	3908	laminin subunit alpha 2
ENSG00000170456.16	404.15320867459	0.349074027922046	0.540536098007333	0.41642498317425	DENND5B	160518	DENN domain containing 5B
ENSG00000074054.18	665.523474278823	0.348821016077263	0.429437550367619	0.469186949405186	CLASP1	23332	cytoplasmic linker associated protein 1
ENSG00000249846.7	7.28162829567613	0.348749984043996	0.605999883293931	0.396277586188616	LINC02021	105374104	long intergenic non-protein coding RNA 2021
ENSG00000116903.7	281.970999162185	0.348591570256849	0.248397127969072	0.675074397214502	EXOC8	149371	exocyst complex component 8
ENSG00000262185.3	65.3605085172803	0.348392695406251	0.607963050327247	0.395882473345112	LINC02861	102724927	long intergenic non-protein coding RNA 2861
ENSG00000277511.1	10.0206437431407	0.348303104263011	0.504788427036305	0.431485694768232	NA	NA	NA
ENSG00000227992.1	6.31861365062935	0.347931726008462	0.57128002936618	0.407159699164888	NA	NA	NA
ENSG00000123384.14	4184.91449295855	0.347729701516172	0.546790766252676	0.41486048937029	LRP1	4035	LDL receptor related protein 1
ENSG00000135968.21	829.67737617459	0.347712099593667	0.345337855965592	0.538314917233843	GCC2	9648	GRIP and coiled-coil domain containing 2
ENSG00000172638.13	549.469264738073	0.347689367820751	0.638706131338464	0.386799501527781	EFEMP2	30008	EGF containing fibulin extracellular matrix protein 2
ENSG00000272791.1	3.3600597280461	0.347249508762125	0.599956507129828	0.398403317292557	NA	NA	NA
ENSG00000240240.9	11.5691992838249	0.347063976913977	0.663997252985146	0.381033971723105	NA	NA	NA
ENSG00000188825.14	42.5089012325335	0.347048247395629	0.535716908413204	0.419087404046229	LINC00910	100130581	long intergenic non-protein coding RNA 910
ENSG00000142347.19	7.2526912943884	0.347010685689127	0.633088449377417	0.388996463657581	MYO1F	4542	myosin IF
ENSG00000261879.7	17.8595815600468	0.346171469749677	0.504796883645649	0.432961787062403	LOC100130950	100130950	uncharacterized LOC100130950
ENSG00000175518.8	5.90910334329258	0.346125340307832	0.590505049688692	0.40191896449208	UBQLNL	143630	ubiquilin like
ENSG00000179912.20	605.730455066399	0.345739285793177	0.43932813786859	0.465838835556363	R3HDM2	22864	R3H domain containing 2
ENSG00000178977.3	20.1946622756513	0.345703125531993	0.509902247333255	0.430850084715867	LINC00324	284029	long intergenic non-protein coding RNA 324
ENSG00000226232.8	9.85398569908128	0.345538320040229	0.580649279029022	0.405012413241516	NA	NA	NA
ENSG00000274615.1	28.6564897219354	0.3455200551166	0.629194688726396	0.391174129495864	NA	NA	NA
ENSG00000271787.1	23.8173866408249	0.34550337197257	0.648103390975615	0.38540800168016	NA	NA	NA
ENSG00000214226.9	21.5557361709764	0.345384823953568	0.551124278111672	0.414711069084089	C17orf67	339210	chromosome 17 open reading frame 67
ENSG00000261335.1	4.16522598186155	0.345254975760302	0.63002183117319	0.39109375716612	LOC105274304	105274304	uncharacterized LOC105274304
ENSG00000185386.15	57.7415622242765	0.345200899629867	0.578625806852656	0.406241705654546	MAPK11	5600	mitogen-activated protein kinase 11
ENSG00000109103.12	113.693048394542	0.345023648015903	0.500608233813361	0.435477154444287	UNC119	9094	unc-119 lipid binding chaperone
ENSG00000147421.18	110.764111311468	0.344823332020585	0.413474728704697	0.484424828088428	HMBOX1	79618	homeobox containing 1
ENSG00000227896.2	5.92116228408195	0.344581269249045	0.588724966441935	0.403237039818827	NA	NA	NA
ENSG00000032219.19	304.456004653148	0.344455738830132	0.393898489103495	0.499659480282798	ARID4A	5926	AT-rich interaction domain 4A
ENSG00000258659.6	232.135769427794	0.3442378521592	0.378478403244595	0.511769358430663	TRIM34	53840	tripartite motif containing 34
ENSG00000177465.4	6.39724828087688	0.344210987856006	0.578039222802807	0.407083321581124	ACOT4	122970	acyl-CoA thioesterase 4
ENSG00000141562.18	314.809102507379	0.344049257904832	0.47164901106249	0.450622362195975	NARF	26502	nuclear prelamin A recognition factor
ENSG00000070731.11	14.2796593985466	0.344041797921887	0.631586054539075	0.391254496909185	ST6GALNAC2	10610	ST6 N-acetylgalactosaminide alpha-2,6-sialyltransferase 2
ENSG00000264538.6	52.0709139943285	0.343945990401755	0.460029816812389	0.45545802479625	NA	NA	NA
ENSG00000166004.15	249.318754793032	0.343674860243063	0.548380057074201	0.417018454069737	CEP295	85459	centrosomal protein 295
ENSG00000110651.11	2055.09520454255	0.343536878110693	0.353507020111415	0.534473175269646	CD81	975	CD81 molecule
ENSG00000100425.18	110.392187862496	0.343422007970405	0.372807583850134	0.516673439931748	BRD1	23774	bromodomain containing 1
ENSG00000083750.12	353.571349653367	0.343067889947087	0.342071442005131	0.547599200257984	RRAGB	10325	Ras related GTP binding B
ENSG00000073331.18	225.206285088176	0.343000814047007	0.518455033058461	0.429218863372681	ALPK1	80216	alpha kinase 1
ENSG00000136824.19	452.99026814774	0.342790059957291	0.300425743996836	0.594818580229446	SMC2	10592	structural maintenance of chromosomes 2
ENSG00000204580.13	430.122142011797	0.342423297458453	0.527575298460049	0.425859923281707	DDR1	780	discoidin domain receptor tyrosine kinase 1
ENSG00000090612.21	326.990564914185	0.342320358555875	0.318856155115321	0.573162980862836	ZNF268	10795	zinc finger protein 268
ENSG00000197168.13	10.3218171734609	0.34226006905549	0.581758583280936	0.407006913736808	NEK5	341676	NIMA related kinase 5
ENSG00000278129.2	140.368234056691	0.34214387200215	0.368598846858952	0.521479493650252	ZNF8	7554	zinc finger protein 8
ENSG00000241644.2	332.989651542665	0.34193095524801	0.652575433712493	0.386145631365375	INMT	11185	indolethylamine N-methyltransferase
ENSG00000251034.2	13.4786557779085	0.34158130833735	0.620984809053967	0.395803368977139	NA	NA	NA
ENSG00000288075.1	39.9395903326666	0.341491282076871	0.575532259236414	0.409518134764042	NA	NA	NA
ENSG00000204271.13	139.737410313718	0.341433448784686	0.292388519494434	0.60763274393868	SPIN3	169981	spindlin family member 3
ENSG00000261888.1	17.8142849709499	0.341372526946981	0.630635018976386	0.392697504823718	NA	NA	NA
ENSG00000269604.1	217.384056072197	0.341241748798969	0.57594384507338	0.409593899898564	NA	NA	NA
ENSG00000114127.10	851.717630376179	0.341061898551414	0.349802129200509	0.541048974857679	XRN1	54464	5'-3' exoribonuclease 1
ENSG00000136895.19	21.391690402996	0.341028558705002	0.616481189051591	0.397538601922055	GARNL3	84253	GTPase activating Rap/RanGAP domain like 3
ENSG00000157259.8	544.653321647564	0.340877549018686	0.283092368715606	0.622652685672995	GATAD1	57798	GATA zinc finger domain containing 1
ENSG00000103168.16	90.2068800641514	0.340812503195347	0.472815987909049	0.452132248963928	TAF1C	9013	TATA-box binding protein associated factor, RNA polymerase I subunit C
ENSG00000256167.1	4.37892430603434	0.340741517435869	0.585996693887928	0.406471514668875	NA	NA	NA
ENSG00000261613.2	49.7746536863559	0.340671149854742	0.52895972795888	0.426506452630478	NA	NA	NA
ENSG00000167524.15	42.4062157900632	0.340562190121371	0.556127806947601	0.415830057290855	RSKR	124923	ribosomal protein S6 kinase related
ENSG00000162825.16	329.386916932403	0.340126863438872	0.52434379067226	0.428792125420151	NBPF20	100288142	NBPF member 20
ENSG00000215790.7	284.401716513762	0.339986426129739	0.304308415845079	0.592752335516574	SLC35E2A	9906	solute carrier family 35 member E2A
ENSG00000115020.17	585.861636584168	0.339932609744727	0.372700994203442	0.520436622474388	PIKFYVE	200576	phosphoinositide kinase, FYVE-type zinc finger containing
ENSG00000118194.20	5.20690619125253	0.339736463521966	0.65163737783072	0.387452191205406	TNNT2	7139	troponin T2, cardiac type
ENSG00000188641.14	291.421032188026	0.339166723065876	0.30035992767587	0.599562138147623	DPYD	1806	dihydropyrimidine dehydrogenase
ENSG00000288022.1	27.1255820187335	0.339056901364882	0.528395670442266	0.42793699685982	NA	NA	NA
ENSG00000112877.8	15.058392671621	0.339023689353112	0.594578571972437	0.404704217263391	CEP72	55722	centrosomal protein 72
ENSG00000187097.12	337.333421038396	0.338679130848899	0.312600956219943	0.584962597505755	ENTPD5	957	ectonucleoside triphosphate diphosphohydrolase 5 (inactive)
ENSG00000262001.1	74.435068393112	0.338635511285436	0.537507212411651	0.424490496806011	NA	NA	NA
ENSG00000266028.7	478.328658754606	0.338600953761286	0.398968762061131	0.501281063791284	SRGAP2	23380	SLIT-ROBO Rho GTPase activating protein 2
ENSG00000129675.16	105.518847440487	0.338141413487411	0.35863442688682	0.535358813863219	ARHGEF6	9459	Rac/Cdc42 guanine nucleotide exchange factor 6
ENSG00000283737.1	12.5317178974657	0.338106106858957	0.586498948432045	0.407770137495445	NA	NA	NA
ENSG00000205643.11	40.8288086985514	0.338066431133709	0.425876655929752	0.481102052321162	CDPF1	150383	cysteine rich DPF motif domain containing 1
ENSG00000176438.12	155.092674338858	0.33766813761439	0.612310753476149	0.400282976632086	SYNE3	161176	spectrin repeat containing nuclear envelope family member 3
ENSG00000258366.8	28.1034412814749	0.337594986722231	0.564558400870988	0.414561561691455	RTEL1	51750	regulator of telomere elongation helicase 1
ENSG00000114120.14	944.638540095623	0.337582485119762	0.40539029962426	0.497260604464372	SLC25A36	55186	solute carrier family 25 member 36
ENSG00000245857.3	5.55676609732814	0.337234420890568	0.628509253932408	0.396198587171689	GS1-24F4.2	100652791	uncharacterized LOC100652791
ENSG00000152763.17	53.1825699409592	0.337144621336249	0.510625098872627	0.436518470210916	WDR78	79819	WD repeat domain 78
ENSG00000110492.15	321.029942554412	0.33704387355787	0.594837720450858	0.405551011133322	MDK	4192	midkine
ENSG00000107679.14	591.57047950696	0.337010777301713	0.465966460560801	0.457783413939989	PLEKHA1	59338	pleckstrin homology domain containing A1
ENSG00000257354.2	38.4067773752039	0.336929440019103	0.445201619006695	0.469310177229098	NA	NA	NA
ENSG00000172819.17	161.066586298106	0.336800484050093	0.454228448629602	0.464085699585688	RARG	5916	retinoic acid receptor gamma
ENSG00000185504.17	75.9692477997085	0.336577571539631	0.535573686402201	0.426649847214042	FAAP100	80233	FA core complex associated protein 100
ENSG00000250565.7	80.1890063124676	0.336419689143891	0.521174219550172	0.432751316156648	ATP6V1E2	90423	ATPase H+ transporting V1 subunit E2
ENSG00000149929.16	44.5889743399399	0.33635321618896	0.532966185259966	0.427865634830641	HIRIP3	8479	HIRA interacting protein 3
ENSG00000166341.8	37.958740789152	0.336133601440138	0.610014723452355	0.401530157746701	DCHS1	8642	dachsous cadherin-related 1
ENSG00000176208.9	72.4719413688725	0.335940567036586	0.516830373247139	0.43450147814906	ATAD5	79915	ATPase family AAA domain containing 5
ENSG00000280341.1	3.87922469233998	0.335766607831059	0.617688335212891	0.399579525039027	NA	NA	NA
ENSG00000260238.6	34.4104626278981	0.335532185343446	0.49240259243063	0.446179955499016	PMF1-BGLAP	100527963	PMF1-BGLAP readthrough
ENSG00000087448.11	717.818506338576	0.335052585078948	0.273551922575862	0.647218565039485	KLHL42	57542	kelch like family member 42
ENSG00000271092.5	15.4827342225816	0.334946588389377	0.592220086391669	0.40769387263934	TLCD4-RWDD3	100527978	TLCD4-RWDD3 readthrough
ENSG00000122515.15	232.259128709014	0.334812974744443	0.491969148077254	0.447048337783021	ZMIZ2	83637	zinc finger MIZ-type containing 2
ENSG00000117602.12	313.139696250437	0.334724811372075	0.368237160790443	0.529896894300383	RCAN3	11123	RCAN family member 3
ENSG00000166348.18	128.563095990297	0.334695714151192	0.485961825503109	0.450293236329589	USP54	159195	ubiquitin specific peptidase 54
ENSG00000104435.13	178.733749216938	0.334532774815239	0.58086853800459	0.411784985428239	STMN2	11075	stathmin 2
ENSG00000142279.13	133.895810768087	0.334404022141208	0.526754125235356	0.431626659126107	WTIP	126374	WT1 interacting protein
ENSG00000243646.10	389.140099217646	0.334360762715096	0.328319976105824	0.571290483043765	IL10RB	3588	interleukin 10 receptor subunit beta
ENSG00000189337.17	303.312221912573	0.333938926089218	0.502952399881048	0.442544589771324	KAZN	23254	kazrin, periplakin interacting protein
ENSG00000204859.13	33.1863492541545	0.333883904487745	0.514763189605538	0.437141309769591	ZBTB48	3104	zinc finger and BTB domain containing 48
ENSG00000073417.15	610.456031180085	0.333872684654485	0.479419266891543	0.453309737636334	PDE8A	5151	phosphodiesterase 8A
ENSG00000072163.19	44.9803024327172	0.33372776509885	0.581475898369028	0.411935500022754	LIMS2	55679	LIM zinc finger domain containing 2
ENSG00000114331.15	1090.08244298708	0.333707140581828	0.469686272530894	0.458040561892077	ACAP2	23527	ArfGAP with coiled-coil, ankyrin repeat and PH domains 2
ENSG00000127241.16	5469.111087533	0.333618668596482	0.546137683500519	0.4240566747006	MASP1	5648	mannan binding lectin serine peptidase 1
ENSG00000179532.13	54.9186909236256	0.333606980722437	0.519293401858862	0.435059436701124	DNHD1	144132	dynein heavy chain domain 1
ENSG00000159164.10	161.653945733942	0.333399050411615	0.526796031382329	0.432470613641473	SV2A	9900	synaptic vesicle glycoprotein 2A
ENSG00000223546.7	59.7701109131438	0.333181343902119	0.508510183032801	0.440369079800721	NA	NA	NA
ENSG00000177570.14	498.804196469584	0.333169718784192	0.449000404246241	0.47017097400722	SAMD12	401474	sterile alpha motif domain containing 12
ENSG00000071537.14	1853.46923095443	0.332919011398802	0.269122609073574	0.658531129400267	SEL1L	6400	SEL1L adaptor subunit of ERAD E3 ubiquitin ligase
ENSG00000280046.1	17.3291377665682	0.332751489125723	0.493597722787167	0.447979842394813	NA	NA	NA
ENSG00000084676.15	436.254808767084	0.332544242302413	0.24452253730637	0.711201125845418	NCOA1	8648	nuclear receptor coactivator 1
ENSG00000180875.5	110.580346691895	0.332357583946852	0.427943554852716	0.485348739991844	GREM2	64388	gremlin 2, DAN family BMP antagonist
ENSG00000247735.2	8.76056008925133	0.332319960049645	0.562288316209077	0.418423392793551	NA	NA	NA
ENSG00000166145.14	13.9113974918593	0.332293635391808	0.583096586228316	0.4123113628447	SPINT1	6692	serine peptidase inhibitor, Kunitz type 1
ENSG00000111752.11	304.759796693217	0.332279931370014	0.429921599642364	0.484019627624702	PHC1	1911	polyhomeotic homolog 1
ENSG00000087008.16	102.520692064181	0.332031885035349	0.455261361348343	0.467394140022941	ACOX3	8310	acyl-CoA oxidase 3, pristanoyl
ENSG00000132670.20	711.644524167241	0.331941557200878	0.271594404368293	0.655542504926685	PTPRA	5786	protein tyrosine phosphatase receptor type A
ENSG00000081923.14	1459.2064480776	0.331906284844757	0.537284469090801	0.428934415531011	ATP8B1	5205	ATPase phospholipid transporting 8B1
ENSG00000189308.11	169.684426887494	0.331848917570597	0.328414687386827	0.573899488305095	LIN54	132660	lin-54 DREAM MuvB core complex component
ENSG00000151229.13	311.648387238803	0.331668416614591	0.412310065032213	0.497589120021166	SLC2A13	114134	solute carrier family 2 member 13
ENSG00000166813.15	37.8050916965125	0.33163348333004	0.575251521204602	0.414411934684863	KIF7	374654	kinesin family member 7
ENSG00000174951.11	13.6609321957381	0.331548516616436	0.642198067846569	0.394851736034933	FUT1	2523	fucosyltransferase 1 (H blood group)
ENSG00000271853.5	17.3019827955133	0.331113585413648	0.487716396720407	0.451673467985797	NA	NA	NA
ENSG00000153339.14	521.228814103767	0.33108973726558	0.335675607642343	0.566165586823601	TRAPPC8	22878	trafficking protein particle complex 8
ENSG00000219626.9	138.27690772791	0.331038221582364	0.492509648204928	0.449897974486815	FAM228B	375190	family with sequence similarity 228 member B
ENSG00000147130.14	482.732887230111	0.330914626342109	0.377273101731854	0.524778504549181	ZMYM3	9203	zinc finger MYM-type containing 3
ENSG00000243797.6	15.1548677105179	0.330882920172263	0.577927472169698	0.41396275373428	NA	NA	NA
ENSG00000020922.12	438.236534022538	0.330823953173615	0.286133227615828	0.631038501327326	MRE11	4361	MRE11 homolog, double strand break repair nuclease
ENSG00000182095.14	407.826521374808	0.330735182031444	0.526242324785198	0.433942407568091	TNRC18	84629	trinucleotide repeat containing 18
ENSG00000227051.6	589.536917982198	0.330610613530891	0.534451978826434	0.430425345769799	C14orf132	56967	chromosome 14 open reading frame 132
ENSG00000164164.17	646.903987052569	0.33058572892289	0.313401697341996	0.592364419938337	OTUD4	54726	OTU deubiquitinase 4
ENSG00000267317.2	24.4547295821974	0.330347434241707	0.58267432579871	0.413062539158434	NA	NA	NA
ENSG00000130560.9	395.452672892309	0.330251998016815	0.461890303668658	0.465026410040788	UBAC1	10422	UBA domain containing 1
ENSG00000280239.1	2.99254761638046	0.330246183412664	0.618635011115866	0.402307197753031	NA	NA	NA
ENSG00000115977.19	1065.87219489572	0.330029979809501	0.493977265930356	0.449963871277474	AAK1	22848	AP2 associated kinase 1
ENSG00000168172.9	1257.01181487538	0.329788719374973	0.411061193596745	0.500201269656884	HOOK3	84376	hook microtubule tethering protein 3
ENSG00000138002.15	165.179212234494	0.329748642787549	0.322758046549685	0.582902248875692	IFT172	26160	intraflagellar transport 172
ENSG00000107779.13	636.297655201184	0.329533064138036	0.266923277444359	0.667721471503018	BMPR1A	657	bone morphogenetic protein receptor type 1A
ENSG00000274386.5	6.00288416032904	0.329372823248452	0.607268841560733	0.406088406168603	TMEM269	100129924	transmembrane protein 269
ENSG00000089041.17	77.6269602555946	0.329353723077036	0.590557233139509	0.411257672023767	P2RX7	5027	purinergic receptor P2X 7
ENSG00000048052.21	253.023212344838	0.329333654506167	0.542598232717094	0.428436059184913	HDAC9	9734	histone deacetylase 9
ENSG00000147124.12	95.1702971608213	0.329211001183211	0.362432132963374	0.54118481230563	ZNF41	7592	zinc finger protein 41
ENSG00000162437.14	150.46557122944	0.328933052350617	0.513645429160207	0.441255522596083	RAVER2	55225	ribonucleoprotein, PTB binding 2
ENSG00000285967.1	63.9578059873555	0.328850984820271	0.414808706475595	0.498190320333837	NIPBL-DT	646719	NIPBL divergent transcript
ENSG00000149050.10	52.1907437678763	0.328799761991603	0.433522990784484	0.484656100825714	ZNF214	7761	zinc finger protein 214
ENSG00000117523.16	6740.01700302428	0.328723158597628	0.390757915341378	0.515862560283807	PRRC2C	23215	proline rich coiled-coil 2C
ENSG00000205268.10	135.934509490352	0.328509676552021	0.422432087483514	0.492667318810422	PDE7A	5150	phosphodiesterase 7A
ENSG00000197119.13	109.794215269366	0.328323850865052	0.602597422662941	0.408379276349047	SLC25A29	123096	solute carrier family 25 member 29
ENSG00000164880.16	223.688732930546	0.328236313802649	0.587594073068521	0.412687039323666	INTS1	26173	integrator complex subunit 1
ENSG00000286176.2	21.2792019872481	0.328184765254553	0.567151893881694	0.419308391550191	LOC107986257	107986257	uncharacterized LOC107986257
ENSG00000061987.16	720.543883754664	0.328070772696905	0.259291359600582	0.686022648861407	MON2	23041	MON2 homolog, regulator of endosome-to-Golgi trafficking
ENSG00000074657.13	574.510141266462	0.327943788783834	0.438399764031446	0.481454314833997	ZNF532	55205	zinc finger protein 532
ENSG00000253200.1	36.2735959957364	0.327404580130379	0.534039020706693	0.433172121219179	NA	NA	NA
ENSG00000221944.8	57.9620571499195	0.327059607523879	0.409375512597142	0.504065690415088	TIGD1	200765	tigger transposable element derived 1
ENSG00000241489.8	195.51726971302	0.326991295960524	0.475168497764302	0.45951623739711	NA	NA	NA
ENSG00000112701.18	832.066586802583	0.326951262860044	0.295928241169959	0.621425130093253	SENP6	26054	SUMO specific peptidase 6
ENSG00000099991.18	416.577452759647	0.326905232990015	0.311456037666125	0.5996639477622	CABIN1	23523	calcineurin binding protein 1
ENSG00000103657.14	964.267117004325	0.326510986556277	0.452932689185407	0.473945104233008	HERC1	8925	HECT and RLD domain containing E3 ubiquitin protein ligase family member 1
ENSG00000180901.11	338.462556863383	0.326499817018324	0.315224721533939	0.59523598015546	KCTD2	23510	potassium channel tetramerization domain containing 2
ENSG00000247400.4	17.9020948562977	0.326231474692798	0.546402909988001	0.428863286231835	DNAJC3-DT	100289274	DNAJC3 divergent transcript
ENSG00000084110.11	9.68946949524036	0.326189676570138	0.647667122433926	0.396829888358841	HAL	3034	histidine ammonia-lyase
ENSG00000134313.15	1079.42988486247	0.326130529831676	0.457536735271442	0.47096743550134	KIDINS220	57498	kinase D interacting substrate 220
[truncated: 18,201 more rows]
