# Supplementary material for: Apoptosis resistance of senescent cells is an intrinsic barrier for senolysis induced by cardiac glycosides
Source: Cell Mol Life Sci. 2021 Oct 29;78(23):7757–76. doi: 10.1007/s00018-021-03980-x (PMC8629786; doi:10.1007/s00018-021-03980-x)
Supplement: Supplementary file 11 — Supplementary file11Supplementary Table 2. GSEA results for the differentially expressed genes between the cells resistant to ouabain-mediated senolysis (END-MSCs) and ones sensitive to ouabain-mediated senolysis (A549 and IMR-90) in the Gene Ontology Biological Processes terms (CSV 349 KB) [file 18_2021_3980_MOESM11_ESM.csv]

	ID	Description	setSize	enrichmentScore	NES	pvalue	p.adjust	qvalues	rank	leading_edge	core_enrichment
GO:0006163	GO:0006163	purine nucleotide metabolic process	497	-0.49044717025041	-1.62552706138988	1.07848106726486e-05	0.000862771263595759	0.00073337948178854	3164	tags=38%, list=20%, signal=31%	NDUFC2/NUP58/MCCC2/PANK3/COX1/NDUFB11/NDUFV3/NDUFB10/ACAT1/RHOA/STOML2/PRPSAP1/GUCY1B1/BAD/IMPDH1/SNCA/PFKL/ELOVL5/COX3/PARP1/SLC35B2/MOCS2/BID/NDUFB8/UQCRFS1/TP53/HTD2/MPC1/ITPA/NDUFA5/ELOVL6/NDUFS2/PAPSS1/HPRT1/GUCY1A2/COX6A1/RORA/COX15/NUP93/PGM1/GART/PRKAA1/TIGAR/COA6/CCNB1/COX4I1/ATPSCKMT/NME4/ADCY1/EPHA2/PRPSAP2/NME6/DNAJC15/ATP5F1B/HIF1A/NDUFC1/COX7C/MTHFD1/NDUFA10/MCEE/ATP5MC2/CYC1/ATP5F1…
GO:0009259	GO:0009259	ribonucleotide metabolic process	489	-0.488680996062533	-1.61849888751003	1.07976202045069e-05	0.000862771263595759	0.00073337948178854	3164	tags=38%, list=20%, signal=32%	NDUFC2/NUP58/MCCC2/PANK3/COX1/NDUFB11/NDUFV3/NDUFB10/ACAT1/RHOA/STOML2/GUCY1B1/BAD/IMPDH1/SNCA/PFKL/ELOVL5/COX3/PARP1/SLC35B2/MOCS2/BID/NDUFB8/UQCRFS1/TP53/HTD2/MPC1/ITPA/NDUFA5/ELOVL6/NDUFS2/PAPSS1/HPRT1/GUCY1A2/COX6A1/RORA/COX15/NUP93/PGM1/GART/PRKAA1/UPRT/TIGAR/COA6/CCNB1/COX4I1/ATPSCKMT/NME4/ADCY1/EPHA2/NME6/DNAJC15/ATP5F1B/HIF1A/NDUFC1/COX7C/NDUFA10/MCEE/ATP5MC2/CYC1/ATP5F1D/PDHB/ABHD14B/NDU…
GO:0009150	GO:0009150	purine ribonucleotide metabolic process	475	-0.485816603556177	-1.60637297742632	1.08382285999176e-05	0.000862771263595759	0.00073337948178854	3164	tags=38%, list=20%, signal=31%	NDUFC2/NUP58/MCCC2/PANK3/COX1/NDUFB11/NDUFV3/NDUFB10/ACAT1/RHOA/STOML2/GUCY1B1/BAD/IMPDH1/SNCA/PFKL/ELOVL5/COX3/PARP1/SLC35B2/MOCS2/BID/NDUFB8/UQCRFS1/TP53/HTD2/MPC1/ITPA/NDUFA5/ELOVL6/NDUFS2/PAPSS1/HPRT1/GUCY1A2/COX6A1/RORA/COX15/NUP93/PGM1/GART/PRKAA1/TIGAR/COA6/CCNB1/COX4I1/ATPSCKMT/NME4/ADCY1/EPHA2/NME6/DNAJC15/ATP5F1B/HIF1A/NDUFC1/COX7C/NDUFA10/MCEE/ATP5MC2/CYC1/ATP5F1D/PDHB/ABHD14B/NDUFB4/N…
GO:0006091	GO:0006091	generation of precursor metabolites and energy	462	-0.546403828798192	-1.80420213620234	1.08729925737461e-05	0.000862771263595759	0.00073337948178854	2340	tags=33%, list=15%, signal=29%	COX15/ALDH1B1/BNIP3/NUP93/PGM1/XYLB/PRKAA1/TIGAR/OXA1L/COA6/CCNB1/COX4I1/ATPSCKMT/AKR1A1/SLC25A22/DNAJC15/ATP5F1B/HIF1A/NDUFC1/TSTA3/COX7C/AKT1/NDUFA10/ATP5MC2/CYC1/C15orf48/CYB5A/ATP5F1D/PDHB/NDUFB4/SELENOS/ND1/NDUFA1/COX10/CALM1/AKR7A2/DLAT/NDUFAB1/ME2/NDUFS3/SEH1L/STBD1/FAHD1/PFKFB3/FDX1/ADH5/UQCRC2/UGP2/NUP35/COX5B/NUP88/NDUFA2/PRKAG1/COX6C/ECD/UQCRC1/PANK2/CS/SUCLA2/SLC25A14/IDH1/OGDH/NDUFA4…
GO:0022613	GO:0022613	ribonucleoprotein complex biogenesis	456	-0.636505627729783	-2.10050259113658	1.0887908977081e-05	0.000862771263595759	0.00073337948178854	2551	tags=43%, list=16%, signal=37%	G3BP2/DDX18/CDC73/PA2G4/SF3B1/RPL7L1/NOC2L/RPL3/EXOSC3/DENR/WDR55/MRPS7/MTREX/EIF2A/NOP16/PRKAA1/MRPL11/PIH1D2/XRN2/RPL38/DDX21/CEBPZ/UTP6/NGDN/NOL6/ISY1/NCBP1/KRR1/EIF4H/STRAP/GAR1/RPP38/EIF3C/WDR18/GNL2/MPHOSPH6/TXNL4A/EIF3E/EIF2S3B/RRP8/PRPF18/RIOK2/RPS14/RRN3/XAB2/SNRPD3/NUP88/MRM2/NMD3/TSR1/EIF2S3/GTF2H5/NOL11/RPS2/GTPBP10/NOL10/SNRPC/GNL3L/UTP14A/G3BP1/RPP40/OGFOD1/NOCT/NSUN3/EXOSC1/TFB1M/C…
GO:0002444	GO:0002444	myeloid leukocyte mediated immunity	455	-0.511620484284072	-1.68810278371638	1.08939582107763e-05	0.000862771263595759	0.00073337948178854	3063	tags=32%, list=19%, signal=27%	SLC2A3/APEH/ATG7/HEBP2/RHOA/MAPK1/IMPDH1/DSN1/LAMTOR3/ARL8A/PFKL/VAPA/CSNK2B/RAB5B/PSMD2/SNAP23/SDCBP/WDR1/FAF2/DIAPH1/CSTB/PDXK/GMFG/STX4/AGA/PSMD7/DBNL/PRDX4/ORM1/SVIP/IST1/DNASE1L1/PA2G4/COPB1/PSMD6/AP1M1/ERP44/ENPP4/PGM1/LGALS3/CKAP4/ACTR2/LAMTOR2/SIRPB1/DDX21/ANXA3/RAB18/PSMD13/SURF4/CD63/PAFAH1B2/RAB5C/MOSPD2/TNFAIP6/NIT2/C12orf4/CMTM6/CRACR2A/GSTP1/RAB14/TUSC2/KPNB1/HMOX2/GOLGA7/CTSB/MGST1…
GO:0002275	GO:0002275	myeloid cell activation involved in immune response	446	-0.520830498214588	-1.71654537856589	1.09204879274006e-05	0.000862771263595759	0.00073337948178854	3063	tags=32%, list=19%, signal=27%	SLC2A3/APEH/ATG7/HEBP2/RHOA/MAPK1/IMPDH1/DSN1/LAMTOR3/ARL8A/PFKL/VAPA/CSNK2B/RAB5B/PSMD2/SNAP23/SDCBP/FAF2/DIAPH1/CSTB/PDXK/GMFG/STX4/AGA/PSMD7/DBNL/PRDX4/ORM1/SVIP/IST1/DNASE1L1/PA2G4/COPB1/PSMD6/AP1M1/ERP44/ENPP4/PGM1/LGALS3/CKAP4/ACTR2/LAMTOR2/SIRPB1/ANXA3/RAB18/PSMD13/SURF4/CD63/PAFAH1B2/RAB5C/MOSPD2/TNFAIP6/NIT2/C12orf4/CMTM6/CRACR2A/GSTP1/RAB14/KPNB1/HMOX2/GOLGA7/CTSB/MGST1/RAB7A/STBD1/VPS3…
GO:0043299	GO:0043299	leukocyte degranulation	438	-0.522759982629941	-1.72117150766865	1.09407993347994e-05	0.000862771263595759	0.00073337948178854	3063	tags=32%, list=19%, signal=27%	SLC2A3/APEH/ATG7/HEBP2/RHOA/MAPK1/IMPDH1/DSN1/LAMTOR3/ARL8A/PFKL/VAPA/CSNK2B/RAB5B/PSMD2/SNAP23/SDCBP/FAF2/DIAPH1/CSTB/PDXK/GMFG/STX4/AGA/PSMD7/DBNL/PRDX4/ORM1/SVIP/IST1/DNASE1L1/PA2G4/COPB1/PSMD6/AP1M1/ERP44/ENPP4/PGM1/LGALS3/CKAP4/ACTR2/LAMTOR2/SIRPB1/ANXA3/RAB18/PSMD13/SURF4/CD63/PAFAH1B2/RAB5C/MOSPD2/TNFAIP6/NIT2/C12orf4/CMTM6/CRACR2A/GSTP1/RAB14/KPNB1/HMOX2/GOLGA7/CTSB/MGST1/RAB7A/STBD1/VPS3…
GO:0036230	GO:0036230	granulocyte activation	414	-0.546474365849738	-1.79354695256535	1.1015763557651e-05	0.000862771263595759	0.00073337948178854	3063	tags=34%, list=19%, signal=28%	SLC2A3/APEH/ATG7/HEBP2/RHOA/MAPK1/IMPDH1/DSN1/LAMTOR3/ARL8A/PFKL/VAPA/CSNK2B/RAB5B/PSMD2/SNAP23/SDCBP/FAF2/DIAPH1/CSTB/PDXK/GMFG/STX4/AGA/PSMD7/DBNL/PRDX4/ORM1/SVIP/IST1/DNASE1L1/PA2G4/COPB1/PSMD6/AP1M1/ERP44/ENPP4/PGM1/LGALS3/CKAP4/ACTR2/LAMTOR2/SIRPB1/ANXA3/RAB18/PSMD13/SURF4/CD63/PAFAH1B2/RAB5C/MOSPD2/TNFAIP6/NIT2/CMTM6/CRACR2A/GSTP1/RAB14/KPNB1/HMOX2/GOLGA7/CTSB/MGST1/RAB7A/STBD1/VPS35L/KCMF1…
GO:0002446	GO:0002446	neutrophil mediated immunity	413	-0.527170707397351	-1.73005868466178	1.10158849060345e-05	0.000862771263595759	0.00073337948178854	3063	tags=34%, list=19%, signal=28%	SLC2A3/APEH/ATG7/HEBP2/RHOA/MAPK1/IMPDH1/DSN1/LAMTOR3/ARL8A/PFKL/VAPA/CSNK2B/RAB5B/PSMD2/SNAP23/SDCBP/WDR1/FAF2/DIAPH1/CSTB/PDXK/GMFG/AGA/PSMD7/DBNL/PRDX4/ORM1/SVIP/IST1/DNASE1L1/PA2G4/COPB1/PSMD6/AP1M1/ERP44/ENPP4/PGM1/LGALS3/CKAP4/ACTR2/LAMTOR2/SIRPB1/ANXA3/RAB18/PSMD13/SURF4/CD63/PAFAH1B2/RAB5C/MOSPD2/TNFAIP6/NIT2/CMTM6/CRACR2A/GSTP1/RAB14/TUSC2/KPNB1/HMOX2/GOLGA7/CTSB/MGST1/RAB7A/STBD1/VPS35L…
GO:0006605	GO:0006605	protein targeting	410	-0.588678609043578	-1.93135126679632	1.1018555247036e-05	0.000862771263595759	0.00073337948178854	2427	tags=40%, list=15%, signal=35%	CRAT/RPL8/RPL3/AP4B1/EXOC4/PAM16/AMACR/SEC61A1/PRKAA1/AGPS/RPL38/TIMM22/TIMM50/DNAJC15/SPCS1/CDC37/CHM/ZDHHC6/TOMM7/BNIP3L/MIPEP/DNLZ/PEX2/SCP2/PMM2/RPL19/GOLGA7/RAB7A/TOMM22/PMPCB/SRP72/HSPA5/GABARAP/UQCRC2/SEC61B/RPS14/GIPC1/UBL5/SAMM50/SRP68/YWHAZ/CHCHD4/RPS2/FIS1/SRP54/RPL4/SRP14/HACL1/RPL36/IDH1/TIMM23/CHMP4B/UBC/GET3/PARL/M6PR/UBE2D2/RPL29/RPL39/NCOA4/GSK3A/RPS3/HSPD1/TIMM44/RPL5/RPL12/AP3M…
GO:0042119	GO:0042119	neutrophil activation	410	-0.545156113341595	-1.7885615918925	1.1018555247036e-05	0.000862771263595759	0.00073337948178854	3063	tags=34%, list=19%, signal=28%	SLC2A3/APEH/ATG7/HEBP2/RHOA/MAPK1/IMPDH1/DSN1/LAMTOR3/ARL8A/PFKL/VAPA/CSNK2B/RAB5B/PSMD2/SNAP23/SDCBP/FAF2/DIAPH1/CSTB/PDXK/GMFG/AGA/PSMD7/DBNL/PRDX4/ORM1/SVIP/IST1/DNASE1L1/PA2G4/COPB1/PSMD6/AP1M1/ERP44/ENPP4/PGM1/LGALS3/CKAP4/ACTR2/LAMTOR2/SIRPB1/ANXA3/RAB18/PSMD13/SURF4/CD63/PAFAH1B2/RAB5C/MOSPD2/TNFAIP6/NIT2/CMTM6/CRACR2A/GSTP1/RAB14/KPNB1/HMOX2/GOLGA7/CTSB/MGST1/RAB7A/STBD1/VPS35L/KCMF1/NRAS…
GO:0008380	GO:0008380	RNA splicing	407	-0.507677640040433	-1.66497837903916	1.10259661502839e-05	0.000862771263595759	0.00073337948178854	3259	tags=37%, list=20%, signal=30%	SNRNP70/PRPF19/LSM1/CLK4/JMJD6/SRSF10/MAGOHB/POLR2D/TSEN34/SRSF4/RRP1B/LSM10/CWC15/HNRNPD/C9orf78/RBM19/WBP11/PRPF3/SFSWAP/RBM28/RBFOX2/TARDBP/SNIP1/CWC22/SNRPA1/SF3B2/RBM42/CCAR1/IK/KDM1A/SF3B1/THRAP3/PRKRIP1/PPIL3/MTREX/CWF19L1/SNW1/BUD31/LGALS3/PUF60/RBM25/RP9/HNRNPM/SRSF3/CDC5L/ISY1/PABPN1/U2AF2/SUPT6H/LSM2/SAP18/HNRNPH2/NCBP1/PPP1R8/STRAP/USB1/SMU1/RTRAF/SRSF8/POLR2J/NONO/TXNL4A/SRSF7/DDX39A…
GO:0002283	GO:0002283	neutrophil activation involved in immune response	402	-0.529326997322743	-1.73442058478105	1.10467942203173e-05	0.000862771263595759	0.00073337948178854	3063	tags=34%, list=19%, signal=28%	SLC2A3/APEH/ATG7/HEBP2/RHOA/MAPK1/IMPDH1/DSN1/LAMTOR3/ARL8A/PFKL/VAPA/CSNK2B/RAB5B/PSMD2/SNAP23/SDCBP/FAF2/DIAPH1/CSTB/PDXK/GMFG/AGA/PSMD7/DBNL/PRDX4/ORM1/SVIP/IST1/DNASE1L1/PA2G4/COPB1/PSMD6/AP1M1/ERP44/ENPP4/PGM1/LGALS3/CKAP4/ACTR2/LAMTOR2/SIRPB1/ANXA3/RAB18/PSMD13/SURF4/CD63/PAFAH1B2/RAB5C/MOSPD2/TNFAIP6/NIT2/CMTM6/CRACR2A/GSTP1/RAB14/KPNB1/HMOX2/GOLGA7/CTSB/MGST1/RAB7A/STBD1/VPS35L/KCMF1/NRAS…
GO:0043312	GO:0043312	neutrophil degranulation	401	-0.530728191909368	-1.7386585321833	1.10516776446665e-05	0.000862771263595759	0.00073337948178854	3063	tags=34%, list=19%, signal=28%	SLC2A3/APEH/ATG7/HEBP2/RHOA/MAPK1/IMPDH1/DSN1/LAMTOR3/ARL8A/PFKL/VAPA/CSNK2B/RAB5B/PSMD2/SNAP23/SDCBP/FAF2/DIAPH1/CSTB/PDXK/GMFG/AGA/PSMD7/DBNL/PRDX4/ORM1/SVIP/IST1/DNASE1L1/PA2G4/COPB1/PSMD6/AP1M1/ERP44/ENPP4/PGM1/LGALS3/CKAP4/ACTR2/LAMTOR2/SIRPB1/ANXA3/RAB18/PSMD13/SURF4/CD63/PAFAH1B2/RAB5C/MOSPD2/TNFAIP6/NIT2/CMTM6/CRACR2A/GSTP1/RAB14/KPNB1/HMOX2/GOLGA7/CTSB/MGST1/RAB7A/STBD1/VPS35L/KCMF1/NRAS…
GO:0043161	GO:0043161	proteasome-mediated ubiquitin-dependent protein catabolic process	396	-0.492614343755332	-1.61269486278885	1.1064884482606e-05	0.000862771263595759	0.00073337948178854	3439	tags=36%, list=21%, signal=29%	PELI1/TMUB1/UBE2D3/SGTA/PTTG1/PSMC4/ARMC8/DDB1/CUL2/TRIM13/MAPK9/PSEN1/RNF121/ATXN3/SMARCC1/CSNK1E/SKP2/PCNP/KCTD13/CDC34/FBXW5/GLMN/ERLEC1/PSMD2/SDCBP/FAF2/ANAPC5/DNAJB12/UBE2S/UBE2G1/UBE2J1/PSMD7/UBE2E1/UBQLN4/KCTD5/SVIP/CRBN/USP14/PSMD6/BIRC2/STT3B/MAD2L1/SYVN1/AREL1/FAF1/RCHY1/PPP2CB/RNF19B/PLAA/CCNB1/PSMD13/FOXRED2/FBXL5/FBXO45/FBXO48/UBE2A/PLK2/AKT1/PSMD4/CTNNB1/CDC23/UBE2K/ANAPC10/RNF7/SEL…
GO:0006401	GO:0006401	RNA catabolic process	369	-0.635350098912152	-2.07139338925881	1.11585971411674e-05	0.000862771263595759	0.00073337948178854	2223	tags=41%, list=14%, signal=37%	BTG2/THRAP3/RPL8/RPL3/PSMD6/EXOSC3/MTREX/XRN2/RPL38/HNRNPM/PSMD13/NT5C3B/MYD88/LSM2/NCBP1/PPP1R8/APEX1/AKT1/PSMD4/TRIR/SSB/CNOT8/RPL19/EIF3E/PNRC2/PRPF18/RPS14/SERBP1/YWHAZ/LSM7/HNRNPR/PSMC6/RPS2/PSMA1/RPL4/RPL36/UBC/NOCT/CNOT9/EXOSC1/PPP2R2A/RPL29/RPL39/RPS3/RPL5/RPL12/PSMD12/POLR2G/EXOSC7/RPL35/EIF4A3/YBX1/PSMC5/PSMD8/RPS28/TNPO1/LSM3/PSMD3/RPL10/FTO/RPS17/PPP2CA/DKC1/ETF1/ELAVL1/SYNCRIP/RIDA/R…
GO:0034470	GO:0034470	ncRNA processing	368	-0.600761857224214	-1.95821773735964	1.11628322337944e-05	0.000862771263595759	0.00073337948178854	3010	tags=44%, list=19%, signal=37%	TSEN34/UTP25/INTS12/RRP1B/WDR74/URM1/FBL/METTL15/METTL1/RPF1/ALKBH8/WBP11/INTS14/ERI1/RPS16/TRMT6/ELP1/TRDMT1/INTS7/INTS11/ESF1/DDX18/PA2G4/USP14/RPL7L1/EXOSC3/WDR55/MTREX/TYW1/THG1L/INTS4/PIH1D2/XRN2/DDX21/UTP6/NGDN/NOL6/KRR1/ELP4/WDR4/GAR1/USB1/RPP38/TRNT1/SEPHS1/TRMT12/TRMT10C/SSB/MRPL44/RTRAF/WDR18/TYW3/MPHOSPH6/DPH3/RRP8/ELAC1/CDK5RAP1/RIOK2/SEPHS2/METTL2A/PUS3/RPS14/MRM2/TSR1/GTF2H5/NOL11/R…
GO:0006402	GO:0006402	mRNA catabolic process	341	-0.637832158140351	-2.06886930324658	1.12709075334746e-05	0.000862771263595759	0.00073337948178854	2169	tags=40%, list=13%, signal=36%	HNRNPM/PSMD13/NT5C3B/MYD88/LSM2/NCBP1/APEX1/AKT1/PSMD4/SSB/CNOT8/RPL19/EIF3E/PNRC2/PRPF18/RPS14/SERBP1/YWHAZ/LSM7/HNRNPR/PSMC6/RPS2/PSMA1/RPL4/RPL36/UBC/NOCT/CNOT9/EXOSC1/PPP2R2A/RPL29/RPL39/RPS3/RPL5/RPL12/PSMD12/POLR2G/EXOSC7/RPL35/EIF4A3/YBX1/PSMC5/PSMD8/RPS28/TNPO1/LSM3/PSMD3/RPL10/FTO/RPS17/PPP2CA/ETF1/ELAVL1/SYNCRIP/RIDA/RPS6/RPS15A/PSMB6/EXOSC2/PSMA3/PSMA7/PSMA2/WDR61/PSMC2/RPL22/EXOSC9/HN…
GO:0009123	GO:0009123	nucleoside monophosphate metabolic process	334	-0.569768665167408	-1.84547260784193	1.12993073524593e-05	0.000862771263595759	0.00073337948178854	2287	tags=44%, list=14%, signal=38%	NDUFC2/NUP58/COX1/NDUFB11/NDUFV3/NDUFB10/RHOA/STOML2/DCK/BAD/IMPDH1/SNCA/PFKL/COX3/PARP1/BID/NDUFB8/UQCRFS1/TP53/NDUFA5/NDUFS2/HPRT1/TYMS/COX6A1/COX15/NUP93/PGM1/GART/PRKAA1/UPRT/CDADC1/TIGAR/COA6/CCNB1/COX4I1/ATPSCKMT/DNAJC15/ATP5F1B/HIF1A/NDUFC1/COX7C/NDUFA10/ATP5MC2/CYC1/ATP5F1D/NDUFB4/NUDT9/ND1/NDUFA1/COX10/UMPS/NDUFAB1/AK2/NDUFS3/SEH1L/PFKFB3/UQCRC2/PAICS/NUP35/COX5B/NUP88/NDUFA2/PRKAG1/COX6…
GO:0000375	GO:0000375	RNA splicing, via transesterification reactions	323	-0.514324130574573	-1.66198866590421	1.13520263367011e-05	0.000862771263595759	0.00073337948178854	3259	tags=38%, list=20%, signal=31%	SNRNP70/PRPF19/LSM1/JMJD6/SRSF10/MAGOHB/POLR2D/SRSF4/CWC15/HNRNPD/C9orf78/RBM19/WBP11/PRPF3/SFSWAP/RBFOX2/SNIP1/CWC22/SNRPA1/SF3B2/RBM42/CCAR1/IK/KDM1A/SF3B1/THRAP3/PPIL3/MTREX/CWF19L1/SNW1/BUD31/PUF60/RBM25/HNRNPM/SRSF3/CDC5L/ISY1/PABPN1/U2AF2/LSM2/SAP18/HNRNPH2/NCBP1/STRAP/SMU1/SRSF8/POLR2J/TXNL4A/SRSF7/DDX39A/PRPF18/BUD13/GTF2F1/XAB2/SNRPD3/UBL5/RBM22/PRCC/LSM7/HNRNPR/RBM4B/DDX46/HNRNPL/SNRPC/…
GO:0009141	GO:0009141	nucleoside triphosphate metabolic process	323	-0.59950868678893	-1.93725431750835	1.13520263367011e-05	0.000862771263595759	0.00073337948178854	2287	tags=38%, list=14%, signal=34%	NUP93/PGM1/PRKAA1/TIGAR/COA6/CCNB1/COX4I1/ATPSCKMT/NME4/NME6/DNAJC15/ATP5F1B/HIF1A/NDUFC1/COX7C/NDUFA10/ATP5MC2/CYC1/ATP5F1D/NDUFB4/ND1/NDUFA1/COX10/NDUFAB1/AK2/NDUFS3/SEH1L/PFKFB3/UQCRC2/NME5/NUP35/GPHN/NUDT15/COX5B/NUP88/NDUFA2/PRKAG1/COX6C/ECD/UQCRC1/OGDH/DCTPP1/DGUOK/NDUFA4/UQCRB/FXN/RAE1/ADK/NDUFS1/ATP6V1B2/IMPDH2/PGAM1/COX2/SDHD/NDUFA12/UQCR11/SDHC/NDUFB1/CMPK1/GAPDH/NDUFA7/ND3/TEFM/NDUFB5/…
GO:0000377	GO:0000377	RNA splicing, via transesterification reactions with bulged adenosine as nucleophile	320	-0.51494536025643	-1.66306281827433	1.13629907391625e-05	0.000862771263595759	0.00073337948178854	2678	tags=38%, list=17%, signal=32%	SNRNP70/PRPF19/JMJD6/SRSF10/MAGOHB/POLR2D/SRSF4/CWC15/HNRNPD/C9orf78/RBM19/WBP11/PRPF3/SFSWAP/RBFOX2/SNIP1/CWC22/SNRPA1/SF3B2/RBM42/CCAR1/IK/KDM1A/SF3B1/THRAP3/PPIL3/MTREX/CWF19L1/SNW1/BUD31/PUF60/RBM25/HNRNPM/SRSF3/CDC5L/ISY1/PABPN1/U2AF2/LSM2/SAP18/HNRNPH2/NCBP1/STRAP/SMU1/SRSF8/POLR2J/TXNL4A/SRSF7/DDX39A/PRPF18/BUD13/GTF2F1/XAB2/SNRPD3/UBL5/RBM22/PRCC/LSM7/HNRNPR/RBM4B/DDX46/HNRNPL/SNRPC/POLR2…
GO:0000398	GO:0000398	mRNA splicing, via spliceosome	320	-0.51494536025643	-1.66306281827433	1.13629907391625e-05	0.000862771263595759	0.00073337948178854	2678	tags=38%, list=17%, signal=32%	SNRNP70/PRPF19/JMJD6/SRSF10/MAGOHB/POLR2D/SRSF4/CWC15/HNRNPD/C9orf78/RBM19/WBP11/PRPF3/SFSWAP/RBFOX2/SNIP1/CWC22/SNRPA1/SF3B2/RBM42/CCAR1/IK/KDM1A/SF3B1/THRAP3/PPIL3/MTREX/CWF19L1/SNW1/BUD31/PUF60/RBM25/HNRNPM/SRSF3/CDC5L/ISY1/PABPN1/U2AF2/LSM2/SAP18/HNRNPH2/NCBP1/STRAP/SMU1/SRSF8/POLR2J/TXNL4A/SRSF7/DDX39A/PRPF18/BUD13/GTF2F1/XAB2/SNRPD3/UBL5/RBM22/PRCC/LSM7/HNRNPR/RBM4B/DDX46/HNRNPL/SNRPC/POLR2…
GO:0006520	GO:0006520	cellular amino acid metabolic process	319	-0.539288242494412	-1.74144486900276	1.13666071814224e-05	0.000862771263595759	0.00073337948178854	2816	tags=36%, list=17%, signal=30%	QRSL1/GSS/PSMD2/ADO/CARS1/SERINC3/BPHL/AARSD1/QARS1/BCAT1/VARS2/PSMD7/PRDX4/ARG2/SLC7A6/PSMD6/GAMT/PSAT1/SLC25A32/GART/ASNSD1/PSMD13/HARS1/YARS1/AIMP1/MTHFD1/EGLN2/HIBCH/PSMD4/ENOPH1/SEPHS1/NIT2/IARS1/PPA2/EPRS1/ALDH7A1/AHCY/GATB/SEPHS2/PPA1/GOT2/FARSA/NARS1/PSMC6/MSRA/PSMA1/GCSH/WARS2/OGDH/PTS/CBS/DLST/FARS2/ADI1/PSMD12/TXN2/SARS1/GATC/PSMC5/GARS1/PSMD8/PSMD3/ALDH18A1/APIP/KARS1/RIDA/PSMB6/MARS2…
GO:0009161	GO:0009161	ribonucleoside monophosphate metabolic process	316	-0.57357423862095	-1.850990318013	1.13796713550913e-05	0.000862771263595759	0.00073337948178854	2287	tags=37%, list=14%, signal=33%	NUP93/PGM1/GART/PRKAA1/UPRT/TIGAR/COA6/CCNB1/COX4I1/ATPSCKMT/DNAJC15/ATP5F1B/HIF1A/NDUFC1/COX7C/NDUFA10/ATP5MC2/CYC1/ATP5F1D/NDUFB4/NUDT9/ND1/NDUFA1/COX10/UMPS/NDUFAB1/AK2/NDUFS3/SEH1L/PFKFB3/UQCRC2/PAICS/NUP35/COX5B/NUP88/NDUFA2/PRKAG1/COX6C/ECD/ATIC/UQCRC1/OGDH/NDUFA4/UQCRB/FXN/RAE1/ADK/NDUFS1/ATP6V1B2/IMPDH2/PGAM1/COX2/SDHD/NDUFA12/UQCR11/RFK/SDHC/NDUFB1/CMPK1/GAPDH/NDUFA7/ND3/TEFM/NDUFB5/NDUF…
GO:0090150	GO:0090150	establishment of protein localization to membrane	312	-0.636016929548627	-2.05049271582979	1.13997788442904e-05	0.000862771263595759	0.00073337948178854	1799	tags=37%, list=11%, signal=33%	RPL19/GOLGA7/TOMM22/SRP72/HSPA5/SEC61B/RPS14/PPP3CC/SAMM50/SRP68/GORASP2/YWHAZ/RPS2/FIS1/SRP54/RPL4/TFDP1/SRP14/RPL36/CHMP4B/BAX/STX3/ACSL3/GET3/RPL29/RPL39/RPS3/RPL5/RPL12/ZDHHC3/SRP9/RPL35/CALM3/HSP90AA1/PEX19/RPS28/YWHAE/ARL6/ZDHHC9/SSR3/RAB10/RPL10/RPS17/SRP19/YWHAH/SRPRA/RPS6/RPS15A/RAB11A/RPL22/ATG3/CHMP4A/RPL30/RPS8/RPL15/YWHAG/RPL14/RPS5/RPL7/RPL31/RPS10/RPL26/RPL41/ROMO1/RPL36A/RPS20/RPL…
GO:0009126	GO:0009126	purine nucleoside monophosphate metabolic process	304	-0.566592987230805	-1.82352579808284	1.14301389904901e-05	0.000862771263595759	0.00073337948178854	2287	tags=37%, list=14%, signal=32%	NUP93/PGM1/GART/PRKAA1/TIGAR/COA6/CCNB1/COX4I1/ATPSCKMT/DNAJC15/ATP5F1B/HIF1A/NDUFC1/COX7C/NDUFA10/ATP5MC2/CYC1/ATP5F1D/NDUFB4/NUDT9/ND1/NDUFA1/COX10/NDUFAB1/AK2/NDUFS3/SEH1L/PFKFB3/UQCRC2/PAICS/NUP35/COX5B/NUP88/NDUFA2/PRKAG1/COX6C/ECD/ATIC/UQCRC1/OGDH/NDUFA4/UQCRB/FXN/RAE1/ADK/NDUFS1/ATP6V1B2/IMPDH2/PGAM1/COX2/SDHD/NDUFA12/UQCR11/SDHC/NDUFB1/GAPDH/NDUFA7/ND3/TEFM/NDUFB5/NDUFA8/COX6B1/NDUFB7/TPI…
GO:0009144	GO:0009144	purine nucleoside triphosphate metabolic process	304	-0.589849233658623	-1.8983738217673	1.14301389904901e-05	0.000862771263595759	0.00073337948178854	2287	tags=39%, list=14%, signal=34%	NUP93/PGM1/PRKAA1/TIGAR/COA6/CCNB1/COX4I1/ATPSCKMT/NME4/NME6/DNAJC15/ATP5F1B/HIF1A/NDUFC1/COX7C/NDUFA10/ATP5MC2/CYC1/ATP5F1D/NDUFB4/ND1/NDUFA1/COX10/NDUFAB1/AK2/NDUFS3/SEH1L/PFKFB3/UQCRC2/NME5/NUP35/GPHN/NUDT15/COX5B/NUP88/NDUFA2/PRKAG1/COX6C/ECD/UQCRC1/OGDH/DGUOK/NDUFA4/UQCRB/FXN/RAE1/ADK/NDUFS1/ATP6V1B2/IMPDH2/PGAM1/COX2/SDHD/NDUFA12/UQCR11/SDHC/NDUFB1/GAPDH/NDUFA7/ND3/TEFM/NDUFB5/EFL1/NDUFA8/C…
GO:0009167	GO:0009167	purine ribonucleoside monophosphate metabolic process	304	-0.566592987230805	-1.82352579808284	1.14301389904901e-05	0.000862771263595759	0.00073337948178854	2287	tags=37%, list=14%, signal=32%	NUP93/PGM1/GART/PRKAA1/TIGAR/COA6/CCNB1/COX4I1/ATPSCKMT/DNAJC15/ATP5F1B/HIF1A/NDUFC1/COX7C/NDUFA10/ATP5MC2/CYC1/ATP5F1D/NDUFB4/NUDT9/ND1/NDUFA1/COX10/NDUFAB1/AK2/NDUFS3/SEH1L/PFKFB3/UQCRC2/PAICS/NUP35/COX5B/NUP88/NDUFA2/PRKAG1/COX6C/ECD/ATIC/UQCRC1/OGDH/NDUFA4/UQCRB/FXN/RAE1/ADK/NDUFS1/ATP6V1B2/IMPDH2/PGAM1/COX2/SDHD/NDUFA12/UQCR11/SDHC/NDUFB1/GAPDH/NDUFA7/ND3/TEFM/NDUFB5/NDUFA8/COX6B1/NDUFB7/TPI…
GO:0009199	GO:0009199	ribonucleoside triphosphate metabolic process	303	-0.590729052219712	-1.90079958405954	1.14351057747284e-05	0.000862771263595759	0.00073337948178854	2287	tags=39%, list=14%, signal=34%	NUP93/PGM1/PRKAA1/TIGAR/COA6/CCNB1/COX4I1/ATPSCKMT/NME4/NME6/DNAJC15/ATP5F1B/HIF1A/NDUFC1/COX7C/NDUFA10/ATP5MC2/CYC1/ATP5F1D/NDUFB4/ND1/NDUFA1/COX10/NDUFAB1/AK2/NDUFS3/SEH1L/PFKFB3/UQCRC2/NME5/NUP35/GPHN/COX5B/NUP88/NDUFA2/PRKAG1/COX6C/ECD/UQCRC1/OGDH/NDUFA4/UQCRB/FXN/RAE1/NDUFS1/ATP6V1B2/IMPDH2/PGAM1/COX2/SDHD/NDUFA12/UQCR11/SDHC/NDUFB1/GAPDH/NDUFA7/ND3/TEFM/NDUFB5/EFL1/NDUFA8/COX6B1/NDUFB7/TPI1…
GO:0009205	GO:0009205	purine ribonucleoside triphosphate metabolic process	297	-0.589198984875217	-1.89368322381235	1.14605299349042e-05	0.000862771263595759	0.00073337948178854	2287	tags=47%, list=14%, signal=41%	NDUFC2/NUP58/COX1/NDUFB11/NDUFV3/NDUFB10/RHOA/STOML2/BAD/IMPDH1/SNCA/PFKL/COX3/PARP1/MOCS2/BID/NDUFB8/UQCRFS1/TP53/ITPA/NDUFA5/NDUFS2/COX6A1/COX15/NUP93/PGM1/PRKAA1/TIGAR/COA6/CCNB1/COX4I1/ATPSCKMT/NME4/NME6/DNAJC15/ATP5F1B/HIF1A/NDUFC1/COX7C/NDUFA10/ATP5MC2/CYC1/ATP5F1D/NDUFB4/ND1/NDUFA1/COX10/NDUFAB1/AK2/NDUFS3/SEH1L/PFKFB3/UQCRC2/NME5/NUP35/GPHN/COX5B/NUP88/NDUFA2/PRKAG1/COX6C/ECD/UQCRC1/OGDH/…
GO:1903311	GO:1903311	regulation of mRNA metabolic process	292	-0.522840690374747	-1.67840659726535	1.14863312657937e-05	0.000862771263595759	0.00073337948178854	3517	tags=41%, list=22%, signal=33%	CDK11B/SRSF2/PNPT1/LARP1/HSF1/TRA2A/PTCD2/PDE12/CPEB1/CELF5/VIRMA/PSMC4/DCP1A/PRDX6/SNRNP70/PRPF19/SET/CNOT7/JMJD6/SRSF10/SRSF4/ALKBH5/SAFB2/HNRNPD/DHX34/C9orf78/RBM19/SFSWAP/PSMD2/RBFOX2/TARDBP/YWHAB/CWC22/PSMD7/CDC73/RBM42/BTG2/THRAP3/PSMD6/EXOSC3/SNW1/RBM25/CCNB1/HNRNPM/PSMD13/SRSF3/MYD88/PABPN1/U2AF2/SUPT6H/SAP18/NCBP1/APEX1/AKT1/PSMD4/SMU1/CNOT8/SRSF8/SRSF7/LEO1/SERBP1/YWHAZ/HNRNPR/PSMC6/RBM…
GO:0042254	GO:0042254	ribosome biogenesis	290	-0.684656642986209	-2.1967529502329	1.14992755456406e-05	0.000862771263595759	0.00073337948178854	2422	tags=48%, list=15%, signal=41%	RPL7L1/NOC2L/RPL3/EXOSC3/WDR55/MRPS7/MTREX/EIF2A/NOP16/MRPL11/PIH1D2/XRN2/RPL38/DDX21/CEBPZ/UTP6/NGDN/NOL6/KRR1/GAR1/RPP38/WDR18/GNL2/MPHOSPH6/RRP8/RIOK2/RPS14/RRN3/NUP88/MRM2/NMD3/TSR1/GTF2H5/NOL11/RPS2/GTPBP10/NOL10/GNL3L/UTP14A/RPP40/NSUN3/EXOSC1/TFB1M/ZNHIT3/RPS27L/C1D/RIOX2/FTSJ3/RRP36/BMS1/RPL5/RPL12/WDR75/UTP15/DDX47/FCF1/EXOSC7/ABCE1/RPL35/WDR3/EIF4A3/ISG20L2/POP5/BYSL/RPS28/HEATR3/NOP14/…
GO:0046034	GO:0046034	ATP metabolic process	270	-0.589342346988294	-1.88105869568564	1.16033510477826e-05	0.000862771263595759	0.00073337948178854	2287	tags=39%, list=14%, signal=34%	NUP93/PGM1/PRKAA1/TIGAR/COA6/CCNB1/COX4I1/ATPSCKMT/DNAJC15/ATP5F1B/HIF1A/NDUFC1/COX7C/NDUFA10/ATP5MC2/CYC1/ATP5F1D/NDUFB4/ND1/NDUFA1/COX10/NDUFAB1/AK2/NDUFS3/SEH1L/PFKFB3/UQCRC2/NUP35/COX5B/NUP88/NDUFA2/PRKAG1/COX6C/ECD/UQCRC1/OGDH/NDUFA4/UQCRB/FXN/RAE1/NDUFS1/ATP6V1B2/PGAM1/COX2/SDHD/NDUFA12/UQCR11/SDHC/NDUFB1/GAPDH/NDUFA7/ND3/TEFM/NDUFB5/NDUFA8/COX6B1/NDUFB7/TPI1/NDUFA6/UQCC2/ATP5MF/DLD/COX7B/A…
GO:0015980	GO:0015980	energy derivation by oxidation of organic compounds	249	-0.568632914603554	-1.80305300439131	1.17402585204926e-05	0.000862771263595759	0.00073337948178854	3116	tags=47%, list=19%, signal=38%	COX1/NDUFB11/GYS1/NDUFV3/PHKB/NDUFB10/MTFR1/SNCA/ETFA/COX3/BID/NDUFB8/UQCRFS1/TP53/NDUFA5/PCDH12/NDUFS2/PHKG1/COX6A1/MTFR2/COX15/BNIP3/PGM1/TIGAR/OXA1L/COA6/CCNB1/COX4I1/SLC25A22/DNAJC15/HIF1A/NDUFC1/COX7C/AKT1/NDUFA10/CYC1/ATP5F1D/PDHB/NDUFB4/SELENOS/ND1/NDUFA1/COX10/CALM1/DLAT/NDUFAB1/ME2/NDUFS3/STBD1/FAHD1/UQCRC2/UGP2/COX5B/NDUFA2/COX6C/UQCRC1/PANK2/CS/SUCLA2/SLC25A14/IDH1/OGDH/NDUFA4/LYRM7/GS…
GO:0016072	GO:0016072	rRNA metabolic process	249	-0.646030727129325	-2.04847031109999	1.17402585204926e-05	0.000862771263595759	0.00073337948178854	3010	tags=47%, list=19%, signal=39%	WDR74/FBL/METTL15/RPF1/WBP11/ERI1/RPS16/DEDD2/TP53/SMARCB1/ESF1/DDX18/PA2G4/RPL7L1/EXOSC3/WDR55/MTREX/CD3EAP/PIH1D2/XRN2/DDX21/IPPK/UTP6/NGDN/NOL6/KRR1/SIRT7/GAR1/RPP38/TRIR/POLR1E/WDR18/MPHOSPH6/RRP8/RIOK2/RPS14/MRM2/TSR1/GTF2H5/NOL11/RPS2/NOL10/UTP14A/RPP40/NSUN3/EXOSC1/TFB1M/ZNHIT3/C1D/FTSJ3/RRP36/BMS1/RPL5/WDR75/UTP15/DDX47/FCF1/EXOSC7/RPL35/NCL/WDR3/EIF4A3/ISG20L2/POP5/BYSL/RPS28/NOP14/NOLC1…
GO:0071826	GO:0071826	ribonucleoprotein complex subunit organization	247	-0.602082532020486	-1.90782186061076	1.17493625970791e-05	0.000862771263595759	0.00073337948178854	2551	tags=38%, list=16%, signal=33%	G3BP2/CDC73/SF3B1/RPL3/DENR/MRPS7/EIF2A/GFM2/PRKAA1/MRPL11/PIH1D2/RPL38/ISY1/NCBP1/EIF4H/STRAP/EIF3C/TXNL4A/EIF3E/EIF2S3B/PRPF18/RPS14/XAB2/SNRPD3/EIF2S3/SNRPC/G3BP1/OGFOD1/NOCT/CLP1/ZNHIT3/RPS27L/PRMT5/SRSF9/RPL5/RPL12/DDX39B/HSP90AA1/SRSF1/RPS28/SHQ1/SRPK1/LSM3/MTERF4/EIF3D/RPL10/MRPS11/DDX1/RUVBL2/SNRPD1/RAMAC/EIF2S2/FASTKD2/EFL1/ERAL1/EIF3L/C1QBP/MRPL20/SNRPF/MRTO4/GEMIN6/NIP7/RPS5/RPS10/EIF3…
GO:0006839	GO:0006839	mitochondrial transport	241	-0.614366492917106	-1.94281281331866	1.17881434852825e-05	0.000862771263595759	0.00073337948178854	3013	tags=46%, list=19%, signal=38%	TOMM34/HEBP2/STOML2/BAD/SLC25A38/ALKBH7/BID/TP53/MPC1/ATF2/SLC25A20/VPS35/YWHAB/RHOT2/PPP3R1/SLC25A5/PAM16/BNIP3/SLC25A32/PRKAA1/TIMM22/ATPSCKMT/TIMM50/MICU1/MUL1/SLC25A22/DNAJC15/ATP5F1B/STARD3/NMT1/TOMM7/ATP5MC2/BNIP3L/CYC1/MIPEP/ATP5F1D/DNLZ/CPT2/SLC25A1/TOMM22/PMPCB/UQCRC2/COX5B/UBL5/PPP3CC/SAMM50/YWHAZ/CHCHD4/SFXN3/FIS1/BOK/SLC25A14/TFDP1/TIMM23/BAX/PARL/SMDT1/TMEM14A/GSK3A/HSPD1/TIMM44/TIMM…
GO:0022618	GO:0022618	ribonucleoprotein complex assembly	234	-0.607748619571274	-1.91746458042223	1.18303993942836e-05	0.000862771263595759	0.00073337948178854	2551	tags=39%, list=16%, signal=34%	G3BP2/CDC73/SF3B1/RPL3/DENR/MRPS7/EIF2A/PRKAA1/MRPL11/PIH1D2/RPL38/ISY1/NCBP1/EIF4H/STRAP/EIF3C/TXNL4A/EIF3E/EIF2S3B/PRPF18/RPS14/XAB2/SNRPD3/EIF2S3/SNRPC/G3BP1/OGFOD1/NOCT/CLP1/ZNHIT3/RPS27L/PRMT5/SRSF9/RPL5/RPL12/DDX39B/HSP90AA1/SRSF1/RPS28/SHQ1/SRPK1/LSM3/MTERF4/EIF3D/RPL10/MRPS11/DDX1/RUVBL2/SNRPD1/RAMAC/EIF2S2/FASTKD2/EFL1/ERAL1/EIF3L/C1QBP/MRPL20/SNRPF/MRTO4/GEMIN6/NIP7/RPS5/RPS10/EIF3J/SF3…
GO:0006364	GO:0006364	rRNA processing	212	-0.673374835750388	-2.10600157040972	1.19932837610938e-05	0.000862771263595759	0.00073337948178854	2588	tags=47%, list=16%, signal=40%	ESF1/DDX18/PA2G4/RPL7L1/EXOSC3/WDR55/MTREX/PIH1D2/XRN2/DDX21/UTP6/NGDN/NOL6/KRR1/GAR1/RPP38/WDR18/MPHOSPH6/RRP8/RIOK2/RPS14/MRM2/TSR1/GTF2H5/NOL11/RPS2/NOL10/UTP14A/RPP40/NSUN3/EXOSC1/TFB1M/ZNHIT3/C1D/FTSJ3/RRP36/BMS1/RPL5/WDR75/UTP15/DDX47/FCF1/EXOSC7/RPL35/WDR3/EIF4A3/ISG20L2/POP5/BYSL/RPS28/NOP14/NOLC1/NSA2/SHQ1/MTERF4/MRPS11/RPS17/POP4/DKC1/PDCD11/MRPS9/NOP56/RPS6/UTP4/EXOSC2/WDR12/EXOSC9/GTP…
GO:0000956	GO:0000956	nuclear-transcribed mRNA catabolic process	201	-0.663147608198132	-2.06345611130417	1.20976034647536e-05	0.000862771263595759	0.00073337948178854	1913	tags=44%, list=12%, signal=39%	SSB/CNOT8/RPL19/EIF3E/PNRC2/PRPF18/RPS14/LSM7/RPS2/RPL4/RPL36/NOCT/CNOT9/EXOSC1/PPP2R2A/RPL29/RPL39/RPS3/RPL5/RPL12/POLR2G/EXOSC7/RPL35/EIF4A3/RPS28/LSM3/RPL10/RPS17/PPP2CA/ETF1/RPS6/RPS15A/EXOSC2/WDR61/RPL22/EXOSC9/RPL30/RPS8/RPL15/MRTO4/RPL14/RPS5/RPL7/RPL31/RPS10/RPL26/RBM8A/RPL41/RPL36A/RPS20/NBDY/RPL6/RPL27A/RPS27/RPS25/RPL37A/RPL37/RPL17/RPS4X/RPS7/RPL24/GSPT1/RPL34/MAGOH/RPS23/RPL21/RPS24/…
GO:0006399	GO:0006399	tRNA metabolic process	192	-0.599034840381233	-1.85627995922726	1.21672263590792e-05	0.000862771263595759	0.00073337948178854	3014	tags=46%, list=19%, signal=38%	TSEN34/LARS1/DARS1/URM1/METTL1/ALKBH8/QRSL1/TRMT6/ELP1/CARS1/TRDMT1/AARSD1/QARS1/VARS2/USP14/EXOSC3/TYW1/THG1L/HARS1/YARS1/AIMP1/ELP4/WDR4/RPP38/TRNT1/SEPHS1/TRMT12/IARS1/PPA2/TRMT10C/SSB/EPRS1/RTRAF/TYW3/DPH3/GATB/ELAC1/CDK5RAP1/SEPHS2/METTL2A/PUS3/PPA1/FARSA/NARS1/ELP3/RPP40/TPRKB/WARS2/NSUN3/CLP1/ELP6/FARS2/EXOSC7/SARS1/GATC/POLR2L/PRORP/POP5/DTD1/ZBTB8OS/GARS1/POLR3K/ADAT1/RPP14/POP4/DDX1/MET…
GO:0006612	GO:0006612	protein targeting to membrane	189	-0.711388469210446	-2.20082345229191	1.21983946912586e-05	0.000862771263595759	0.00073337948178854	1799	tags=47%, list=11%, signal=42%	RPL19/GOLGA7/SRP72/HSPA5/SEC61B/RPS14/SRP68/RPS2/FIS1/SRP54/RPL4/SRP14/RPL36/CHMP4B/GET3/RPL29/RPL39/RPS3/RPL5/RPL12/ZDHHC3/SRP9/RPL35/PEX19/RPS28/ARL6/ZDHHC9/SSR3/RPL10/RPS17/SRP19/SRPRA/RPS6/RPS15A/RPL22/ATG3/CHMP4A/RPL30/RPS8/RPL15/RPL14/RPS5/RPL7/RPL31/RPS10/RPL26/RPL41/RPL36A/RPS20/RPL6/RAB8B/RPL27A/RPS27/RPS25/RPL37A/RPL37/RPL17/RPS4X/RPS7/RPL24/GDI1/SSR1/RPL34/RPS23/RPL21/RPS24/RPS3A/RPL10…
GO:0019080	GO:0019080	viral gene expression	188	-0.709972479370573	-2.19516892655891	1.22118014849551e-05	0.000862771263595759	0.00073337948178854	1836	tags=44%, list=11%, signal=39%	POLR2J/HDAC1/RPL19/SEH1L/GTF2F1/RPS14/NUP35/NUP88/RPS2/POLR2C/RPL4/RPL36/RPL29/RPL39/RPS3/RPL5/RAE1/RPL12/POLR2G/POLR2K/RPL35/POLR2L/RPS28/EIF3D/RPL10/RPS17/RPS6/RPS15A/EIF3L/RPL22/RPL30/RPS8/RPL15/RPL14/RPS5/RPL7/RPL31/RPS10/RPL26/RPL41/RPL36A/RPS20/RPL6/RPL27A/RPS27/RPS25/GTF2B/RPL37A/RPL37/RPL17/RPS4X/RPS7/RPL24/POLR2F/RPL34/RPS23/RPL21/RPS24/RPS3A/RPL10A/RPS29/RPL7A/MCTS1/RPL35A/RPL23A/RPS12/…
GO:0006413	GO:0006413	translational initiation	185	-0.715695179098621	-2.21026626567637	1.22213531482206e-05	0.000862771263595759	0.00073337948178854	1851	tags=50%, list=11%, signal=45%	EIF3C/EIF2B5/RPL19/EIF3E/CDC123/EIF2S3B/RPS14/EIF2S3/RPS2/RPL4/RPL36/DHX33/COPS5/RPL29/RPL39/RPS3/EIF2B3/RPL5/RPL12/POLR2G/ABCE1/RPL35/RPS28/EIF3D/RPL10/RPS17/DDX1/EIF2S2/RPS6/RPS15A/EIF3L/RBM4/RPL22/RPL30/RPS8/RPL15/RPL14/RPS5/RPL7/RPL31/RPS10/RPL26/EIF3J/RPL41/EIF3K/RPL36A/RPS20/RPL6/EIF3H/RPL27A/EIF4A1/RPS27/RPS25/RPL37A/RPL37/RPL17/RPS4X/NPM1/RPS7/RPL24/RPL34/EIF1AD/RPS23/RPL21/RPS24/RPS3A/RP…
GO:0045333	GO:0045333	cellular respiration	179	-0.670568668577594	-2.06441838745868	1.22804863072578e-05	0.000862771263595759	0.00073337948178854	3164	tags=56%, list=20%, signal=45%	NDUFC2/COX1/NDUFB11/NDUFV3/NDUFB10/MTFR1/SNCA/ETFA/COX3/BID/NDUFB8/UQCRFS1/NDUFA5/NDUFS2/COX6A1/MTFR2/COX15/BNIP3/OXA1L/COA6/CCNB1/COX4I1/SLC25A22/DNAJC15/HIF1A/NDUFC1/COX7C/NDUFA10/CYC1/ATP5F1D/PDHB/NDUFB4/ND1/NDUFA1/COX10/DLAT/NDUFAB1/ME2/NDUFS3/FAHD1/UQCRC2/COX5B/NDUFA2/COX6C/UQCRC1/PANK2/CS/SUCLA2/SLC25A14/IDH1/OGDH/NDUFA4/LYRM7/DLST/UQCRB/FXN/NDUFS1/IDH3B/COX2/SDHD/NDUFA12/UQCR11/SDHC/NDUFB1…
GO:0019083	GO:0019083	viral transcription	174	-0.717675686885559	-2.2032494237973	1.23315205998052e-05	0.000862771263595759	0.00073337948178854	1836	tags=45%, list=11%, signal=41%	POLR2J/HDAC1/RPL19/SEH1L/GTF2F1/RPS14/NUP35/NUP88/RPS2/POLR2C/RPL4/RPL36/RPL29/RPL39/RPS3/RPL5/RAE1/RPL12/POLR2G/POLR2K/RPL35/POLR2L/RPS28/RPL10/RPS17/RPS6/RPS15A/RPL22/RPL30/RPS8/RPL15/RPL14/RPS5/RPL7/RPL31/RPS10/RPL26/RPL41/RPL36A/RPS20/RPL6/RPL27A/RPS27/RPS25/GTF2B/RPL37A/RPL37/RPL17/RPS4X/RPS7/RPL24/POLR2F/RPL34/RPS23/RPL21/RPS24/RPS3A/RPL10A/RPS29/RPL7A/RPL35A/RPL23A/RPS12/RPLP0/RPL9/RPS18/R…
GO:0022900	GO:0022900	electron transport chain	171	-0.67760485848485	-2.0768510150616	1.23600227424418e-05	0.000862771263595759	0.00073337948178854	2863	tags=53%, list=18%, signal=44%	NDUFC2/COX1/NDUFB11/NDUFV3/NDUFB10/SNCA/ETFA/COX3/BID/NDUFB8/UQCRFS1/NDUFA5/GLRX5/NDUFS2/COX6A1/COX15/COA6/CCNB1/COX4I1/AKR1A1/SLC25A22/DNAJC15/NDUFC1/TSTA3/COX7C/NDUFA10/CYC1/C15orf48/CYB5A/NDUFB4/ND1/NDUFA1/COX10/AKR7A2/NDUFAB1/ME2/NDUFS3/FDX1/ADH5/UQCRC2/COX5B/NDUFA2/COX6C/UQCRC1/NDUFA4/UQCRB/NDUFS1/IDH3B/COX2/SDHD/NDUFA12/UQCR11/SDHC/NDUFB1/NDUFA7/ND3/NDUFB5/NDUFA8/COX6B1/SDHB/CYP19A1/NDUFB7/…
GO:0070555	GO:0070555	response to interleukin-1	167	-0.633683766743001	-1.93777240881389	1.23984873845391e-05	0.000862771263595759	0.00073337948178854	1530	tags=35%, list=9%, signal=32%	PSMD6/UBE2V1/RORA/ANKRD1/NFKBIA/PSMD13/MYD88/HIF1A/IKBKG/PSMD4/SKP1/PSMC6/RPS6KA4/PSMA1/UBC/ANXA1/PSMD12/NFKB1/TOLLIP/RELA/PSMC5/PSMD8/RIPK2/PSMD3/PSMB6/PSMA3/PSMA7/PSMA2/PSMC2/PSME2/PSMD10/PSMB4/PSMC1/OTUB1/TAF9/PSMB2/UBB/PSMD11/IRAK2/BTRC/PSMD14/PSMB3/RBX1/PSMA4/PSMB1/PSME3/UBE2N/PSMA6/PSMB5/PSMB7/NKX3-1/PSMA5/RPS27A/GBP2/UBA52/CCL26/ICAM1/CXCL8/IL1B
GO:0140053	GO:0140053	mitochondrial gene expression	162	-0.709250749951677	-2.16280003810399	1.24356455343597e-05	0.000862771263595759	0.00073337948178854	2493	tags=52%, list=15%, signal=45%	MRPS31/POLRMT/RMND1/MRPS7/GFM2/GADD45GIP1/PRKAA1/MRPL11/OXA1L/MRPL46/HARS1/MRPS28/TRNT1/MRPL2/TRMT10C/MRPS36/MRPL44/GATB/MRPL3/MRPL16/CDK5RAP1/CHCHD1/MRPL45/MRPS10/MRPS24/MRPS35/MRPL58/MRPS5/WARS2/NSUN3/GFM1/MRPL39/MRPS18B/MRPL48/GATC/MRPL50/PRORP/GARS1/NDUFA7/MTERF4/MRPS21/MRPS11/MRPL13/MRPS9/FASTKD2/DAP3/TEFM/ERAL1/C1QBP/MRPL47/EARS2/MRPL20/MRPL37/MRPS18C/MRPL32/UQCC2/MRPL24/MRPL21/MTO1/MRPL35/…
GO:0048002	GO:0048002	antigen processing and presentation of peptide antigen	160	-0.590992274622156	-1.79989311870161	1.2452059570653e-05	0.000862771263595759	0.00073337948178854	2885	tags=41%, list=18%, signal=34%	ARF1/CALR/KIF2A/AP1B1/PSMD2/SNAP23/VAMP3/SEC23A/SEC24A/PSMD7/PSMD6/AP1M1/SEC24C/PSMD13/MR1/IKBKG/PSMD4/RAB7A/TAP2/HLA-A/DCTN6/DCTN2/KIF3B/PSMC6/PSMA1/TAPBPL/CAPZA2/B2M/AP2B1/DCTN3/CAPZB/CAPZA1/PSMD12/PSMC5/PSMD8/PSMD3/BCAP31/PSMB6/PSMA3/PSMA7/PSMA2/PSMC2/PSME2/PSMD10/PSMB4/PSMC1/PSMB2/DCTN5/PSMD11/AP1S1/SAR1B/PSMD14/DYNLL1/CLTA/PSMB3/PSMA4/PSMB1/PSME3/KLC2/PSMA6/PSMB5/PSMB7/PSMA5/ACTR1A/AP2S1
GO:0019884	GO:0019884	antigen processing and presentation of exogenous antigen	153	-0.59854476215866	-1.81410597686332	1.25445330924783e-05	0.000862771263595759	0.00073337948178854	2885	tags=41%, list=18%, signal=34%	ARF1/CALR/KIF2A/AP1B1/PSMD2/SNAP23/VAMP3/SEC23A/SEC24A/PSMD7/PSMD6/AP1M1/SEC24C/PSMD13/IKBKG/PSMD4/RAB7A/TAP2/HLA-A/DCTN6/DCTN2/KIF3B/PSMC6/PSMA1/CAPZA2/B2M/AP2B1/DCTN3/CAPZB/CAPZA1/PSMD12/PSMC5/PSMD8/PSMD3/PSMB6/PSMA3/PSMA7/PSMA2/PSMC2/PSME2/PSMD10/PSMB4/PSMC1/PSMB2/DCTN5/PSMD11/AP1S1/SAR1B/PSMD14/DYNLL1/CLTA/PSMB3/PSMA4/PSMB1/PSME3/KLC2/PSMA6/PSMB5/PSMB7/PSMA5/ACTR1A/AP2S1
GO:0002478	GO:0002478	antigen processing and presentation of exogenous peptide antigen	150	-0.599836104801152	-1.81453224119056	1.25794075099063e-05	0.000862771263595759	0.00073337948178854	2885	tags=41%, list=18%, signal=34%	ARF1/CALR/KIF2A/AP1B1/PSMD2/SNAP23/VAMP3/SEC23A/SEC24A/PSMD7/PSMD6/AP1M1/SEC24C/PSMD13/IKBKG/PSMD4/RAB7A/TAP2/HLA-A/DCTN6/DCTN2/KIF3B/PSMC6/PSMA1/CAPZA2/B2M/AP2B1/DCTN3/CAPZB/CAPZA1/PSMD12/PSMC5/PSMD8/PSMD3/PSMB6/PSMA3/PSMA7/PSMA2/PSMC2/PSME2/PSMD10/PSMB4/PSMC1/PSMB2/DCTN5/PSMD11/AP1S1/SAR1B/PSMD14/DYNLL1/CLTA/PSMB3/PSMA4/PSMB1/PSME3/KLC2/PSMA6/PSMB5/PSMB7/PSMA5/ACTR1A/AP2S1
GO:0010565	GO:0010565	regulation of cellular ketone metabolic process	148	-0.591146006014419	-1.78588568524933	1.25887506923813e-05	0.000862771263595759	0.00073337948178854	1530	tags=24%, list=9%, signal=22%	PSMC6/PANK2/PSMA1/ERLIN2/ANXA1/PSMD12/PSMC5/PSMD8/PSMD3/COQ3/PSMB6/PSMA3/PSMA7/PSMA2/PSMC2/PSME2/PSMD10/PSMB4/PSMC1/PSMB2/PSMD11/PSMD14/PSMB3/PSMA4/PSMB1/PSME3/PSMA6/EIF6/PSMB5/PARK7/PSMB7/PSMA5/ODC1/BMP2/IL1B
GO:0071347	GO:0071347	cellular response to interleukin-1	148	-0.660740934544791	-1.99613592015544	1.25887506923813e-05	0.000862771263595759	0.00073337948178854	2411	tags=39%, list=15%, signal=33%	PSMD6/UBE2V1/RORA/ANKRD1/NFKBIA/PSMD13/MYD88/HIF1A/IKBKG/PSMD4/SKP1/PSMC6/RPS6KA4/PSMA1/UBC/PSMD12/NFKB1/TOLLIP/RELA/PSMC5/PSMD8/RIPK2/PSMD3/PSMB6/PSMA3/PSMA7/PSMA2/PSMC2/PSME2/PSMD10/PSMB4/PSMC1/OTUB1/PSMB2/UBB/PSMD11/IRAK2/BTRC/PSMD14/PSMB3/RBX1/PSMA4/PSMB1/PSME3/UBE2N/PSMA6/PSMB5/PSMB7/NKX3-1/PSMA5/RPS27A/GBP2/UBA52/CCL26/ICAM1/CXCL8/IL1B
GO:0038061	GO:0038061	NIK/NF-kappaB signaling	145	-0.582451286460715	-1.75552302283562	1.26329619242528e-05	0.000862771263595759	0.00073337948178854	2995	tags=38%, list=19%, signal=31%	RHOA/RC3H2/EDN1/COPS8/CALR/TERF2IP/PSMD2/ADIPOR1/PSMD7/PSMD6/BIRC2/SPHK1/NFKBIA/PSMD13/ZFP91/IKBKE/AKT1/PSMD4/PPP4C/SKP1/TNFRSF10B/PSMC6/PSMA1/RPS3/PSMD12/ACTN4/RELA/PSMC5/PSMD8/PSMD3/PSMB6/PSMA3/PSMA7/PSMA2/PSMC2/PSME2/PSMD10/LIMS1/PSMB4/PSMC1/PSMB2/PSMD11/PRDX1/BTRC/PSMD14/PSMB3/PSMA4/PSMB1/PSME3/PSMA6/PSMB5/PSMB7/PSMA5/TNFSF15/IL1B
GO:0070972	GO:0070972	protein localization to endoplasmic reticulum	141	-0.775725709061856	-2.33163958164109	1.26757171286966e-05	0.000862771263595759	0.00073337948178854	1853	tags=60%, list=11%, signal=54%	BCAP29/PMM2/RPL19/SRP72/HSPA5/SEC61B/RPS14/SRP68/RPS2/SRP54/RPL4/KDELR2/SRP14/RPL36/CHMP4B/KDELR1/GET3/RPL29/RPL39/RPS3/RPL5/RPL12/SRP9/RPL35/KDELR3/RPS28/SSR3/RAB10/RPL10/BCAP31/RPS17/SRP19/SRPRA/RPS6/RPS15A/RPL22/CHMP4A/RPL30/RPS8/RPL15/RPL14/RPS5/RPL7/RPL31/RPS10/RPL26/RPL41/RPL36A/RPS20/RPL6/RPL27A/RPS27/RPS25/RPL37A/RPL37/RPL17/RPS4X/RPS7/RPL24/RPL34/RPS23/RPL21/RPS24/RPS3A/RPL10A/RPS29/RPL7…
GO:0033209	GO:0033209	tumor necrosis factor-mediated signaling pathway	137	-0.640873191577304	-1.91991470805307	1.2727342149139e-05	0.000862771263595759	0.00073337948178854	2443	tags=37%, list=15%, signal=32%	COMMD7/PSMD6/BIRC2/SPHK1/NFKBIA/PSMD13/SPATA2/IKBKG/PSMD4/TAX1BP1/GSTP1/RFFL/TRAIP/PSMC6/PSMA1/PIAS4/TNFAIP3/TNFRSF12A/PSMD12/ACTN4/RELA/PSMC5/PSMD8/PSMD3/KARS1/PSMB6/PSMA3/PSMA7/PSMA2/PSMC2/PSME2/PSMD10/LIMS1/PSMB4/PSMC1/PSMB2/PSMD11/PSMD14/PSMB3/PSMA4/PSMB1/PSME3/RACK1/PSMA6/PSMB5/PSMB7/PSMA5/TXNDC17/F2RL1/CASP4/TNFSF15
GO:0006119	GO:0006119	oxidative phosphorylation	136	-0.70212876552192	-2.10193815404491	1.2739178068231e-05	0.000862771263595759	0.00073337948178854	3164	tags=68%, list=20%, signal=55%	NDUFC2/COX1/NDUFB11/NDUFV3/NDUFB10/RHOA/STOML2/SNCA/COX3/BID/NDUFB8/UQCRFS1/NDUFA5/NDUFS2/COX6A1/COX15/COA6/CCNB1/COX4I1/ATPSCKMT/DNAJC15/ATP5F1B/NDUFC1/COX7C/NDUFA10/ATP5MC2/CYC1/ATP5F1D/NDUFB4/ND1/NDUFA1/COX10/NDUFAB1/NDUFS3/UQCRC2/COX5B/NDUFA2/COX6C/UQCRC1/NDUFA4/UQCRB/FXN/NDUFS1/COX2/SDHD/NDUFA12/UQCR11/SDHC/NDUFB1/NDUFA7/ND3/TEFM/NDUFB5/NDUFA8/COX6B1/NDUFB7/NDUFA6/UQCC2/ATP5MF/DLD/COX7B/ATP5…
GO:0032543	GO:0032543	mitochondrial translation	135	-0.731856211475155	-2.18947209756133	1.27450230684918e-05	0.000862771263595759	0.00073337948178854	2493	tags=57%, list=15%, signal=49%	MRPS31/RMND1/MRPS7/GFM2/GADD45GIP1/MRPL11/OXA1L/MRPL46/HARS1/MRPS28/MRPL2/TRMT10C/MRPS36/MRPL44/GATB/MRPL3/MRPL16/CDK5RAP1/CHCHD1/MRPL45/MRPS10/MRPS24/MRPS35/MRPL58/MRPS5/WARS2/NSUN3/GFM1/MRPL39/MRPS18B/MRPL48/GATC/MRPL50/GARS1/NDUFA7/MTERF4/MRPS21/MRPS11/MRPL13/MRPS9/FASTKD2/DAP3/ERAL1/C1QBP/MRPL47/EARS2/MRPL20/MRPL37/MRPS18C/MRPL32/UQCC2/MRPL24/MRPL21/MRPL35/MRPL1/MRPS17/MRPL42/MRRF/MRPL51/MRPL…
GO:0070585	GO:0070585	protein localization to mitochondrion	135	-0.605971772602922	-1.81286742835675	1.27450230684918e-05	0.000862771263595759	0.00073337948178854	2368	tags=49%, list=15%, signal=42%	TOMM40L/TOMM34/BAD/DNAJA1/BID/TP53/YWHAB/PPP3R1/PAM16/PRKAA1/OXA1L/TIMM22/TIMM50/DNAJC15/NMT1/AKT1/TOMM7/BNIP3L/MIPEP/DNLZ/TOMM22/PMPCB/UQCRC2/UBL5/PPP3CC/SAMM50/YWHAZ/CHCHD4/FIS1/TFDP1/TIMM23/BAX/PARL/GSK3A/HSPD1/TIMM44/TIMM21/SAE1/CALM3/UBE2L3/HSP90AA1/YWHAE/IMMP1L/MTERF4/TIMM10B/TIMM23B/HTRA2/YWHAH/HAX1/YWHAG/ROMO1/PMPCA/AGK/DDIT3/HSPA4/MAIP1/MTCH2/MAPK8/PDCD5/TIMM8B/TIMM10/TIMM17A/TOMM5/GRPEL…
GO:0072655	GO:0072655	establishment of protein localization to mitochondrion	132	-0.603231828033222	-1.80071319642092	1.27836369447108e-05	0.000862771263595759	0.00073337948178854	2368	tags=49%, list=15%, signal=42%	TOMM40L/TOMM34/BAD/DNAJA1/BID/TP53/YWHAB/PPP3R1/PAM16/PRKAA1/OXA1L/TIMM22/TIMM50/DNAJC15/NMT1/AKT1/TOMM7/BNIP3L/MIPEP/DNLZ/TOMM22/PMPCB/UQCRC2/UBL5/PPP3CC/SAMM50/YWHAZ/CHCHD4/FIS1/TFDP1/TIMM23/BAX/PARL/GSK3A/HSPD1/TIMM44/TIMM21/SAE1/CALM3/UBE2L3/HSP90AA1/YWHAE/IMMP1L/MTERF4/TIMM10B/TIMM23B/HTRA2/YWHAH/HAX1/YWHAG/ROMO1/PMPCA/AGK/DDIT3/HSPA4/MAIP1/MAPK8/PDCD5/TIMM8B/TIMM10/TIMM17A/TOMM5/GRPEL1/PMAI…
GO:1902600	GO:1902600	proton transmembrane transport	132	-0.592695090949929	-1.76925988008155	1.27836369447108e-05	0.000862771263595759	0.00073337948178854	2179	tags=36%, list=14%, signal=32%	COX4I1/ATPSCKMT/ATP5F1B/SLC9A9/COX7C/ATP6V0E1/ATP5MC2/CYC1/C15orf48/CYB5A/ATP5F1D/COX10/ATP6V1E1/COX5B/COX6C/TCIRG1/ATP6V1C2/SLC25A14/NDUFA4/ATP6V0B/ATP6V1B2/ACTN4/COX2/ATP6V0C/COX6B1/ATP6V1C1/ATP5MF/ATP6V1D/ATP6V1G1/COX7B/ATP5PF/COX7A2/ATP5PD/ATP5F1C/ATP5F1A/ATP5PB/ATP5MC3/COX7A2L/ATP5F1E/PPIF/ATP5MG/PARK7/ATP5MC1/SLC2A6/ATP5ME/ATP5PO/ATP6V0A4/ATP6V0D2
GO:0006414	GO:0006414	translational elongation	130	-0.71802726002168	-2.13943471178545	1.28142699710398e-05	0.000862771263595759	0.00073337948178854	2377	tags=62%, list=15%, signal=54%	MRPL9/DPH5/TRNAU1AP/MRPL19/MRPS15/USP16/EIF5A2/RPLP2/MRPS31/MRPS7/GADD45GIP1/MRPL11/OXA1L/DPH6/MRPL46/MRPS28/MRPL2/MRPS36/MRPL44/DPH3/MRPL3/MRPL16/CHCHD1/MRPL45/MRPS10/MRPS24/MRPS35/MRPL58/MRPS5/EEF1A1/DNAJC24/GFM1/GTPBP2/MRPL39/SRP9/MRPS18B/MRPL48/EIF4A3/MRPL50/EIF5A/MRPS21/MRPS11/MRPL13/EEF1G/MRPS9/DAP3/EEF2/EFL1/ERAL1/MRPL47/MRPL20/MRPL37/MRPS18C/MRPL32/MRPL24/MRPL21/MRPL35/MRPL1/MRPS17/MRPL42…
GO:0007006	GO:0007006	mitochondrial membrane organization	126	-0.688272081638801	-2.04341251748758	1.28691847371469e-05	0.000862771263595759	0.00073337948178854	2920	tags=52%, list=18%, signal=43%	BAD/SNCA/ALKBH7/BID/TP53/ATF2/YWHAB/RHOT2/PPP3R1/SLC25A5/MICOS13/BNIP3/OXA1L/TIMM22/TIMM50/MUL1/ATP5F1B/NMT1/ATP5MC2/BNIP3L/ATP5F1D/CLN8/TOMM22/CHCHD3/IMMT/PPP3CC/SAMM50/YWHAZ/BOK/TFDP1/BAX/TMEM14A/GSK3A/DNAJC11/CALM3/HSP90AA1/YWHAE/BLOC1S2/YWHAH/STPG1/BAK1/ATP5MF/YWHAG/ATP5PF/ATP5PD/ROMO1/DYNLT1/ATP5F1C/AGK/ATP5F1A/HSPA4/MAIP1/ATP5PB/ATP5MC3/MAPK8/PDCD5/TIMM10/ATP5F1E/PPIF/ATP5MG/APOO/ATP5MC1/AT…
GO:0000184	GO:0000184	nuclear-transcribed mRNA catabolic process, nonsense-mediated decay	119	-0.772526874720752	-2.27910496728901	1.29679820523128e-05	0.000862771263595759	0.00073337948178854	1799	tags=61%, list=11%, signal=55%	RPL19/EIF3E/PNRC2/RPS14/RPS2/RPL4/RPL36/PPP2R2A/RPL29/RPL39/RPS3/RPL5/RPL12/RPL35/EIF4A3/RPS28/RPL10/RPS17/PPP2CA/ETF1/RPS6/RPS15A/RPL22/RPL30/RPS8/RPL15/RPL14/RPS5/RPL7/RPL31/RPS10/RPL26/RBM8A/RPL41/RPL36A/RPS20/RPL6/RPL27A/RPS27/RPS25/RPL37A/RPL37/RPL17/RPS4X/RPS7/RPL24/GSPT1/RPL34/MAGOH/RPS23/RPL21/RPS24/RPS3A/RPL10A/RPS29/RPL7A/RPL35A/RPL23A/RPS12/RPLP0/RPL9/RPS18/RPS21/RPS13/RPS11/RPL11/RPL3…
GO:0072599	GO:0072599	establishment of protein localization to endoplasmic reticulum	119	-0.812277580646759	-2.39637730342872	1.29679820523128e-05	0.000862771263595759	0.00073337948178854	1805	tags=67%, list=11%, signal=60%	PMM2/RPL19/SRP72/HSPA5/SEC61B/RPS14/SRP68/RPS2/SRP54/RPL4/SRP14/RPL36/CHMP4B/GET3/RPL29/RPL39/RPS3/RPL5/RPL12/SRP9/RPL35/RPS28/SSR3/RAB10/RPL10/RPS17/SRP19/SRPRA/RPS6/RPS15A/RPL22/CHMP4A/RPL30/RPS8/RPL15/RPL14/RPS5/RPL7/RPL31/RPS10/RPL26/RPL41/RPL36A/RPS20/RPL6/RPL27A/RPS27/RPS25/RPL37A/RPL37/RPL17/RPS4X/RPS7/RPL24/RPL34/RPS23/RPL21/RPS24/RPS3A/RPL10A/RPS29/RPL7A/RPL35A/RPL23A/RPS12/RPLP0/RPL9/RP…
GO:0006959	GO:0006959	humoral immune response	117	-0.627439279176512	-1.84745093302867	1.30008580566317e-05	0.000862771263595759	0.00073337948178854	999	tags=10%, list=6%, signal=10%	GAPDH/C1QBP/RPL30/PHB/ROMO1/PAX5/PDZD11/PTPRC/PRSS3/GPR183/CXCL8/IL1B
GO:0043620	GO:0043620	regulation of DNA-templated transcription in response to stress	116	-0.646143636114224	-1.90083009501281	1.30128697281612e-05	0.000862771263595759	0.00073337948178854	2160	tags=41%, list=13%, signal=36%	PSMD13/HIF1A/DNAJB1/EGLN2/PSMD4/HIF1AN/HSPA5/PSMC6/PSMA1/CHEK1/UBC/PSMD12/RELA/PSMC5/PSMD8/BCLAF1/PSMD3/ATF6/PSMB6/PSMA3/PSMA7/PSMA2/PSMC2/PSME2/PSMD10/HIGD1A/PSMB4/PSMC1/ELOC/TMBIM6/PSMB2/UBB/ELOB/PSMD11/DDIT3/PSMD14/PSMB3/RBX1/PSMA4/PSMB1/PSME3/ATF3/PSMA6/PSMB5/PSMB7/PSMA5/RPS27A/UBA52
GO:0045047	GO:0045047	protein targeting to ER	115	-0.814215015341589	-2.39238613440065	1.30299950486019e-05	0.000862771263595759	0.00073337948178854	1805	tags=69%, list=11%, signal=61%	PMM2/RPL19/SRP72/HSPA5/SEC61B/RPS14/SRP68/RPS2/SRP54/RPL4/SRP14/RPL36/CHMP4B/GET3/RPL29/RPL39/RPS3/RPL5/RPL12/SRP9/RPL35/RPS28/SSR3/RPL10/RPS17/SRP19/SRPRA/RPS6/RPS15A/RPL22/CHMP4A/RPL30/RPS8/RPL15/RPL14/RPS5/RPL7/RPL31/RPS10/RPL26/RPL41/RPL36A/RPS20/RPL6/RPL27A/RPS27/RPS25/RPL37A/RPL37/RPL17/RPS4X/RPS7/RPL24/RPL34/RPS23/RPL21/RPS24/RPS3A/RPL10A/RPS29/RPL7A/RPL35A/RPL23A/RPS12/RPLP0/RPL9/RPS18/RP…
GO:0016999	GO:0016999	antibiotic metabolic process	113	-0.659062874905086	-1.93233416049362	1.3067454198573e-05	0.000862771263595759	0.00073337948178854	2334	tags=34%, list=14%, signal=29%	ALDH1B1/KDM3A/AKR1A1/NANP/PDHB/AKR7A2/DLAT/ME2/FAHD1/ADH5/SOD1/ST3GAL1/CS/SUCLA2/MTHFD1L/IDH1/OGDH/GNPDA2/GNPDA1/DLST/ESD/ACLY/IDH3B/COX2/SDHD/RAC1/SDHC/CMAS/SDHB/DLD/PRDX3/MDH1/SUCLG1/PRDX1/SDHAF2/PARK7/NPL/HP
GO:0008637	GO:0008637	apoptotic mitochondrial changes	111	-0.624212254084073	-1.82600351577141	1.31104555883317e-05	0.000862771263595759	0.00073337948178854	2754	tags=43%, list=17%, signal=36%	BID/TP53/ATF2/VPS35/YWHAB/RHOT2/PPP3R1/SLC25A5/PAM16/BNIP3/PPP2CB/IFIT2/TIMM50/MUL1/NMT1/AKT1/BNIP3L/PPP3CC/YWHAZ/FIS1/BOK/LMNA/TFDP1/BAX/TMEM14A/PLAUR/GSK3A/HSPD1/FXN/NDUFS1/YWHAE/BLOC1S2/GGCT/YWHAH/ATG3/STPG1/PSMD10/HIGD1A/BAK1/YWHAG/MAPK8/PDCD5/PRELID1/TRIAP1/PPIF/PMAIP1/MLLT11/HGF
GO:0022904	GO:0022904	respiratory electron transport chain	111	-0.707001545790109	-2.06818642188123	1.31104555883317e-05	0.000862771263595759	0.00073337948178854	3164	tags=66%, list=20%, signal=53%	NDUFC2/COX1/NDUFB11/NDUFV3/NDUFB10/SNCA/ETFA/COX3/BID/NDUFB8/UQCRFS1/NDUFA5/NDUFS2/COX6A1/COX15/COA6/CCNB1/COX4I1/SLC25A22/DNAJC15/NDUFC1/COX7C/NDUFA10/CYC1/NDUFB4/ND1/NDUFA1/COX10/NDUFAB1/NDUFS3/UQCRC2/COX5B/NDUFA2/COX6C/UQCRC1/NDUFA4/UQCRB/NDUFS1/COX2/SDHD/NDUFA12/UQCR11/SDHC/NDUFB1/NDUFA7/ND3/NDUFB5/NDUFA8/COX6B1/SDHB/NDUFB7/NDUFA6/DLD/COX7B/ETFRF1/NDUFS5/NDUFS4/NDUFV2/SLC25A12/COX7A2L/NDUFB2/…
GO:0043618	GO:0043618	regulation of transcription from RNA polymerase II promoter in response to stress	110	-0.647231283070997	-1.89119497893266	1.31314590364135e-05	0.000862771263595759	0.00073337948178854	2160	tags=42%, list=13%, signal=36%	PSMD13/HIF1A/DNAJB1/EGLN2/PSMD4/HIF1AN/HSPA5/PSMC6/PSMA1/CHEK1/UBC/PSMD12/PSMC5/PSMD8/PSMD3/ATF6/PSMB6/PSMA3/PSMA7/PSMA2/PSMC2/PSME2/PSMD10/HIGD1A/PSMB4/PSMC1/ELOC/TMBIM6/PSMB2/UBB/ELOB/PSMD11/DDIT3/PSMD14/PSMB3/RBX1/PSMA4/PSMB1/PSME3/ATF3/PSMA6/PSMB5/PSMB7/PSMA5/RPS27A/UBA52
GO:0006613	GO:0006613	cotranslational protein targeting to membrane	106	-0.82304276002129	-2.39442484377024	1.31816564069441e-05	0.000862771263595759	0.00073337948178854	1799	tags=71%, list=11%, signal=63%	RPL19/SRP72/SEC61B/RPS14/SRP68/RPS2/SRP54/RPL4/SRP14/RPL36/RPL29/RPL39/RPS3/RPL5/RPL12/SRP9/RPL35/RPS28/SSR3/RPL10/RPS17/SRP19/SRPRA/RPS6/RPS15A/RPL22/RPL30/RPS8/RPL15/RPL14/RPS5/RPL7/RPL31/RPS10/RPL26/RPL41/RPL36A/RPS20/RPL6/RPL27A/RPS27/RPS25/RPL37A/RPL37/RPL17/RPS4X/RPS7/RPL24/SSR1/RPL34/RPS23/RPL21/RPS24/RPS3A/RPL10A/RPS29/RPL7A/RPL35A/RPL23A/RPS12/RPLP0/RPL9/SSR2/RPS18/RPS21/RPS13/RPS11/RPL1…
GO:0006415	GO:0006415	translational termination	104	-0.746018729651134	-2.16551588754666	1.32126577261016e-05	0.000862771263595759	0.00073337948178854	2493	tags=63%, list=15%, signal=54%	MRPS31/GLE1/MRPS7/GFM2/GADD45GIP1/MRPL11/OXA1L/MRPL46/MRPS28/MRPL2/MRPS36/MRPL44/MRPL3/MRPL16/CHCHD1/MRPL45/MRPS10/MRPS24/MRPS35/MRPL58/MRPS5/OGFOD1/MRPL39/MRPS18B/MRPL48/ABCE1/MRPL50/EIF5A/MRPS21/MRPS11/MRPL13/MRPS9/DAP3/ETF1/ERAL1/MRPL47/MRPL20/MRPL37/MRPS18C/MRPL32/MRPL24/MRPL21/MRPL35/MRPL1/MRPS17/MRPL42/MRRF/MRPL51/MRPL40/MRPL18/MRPS23/MRPS33/MRPS14/MRPL30/GSPT1/MRPL22/EIF5AL1/MRPL4/MRPL33/M…
GO:0006614	GO:0006614	SRP-dependent cotranslational protein targeting to membrane	102	-0.825027415644983	-2.38969615338883	1.32383700918743e-05	0.000862771263595759	0.00073337948178854	1799	tags=72%, list=11%, signal=64%	RPL19/SRP72/SEC61B/RPS14/SRP68/RPS2/SRP54/RPL4/SRP14/RPL36/RPL29/RPL39/RPS3/RPL5/RPL12/SRP9/RPL35/RPS28/SSR3/RPL10/RPS17/SRP19/SRPRA/RPS6/RPS15A/RPL22/RPL30/RPS8/RPL15/RPL14/RPS5/RPL7/RPL31/RPS10/RPL26/RPL41/RPL36A/RPS20/RPL6/RPL27A/RPS27/RPS25/RPL37A/RPL37/RPL17/RPS4X/RPS7/RPL24/RPL34/RPS23/RPL21/RPS24/RPS3A/RPL10A/RPS29/RPL7A/RPL35A/RPL23A/RPS12/RPLP0/RPL9/RPS18/RPS21/RPS13/RPS11/RPL11/RPL32/RP…
GO:0002181	GO:0002181	cytoplasmic translation	96	-0.706018479183726	-2.03067751292876	1.33118568709149e-05	0.000862771263595759	0.00073337948178854	1851	tags=51%, list=11%, signal=45%	EIF3C/DPH3/RPL19/EIF3E/EIF2S3B/EIF2S3/RPL36/TMA7/ZC3H15/DNAJC24/RPL29/RPL39/RPS28/EIF3D/EIF2S2/EEF2/ETF1/EIF3L/RBM4/RPL30/RPL15/RPL31/RPL26/EIF3J/RPL41/DRG1/EIF3K/RPL36A/RPL6/RPL26L1/EIF3H/EIF4A1/RPL17/RPL24/GSPT1/RPS23/RPL10A/RPS29/MCTS1/RPL35A/RPLP0/RPL9/RPS21/RPL11/RPL32/EIF3M/RPS26/EIF3I/RPSA
GO:0033108	GO:0033108	mitochondrial respiratory chain complex assembly	96	-0.691004619359537	-1.98749407166459	1.33118568709149e-05	0.000862771263595759	0.00073337948178854	3525	tags=66%, list=22%, signal=52%	NDUFB6/NDUFA3/NDUFAF6/PET100/ACAD9/UQCC1/NDUFC2/NDUFB11/NDUFV3/NDUFB10/NDUFB8/NDUFA5/SCO2/NUBPL/NDUFS2/OXA1L/NDUFC1/COA4/NDUFA10/NDUFB4/ND1/NDUFAF5/NDUFA1/NDUFAB1/NDUFS3/NDUFA2/SAMM50/TMEM126B/TIMMDC1/SCO1/LYRM7/SDHAF3/UQCRB/TIMM21/NDUFS1/COA1/NDUFAF4/NDUFA12/BCS1L/NDUFB1/NDUFA7/ND3/COX14/NDUFB5/NDUFA8/NDUFB7/NDUFA6/UQCC2/NDUFS5/NDUFS4/NDUFV2/NDUFAF8/NDUFB2/SLC25A33/NDUFAF1/SDHAF2/NDUFA9/COX16/CO…
GO:0070498	GO:0070498	interleukin-1-mediated signaling pathway	95	-0.722061752231005	-2.07391699522559	1.33303117959929e-05	0.000862771263595759	0.00073337948178854	2411	tags=51%, list=15%, signal=43%	PSMD6/UBE2V1/NFKBIA/PSMD13/MYD88/IKBKG/PSMD4/SKP1/PSMC6/RPS6KA4/PSMA1/UBC/PSMD12/NFKB1/TOLLIP/RELA/PSMC5/PSMD8/RIPK2/PSMD3/PSMB6/PSMA3/PSMA7/PSMA2/PSMC2/PSME2/PSMD10/PSMB4/PSMC1/PSMB2/UBB/PSMD11/IRAK2/BTRC/PSMD14/PSMB3/RBX1/PSMA4/PSMB1/PSME3/UBE2N/PSMA6/PSMB5/PSMB7/PSMA5/RPS27A/UBA52/IL1B
GO:1990542	GO:1990542	mitochondrial transmembrane transport	95	-0.696168611714044	-1.99954631430811	1.33303117959929e-05	0.000862771263595759	0.00073337948178854	2368	tags=52%, list=15%, signal=44%	PAM16/SLC25A32/TIMM22/ATPSCKMT/TIMM50/MICU1/SLC25A22/DNAJC15/ATP5F1B/TOMM7/ATP5MC2/CYC1/ATP5F1D/DNLZ/CPT2/SLC25A1/COX5B/CHCHD4/SFXN3/TIMM23/SMDT1/HSPD1/TIMM44/TIMM21/SLC25A15/MRS2/TIMM23B/ATP5MF/ATP5PF/ATP5PD/ROMO1/MRPL18/ATP5F1C/AGK/ATP5F1A/SLC25A12/MAIP1/ATP5PB/ATP5MC3/TIMM10/SLC25A33/TIMM17A/ATP5F1E/ATP5MG/GRPEL1/ATP5MC1/ATP5ME/ATP5PO/SFXN2
GO:0002220	GO:0002220	innate immune response activating cell surface receptor signaling pathway	93	-0.655565210572137	-1.87800332223178	1.33654103180968e-05	0.000862771263595759	0.00073337948178854	2213	tags=39%, list=14%, signal=34%	ICAM3/PRKACB/PSMD13/IKBKG/PSMD4/SKP1/NRAS/PSMC6/PSMA1/PSMD12/NFKB1/RELA/PSMC5/PSMD8/PSMD3/PSMB6/PSMA3/PSMA7/PSMA2/PSMC2/PSME2/PSMD10/PSMB4/PSMC1/PSMB2/PSMD11/BTRC/PSMD14/PSMB3/PSMA4/PSMB1/PSME3/PSMA6/PSMB5/PSMB7/PSMA5
GO:0002223	GO:0002223	stimulatory C-type lectin receptor signaling pathway	93	-0.655565210572137	-1.87800332223178	1.33654103180968e-05	0.000862771263595759	0.00073337948178854	2213	tags=39%, list=14%, signal=34%	ICAM3/PRKACB/PSMD13/IKBKG/PSMD4/SKP1/NRAS/PSMC6/PSMA1/PSMD12/NFKB1/RELA/PSMC5/PSMD8/PSMD3/PSMB6/PSMA3/PSMA7/PSMA2/PSMC2/PSME2/PSMD10/PSMB4/PSMC1/PSMB2/PSMD11/BTRC/PSMD14/PSMB3/PSMA4/PSMB1/PSME3/PSMA6/PSMB5/PSMB7/PSMA5
GO:0042773	GO:0042773	ATP synthesis coupled electron transport	93	-0.730738680357493	-2.09335341055843	1.33654103180968e-05	0.000862771263595759	0.00073337948178854	3164	tags=72%, list=20%, signal=58%	NDUFC2/COX1/NDUFB11/NDUFV3/NDUFB10/SNCA/COX3/BID/NDUFB8/UQCRFS1/NDUFA5/NDUFS2/COX6A1/COX15/COA6/CCNB1/COX4I1/DNAJC15/NDUFC1/COX7C/NDUFA10/CYC1/NDUFB4/ND1/NDUFA1/COX10/NDUFAB1/NDUFS3/UQCRC2/COX5B/NDUFA2/COX6C/UQCRC1/NDUFA4/UQCRB/NDUFS1/COX2/SDHD/NDUFA12/UQCR11/SDHC/NDUFB1/NDUFA7/ND3/NDUFB5/NDUFA8/COX6B1/NDUFB7/NDUFA6/DLD/COX7B/NDUFS5/NDUFS4/NDUFV2/COX7A2L/NDUFB2/NDUFAF1/SDHAF2/NDUFA9/UQCRHL/PARK7/…
GO:0042775	GO:0042775	mitochondrial ATP synthesis coupled electron transport	92	-0.730099253400768	-2.08872942621447	1.33829394288161e-05	0.000862771263595759	0.00073337948178854	3164	tags=72%, list=20%, signal=58%	NDUFC2/COX1/NDUFB11/NDUFV3/NDUFB10/SNCA/COX3/BID/NDUFB8/UQCRFS1/NDUFA5/NDUFS2/COX6A1/COX15/CCNB1/COX4I1/DNAJC15/NDUFC1/COX7C/NDUFA10/CYC1/NDUFB4/ND1/NDUFA1/COX10/NDUFAB1/NDUFS3/UQCRC2/COX5B/NDUFA2/COX6C/UQCRC1/NDUFA4/UQCRB/NDUFS1/COX2/SDHD/NDUFA12/UQCR11/SDHC/NDUFB1/NDUFA7/ND3/NDUFB5/NDUFA8/COX6B1/NDUFB7/NDUFA6/DLD/COX7B/NDUFS5/NDUFS4/NDUFV2/COX7A2L/NDUFB2/NDUFAF1/SDHAF2/NDUFA9/UQCRHL/PARK7/NDUFB…
GO:0070126	GO:0070126	mitochondrial translational termination	89	-0.773643254951297	-2.20317324917194	1.34605806894509e-05	0.000862771263595759	0.00073337948178854	2377	tags=65%, list=15%, signal=56%	MRPS7/GFM2/GADD45GIP1/MRPL11/OXA1L/MRPL46/MRPS28/MRPL2/MRPS36/MRPL44/MRPL3/MRPL16/CHCHD1/MRPL45/MRPS10/MRPS24/MRPS35/MRPL58/MRPS5/MRPL39/MRPS18B/MRPL48/MRPL50/MRPS21/MRPS11/MRPL13/MRPS9/DAP3/ERAL1/MRPL47/MRPL20/MRPL37/MRPS18C/MRPL32/MRPL24/MRPL21/MRPL35/MRPL1/MRPS17/MRPL42/MRRF/MRPL51/MRPL40/MRPL18/MRPS23/MRPS33/MRPS14/MRPL30/MRPL22/MRPL4/MRPL33/MRPL15/MRPL52/MRPL36/MRPL14/MRPS22/MRPL17/MRPL27
GO:0070125	GO:0070125	mitochondrial translational elongation	88	-0.772151906963625	-2.19530575158653	1.34832672653237e-05	0.000862771263595759	0.00073337948178854	2377	tags=65%, list=15%, signal=56%	MRPS7/GADD45GIP1/MRPL11/OXA1L/MRPL46/MRPS28/MRPL2/MRPS36/MRPL44/MRPL3/MRPL16/CHCHD1/MRPL45/MRPS10/MRPS24/MRPS35/MRPL58/MRPS5/GFM1/MRPL39/MRPS18B/MRPL48/MRPL50/MRPS21/MRPS11/MRPL13/MRPS9/DAP3/ERAL1/MRPL47/MRPL20/MRPL37/MRPS18C/MRPL32/MRPL24/MRPL21/MRPL35/MRPL1/MRPS17/MRPL42/MRPL51/MRPL40/MRPL18/MRPS23/MRPS33/MRPS14/MRPL30/MRPL22/MRPL4/MRPL33/MRPL15/MRPL52/MRPL36/MRPL14/MRPS22/MRPL17/MRPL27
GO:0009060	GO:0009060	aerobic respiration	80	-0.726444893342756	-2.040055491187	1.36228646159714e-05	0.000862771263595759	0.00073337948178854	2475	tags=59%, list=15%, signal=50%	COX6A1/MTFR2/COX15/BNIP3/OXA1L/COX4I1/HIF1A/COX7C/ATP5F1D/PDHB/ND1/COX10/DLAT/ME2/FAHD1/UQCRC2/COX5B/COX6C/UQCRC1/PANK2/CS/SUCLA2/SLC25A14/IDH1/OGDH/NDUFA4/DLST/UQCRB/FXN/IDH3B/COX2/SDHD/SDHC/BLOC1S1/COX6B1/SDHB/DLD/COX7B/ADSL/MDH1/SUCLG1/COX7A2L/SDHAF2/UQCRHL/UQCR10/UQCRH/CYCS
GO:0031145	GO:0031145	anaphase-promoting complex-dependent catabolic process	78	-0.736501180723481	-2.06185282476231	1.36574706364381e-05	0.000862771263595759	0.00073337948178854	2770	tags=62%, list=17%, signal=51%	PSMD2/ANAPC5/UBE2S/PSMD7/UBE2E1/PSMD6/MAD2L1/CCNB1/PSMD13/PSMD4/CDC23/ANAPC10/ANAPC7/CDC26/PSMC6/CDK2/PSMA1/UBC/PSMD12/PSMC5/PSMD8/PSMD3/PSMB6/PSMA3/PSMA7/PSMA2/PSMC2/PSME2/PSMD10/PSMB4/AURKA/PSMC1/PSMB2/ANAPC15/UBB/PSMD11/PSMD14/PSMB3/PSMA4/PSMB1/PSME3/PSMA6/BUB3/PSMB5/PSMB7/PSMA5/RPS27A/UBA52
GO:0061418	GO:0061418	regulation of transcription from RNA polymerase II promoter in response to hypoxia	73	-0.717886865962825	-1.99157580642506	1.37634882184541e-05	0.000862771263595759	0.00073337948178854	2160	tags=53%, list=13%, signal=46%	PSMD13/HIF1A/EGLN2/PSMD4/HIF1AN/PSMC6/PSMA1/UBC/PSMD12/PSMC5/PSMD8/PSMD3/PSMB6/PSMA3/PSMA7/PSMA2/PSMC2/PSME2/PSMD10/HIGD1A/PSMB4/PSMC1/ELOC/PSMB2/UBB/ELOB/PSMD11/PSMD14/PSMB3/RBX1/PSMA4/PSMB1/PSME3/PSMA6/PSMB5/PSMB7/PSMA5/RPS27A/UBA52
GO:0042273	GO:0042273	ribosomal large subunit biogenesis	68	-0.740380489501723	-2.03341146856504	1.38854175345053e-05	0.000862771263595759	0.00073337948178854	1319	tags=62%, list=8%, signal=57%	NLE1/SDAD1/DDX18/RPL7L1/NOC2L/RPL3/NOP16/MRPL11/RPL38/ZNHIT3/FTSJ3/RPL5/RPL12/RPL35/HEATR3/RPL10/FASTKD2/MRPL20/WDR12/GTPBP4/RSL1D1/PAK1IP1/MRTO4/RPL14/NIP7/RPL7/MRPL1/RPL26/RPL6/RPL26L1/EBNA1BP2/NPM1/RPL24/SNU13/RPF2/RPL10A/RPL7A/EIF6/RPL35A/RPL23A/RPLP0/RPL11
GO:0042274	GO:0042274	ribosomal small subunit biogenesis	66	-0.723731978598289	-1.97823047042826	1.39435009342146e-05	0.000862771263595759	0.00073337948178854	2377	tags=53%, list=15%, signal=45%	MRPS7/RPL38/UTP6/NGDN/RIOK2/RPS14/TSR1/NOL11/NOL10/RPS27L/RRP36/BMS1/FCF1/BYSL/RPS28/NOP14/MRPS11/RPS17/MRPS9/ERAL1/RPS6/UTP4/EMG1/RPS8/RPS5/RPS10/DCAF13/BTRC/RPS27/NPM1/RPS7/RPS24/RPS21/TSR3/RPSA
GO:0042255	GO:0042255	ribosome assembly	59	-0.755130527836471	-2.0336028587358	1.40795494544175e-05	0.000862771263595759	0.00073337948178854	2413	tags=58%, list=15%, signal=49%	RPL3/MRPS7/EIF2A/MRPL11/RPL38/RPS14/RPS27L/RPL5/RPL12/RPS28/MTERF4/RPL10/MRPS11/FASTKD2/EFL1/ERAL1/C1QBP/MRPL20/MRTO4/NIP7/RPS5/RPS10/RPL6/RPS27/NPM1/RPL24/MRPL22/RPF2/EIF6/RPL23A/RPLP0/NSUN4/RPL11/RPSA
GO:0006521	GO:0006521	regulation of cellular amino acid metabolic process	56	-0.748040076925091	-1.99883906788197	1.4148674269221e-05	0.000862771263595759	0.00073337948178854	1530	tags=50%, list=9%, signal=45%	PSMC6/PSMA1/PSMD12/PSMC5/PSMD8/PSMD3/PSMB6/PSMA3/PSMA7/PSMA2/PSMC2/PSME2/PSMD10/PSMB4/PSMC1/PSMB2/PSMD11/PSMD14/PSMB3/PSMA4/PSMB1/PSME3/PSMA6/PSMB5/PARK7/PSMB7/PSMA5/ODC1
GO:0007007	GO:0007007	inner mitochondrial membrane organization	44	-0.760371304026264	-1.95989185323477	1.44283488197611e-05	0.000870660674092457	0.000740085699329411	2177	tags=57%, list=14%, signal=49%	TIMM22/ATP5F1B/ATP5MC2/ATP5F1D/CHCHD3/IMMT/SAMM50/DNAJC11/ATP5MF/ATP5PF/ATP5PD/ROMO1/ATP5F1C/AGK/ATP5F1A/MAIP1/ATP5PB/ATP5MC3/TIMM10/ATP5F1E/ATP5MG/APOO/ATP5MC1/ATP5ME/ATP5PO
GO:0010499	GO:0010499	proteasomal ubiquitin-independent protein catabolic process	21	-0.85722935237911	-1.94514749562581	1.53137011684354e-05	0.00091455949349223	0.000777400912272825	797	tags=71%, list=5%, signal=68%	PSMA1/PSMB6/PSMA3/PSMA7/PSMA2/PSMB4/PSMB2/ENC1/PSMB3/PSMA4/PSMB1/PSMA6/PSMB5/PSMB7/PSMA5
GO:0022411	GO:0022411	cellular component disassembly	490	-0.460169394744619	-1.52417212761831	2.15938414364223e-05	0.00127032871317872	0.0010798146075118	3585	tags=39%, list=22%, signal=31%	C12orf65/ATP13A2/GBA/GSK3B/KIF2C/MTRF1L/MTIF3/CFL2/MRPS12/SNAP29/HSF1/ADAMTS4/MAP1LC3B/CASP3/AURKAIP1/CAPN2/GBF1/MMP1/CTSS/HMGA1/MRPL12/SET/SNAPIN/MMP16/MRPS26/DYRK3/SMARCC1/APEH/ATG7/MRPL9/MTPN/N6AMT1/ATG14/WDR45/ADAM15/KIF2A/MRPL19/GOLGA2/DEDD2/MRPS15/MICAL3/ATG12/WDR1/EIF5A2/TP53/BECN1/SMARCB1/PDPN/VPS16/UBQLN4/CTDNEP1/IST1/MRPS31/TSG101/GLE1/DENR/MRPS7/PAM16/GFM2/BNIP3/GADD45GIP1/MRPL11/CAMSA…
GO:0006397	GO:0006397	mRNA processing	469	-0.480278620910825	-1.58704775144039	2.17093979983935e-05	0.00127032871317872	0.0010798146075118	4152	tags=43%, list=26%, signal=33%	GEMIN7/GCFC2/ADAR/DAZAP1/RBM24/PRPF40A/POLR2I/SREK1IP1/PRPF38A/DHX40/SMNDC1/CDK12/CD2BP2/ALYREF/GEMIN5/DHX15/SNUPN/LSM5/RNF113A/WTAP/NCBP2/SNRPB/AFF2/SUPT5H/TRUB2/CPSF6/MFAP1/SMN1/GPATCH1/CHTOP/APP/CDK11B/GEMIN8/SRSF2/PNPT1/HSF1/TRA2A/PTCD2/PDE12/AURKAIP1/CPEB1/CELF5/VIRMA/PRDX6/SNRNP70/PRPF19/LSM1/JMJD6/SRSF10/MAGOHB/POLR2D/PRKACA/TSEN34/SRSF4/RRP1B/LSM10/ALKBH5/CWC15/SAFB2/HNRNPD/C9orf78/RBM19/…
GO:0043624	GO:0043624	cellular protein complex disassembly	206	-0.558717242646325	-1.74275784779079	2.40992890709724e-05	0.00138321602381624	0.00117577194970561	2493	tags=39%, list=15%, signal=33%	MRPS31/GLE1/MRPS7/GFM2/GADD45GIP1/MRPL11/CAMSAP1/OXA1L/MRPL46/MRPS28/DSTN/MRPL2/MRPS36/MRPL44/MRPL3/MRPL16/CHCHD1/MRPL45/MRPS10/MID1/MRPS24/MRPS35/MRPL58/MRPS5/CAPZA2/SH3GL1/OGFOD1/TWF1/CAPZB/MRPL39/CAPZA1/MRPS18B/PDXP/MRPL48/ABCE1/MRPL50/EIF5A/MRPS21/MRPS11/MRPL13/TWF2/MRPS9/DAP3/ETF1/ERAL1/MRPL47/MRPL20/MRPL37/MRPS18C/MRPL32/MRPL24/MRPL21/MRPL35/MRPL1/MRPS17/MRPL42/MRRF/PEX14/MRPL51/MRPL40/MRPL…
GO:0042180	GO:0042180	cellular ketone metabolic process	204	-0.560127786718247	-1.74601137190567	2.41161433463561e-05	0.00138321602381624	0.00117577194970561	2171	tags=27%, list=13%, signal=24%	PSMD6/COQ4/CRYZL1/AKR1A1/PSMD13/STARD3/NMT1/AKT1/PSMD4/PNKD/PDSS2/UBIAD1/AKR7A2/COQ6/GOT2/PSMC6/PANK2/PSMA1/COQ2/ERLIN2/ANXA1/PSMD12/PSMC5/PSMD8/PDSS1/PSMD3/COQ3/PSMB6/PSMA3/PSMA7/CYP19A1/PSMA2/PSMC2/AFMID/TPI1/PSME2/PSMD10/PSMB4/PSMC1/PSMB2/PSMD11/PSMD14/PSMB3/PSMA4/PSMB1/PSME3/PSMA6/NDUFA9/EIF6/PSMB5/PARK7/PSMB7/PSMA5/ODC1/BMP2/IL1B
GO:0043487	GO:0043487	regulation of RNA stability	168	-0.570443122452204	-1.74572683391199	2.47561519037481e-05	0.00139882902098147	0.00118904342993837	2673	tags=36%, list=17%, signal=30%	TARDBP/YWHAB/PSMD7/THRAP3/PSMD6/EXOSC3/HNRNPM/PSMD13/MYD88/APEX1/AKT1/PSMD4/SERBP1/YWHAZ/HNRNPR/PSMC6/PSMA1/UBC/NOCT/EXOSC1/PSMD12/EXOSC7/YBX1/PSMC5/PSMD8/TNPO1/PSMD3/FTO/DKC1/ELAVL1/SYNCRIP/RIDA/PSMB6/EXOSC2/PSMA3/PSMA7/PSMA2/PSMC2/EXOSC9/HNRNPC/PSME2/PSMD10/PSMB4/PSMC1/PSMB2/UBB/PSMD11/PSMD14/PSMB3/NPM1/PSMA4/PSMB1/PSME3/PSMA6/PSMB5/PSMB7/PSMA5/RPS27A/UBA52/HSPA8
GO:0043488	GO:0043488	regulation of mRNA stability	162	-0.576589122049381	-1.75825964967074	2.48712910687194e-05	0.00139882902098147	0.00118904342993837	2673	tags=36%, list=17%, signal=31%	TARDBP/YWHAB/PSMD7/THRAP3/PSMD6/EXOSC3/HNRNPM/PSMD13/MYD88/APEX1/AKT1/PSMD4/SERBP1/YWHAZ/HNRNPR/PSMC6/PSMA1/UBC/NOCT/EXOSC1/PSMD12/EXOSC7/YBX1/PSMC5/PSMD8/TNPO1/PSMD3/FTO/ELAVL1/SYNCRIP/RIDA/PSMB6/EXOSC2/PSMA3/PSMA7/PSMA2/PSMC2/EXOSC9/HNRNPC/PSME2/PSMD10/PSMB4/PSMC1/PSMB2/UBB/PSMD11/PSMD14/PSMB3/NPM1/PSMA4/PSMB1/PSME3/PSMA6/PSMB5/PSMB7/PSMA5/RPS27A/UBA52/HSPA8
GO:0002474	GO:0002474	antigen processing and presentation of peptide antigen via MHC class I	88	-0.655900242897519	-1.86479054537614	2.69665345306475e-05	0.00150208783207732	0.00127681628071224	2868	tags=51%, list=18%, signal=42%	CALR/PSMD2/SNAP23/VAMP3/SEC23A/SEC24A/PSMD7/PSMD6/SEC24C/PSMD13/MR1/IKBKG/PSMD4/TAP2/HLA-A/PSMC6/PSMA1/TAPBPL/B2M/PSMD12/PSMC5/PSMD8/PSMD3/BCAP31/PSMB6/PSMA3/PSMA7/PSMA2/PSMC2/PSME2/PSMD10/PSMB4/PSMC1/PSMB2/PSMD11/SAR1B/PSMD14/PSMB3/PSMA4/PSMB1/PSME3/PSMA6/PSMB5/PSMB7/PSMA5
GO:0010257	GO:0010257	NADH dehydrogenase complex assembly	64	-0.696810907252614	-1.89735390399098	2.79407655769768e-05	0.00152698919799459	0.0012979831317686	3525	tags=73%, list=22%, signal=58%	NDUFB6/NDUFA3/NDUFAF6/ACAD9/NDUFC2/NDUFB11/NDUFV3/NDUFB10/NDUFB8/NDUFA5/NUBPL/NDUFS2/OXA1L/NDUFC1/NDUFA10/NDUFB4/ND1/NDUFAF5/NDUFA1/NDUFAB1/NDUFS3/NDUFA2/TMEM126B/TIMMDC1/TIMM21/NDUFS1/COA1/NDUFAF4/NDUFA12/BCS1L/NDUFB1/NDUFA7/ND3/NDUFB5/NDUFA8/NDUFB7/NDUFA6/NDUFS5/NDUFS4/NDUFV2/NDUFAF8/NDUFB2/NDUFAF1/NDUFA9/NDUFB3/NDUFAF2/NDUFB9
GO:0032981	GO:0032981	mitochondrial respiratory chain complex I assembly	64	-0.696810907252614	-1.89735390399098	2.79407655769768e-05	0.00152698919799459	0.0012979831317686	3525	tags=73%, list=22%, signal=58%	NDUFB6/NDUFA3/NDUFAF6/ACAD9/NDUFC2/NDUFB11/NDUFV3/NDUFB10/NDUFB8/NDUFA5/NUBPL/NDUFS2/OXA1L/NDUFC1/NDUFA10/NDUFB4/ND1/NDUFAF5/NDUFA1/NDUFAB1/NDUFS3/NDUFA2/TMEM126B/TIMMDC1/TIMM21/NDUFS1/COA1/NDUFAF4/NDUFA12/BCS1L/NDUFB1/NDUFA7/ND3/NDUFB5/NDUFA8/NDUFB7/NDUFA6/NDUFS5/NDUFS4/NDUFV2/NDUFAF8/NDUFB2/NDUFAF1/NDUFA9/NDUFB3/NDUFAF2/NDUFB9
GO:0006101	GO:0006101	citrate metabolic process	33	-0.771410970228243	-1.89652675514914	2.95639320029564e-05	0.00158577646382524	0.00134795393674298	1882	tags=55%, list=12%, signal=48%	PDHB/DLAT/ME2/FAHD1/CS/SUCLA2/IDH1/OGDH/DLST/ACLY/IDH3B/SDHD/SDHC/SDHB/DLD/MDH1/SUCLG1/SDHAF2
GO:0042407	GO:0042407	cristae formation	33	-0.780004517395585	-1.91765413439769	2.95639320029564e-05	0.00158577646382524	0.00134795393674298	2104	tags=61%, list=13%, signal=53%	ATP5F1B/ATP5MC2/ATP5F1D/CHCHD3/IMMT/SAMM50/DNAJC11/ATP5MF/ATP5PF/ATP5PD/ATP5F1C/ATP5F1A/ATP5PB/ATP5MC3/ATP5F1E/ATP5MG/APOO/ATP5MC1/ATP5ME/ATP5PO
GO:0042094	GO:0042094	interleukin-2 biosynthetic process	11	-0.935190160340271	-1.87110166833007	3.19575603598421e-05	0.00169844171710611	0.00144372252403034	42	tags=27%, list=0%, signal=27%	GLMN/PTPRC/IL1B
GO:0050795	GO:0050795	regulation of behavior	42	0.783949787641945	2.21328657685026	3.2258064516129e-05	0.00169882697947214	0.00144405000771724	343	tags=14%, list=2%, signal=14%	HTR2B/RELN/PTGDS/LEPR/ZFHX3/PER3
GO:0006457	GO:0006457	protein folding	200	-0.540414174049924	-1.68097157146756	3.63033507992788e-05	0.00189464244306506	0.00161049857789498	2963	tags=38%, list=18%, signal=31%	ST13/CCT6B/PDIA5/CALR/DNAJA1/CSNK2B/DNAJB11/DNAJB12/NUDCD3/DNAJC7/PRDX4/PPIL3/HSPA9/SPHK1/ERP44/TCP1/LMAN2L/PFDN4/EMC1/CHORDC1/CDC37/DNAJB1/DNAJC2/MOGS/DNLZ/PDIA6/HSPA5/EMC6/CHCHD4/CCT4/PDCL/PPIE/DNAJC24/B2M/CSNK2A1/CCT6A/HSPD1/GNB2/MLEC/PPIH/HSPA13/CCT8/DFFA/PPIL1/HSP90AA1/PEX19/EMC3/RUVBL2/PFDN5/ATF6/PPIB/RP2/TBCA/CCT7/PSMC1/PFDN6/TTC1/SELENOF/CCT5/PDCD5/VBP1/DNAJC18/PFDN2/MPDU1/PPIA/HSP90AB1/H…
GO:0044106	GO:0044106	cellular amine metabolic process	107	-0.611884245352546	-1.78203063368398	3.95069532237674e-05	0.00204342660736861	0.0017369692404209	1977	tags=39%, list=12%, signal=35%	SNCA/PSMD2/VPS35/PSMD7/HPRT1/PSMD6/PSMD13/PSMD4/PNKD/SRM/ALDH7A1/PSMC6/PSMA1/PSMD12/PSMC5/PSMD8/PSMD3/PSMB6/PSMA3/PSMA7/PSMA2/PSMC2/AFMID/PSME2/PSMD10/PSMB4/PSMC1/PSMB2/PSMD11/PSMD14/PSMB3/SMS/PSMA4/PSMB1/PSME3/PSMA6/PSMB5/AMD1/PARK7/PSMB7/PSMA5/ODC1
GO:0031146	GO:0031146	SCF-dependent proteasomal ubiquitin-dependent protein catabolic process	90	-0.638341211846146	-1.82032593241603	4.03274589668105e-05	0.00206740681234277	0.00175735307914988	2160	tags=38%, list=13%, signal=33%	PSMD13/FBXL5/FBXO48/PSMD4/RNF7/SKP1/PSMC6/PSMA1/PSMD12/PSMC5/PSMD8/PSMD3/PSMB6/PSMA3/PSMA7/PSMA2/PSMC2/PSME2/PSMD10/PSMB4/PSMC1/PSMB2/PSMD11/BTRC/PSMD14/PSMB3/RBX1/PSMA4/PSMB1/PSME3/PSMA6/PSMB5/PSMB7/PSMA5
GO:0042590	GO:0042590	antigen processing and presentation of exogenous peptide antigen via MHC class I	71	-0.673275063128262	-1.85995771539221	4.14524954402255e-05	0.00210644128144935	0.00179053345955102	2868	tags=54%, list=18%, signal=44%	CALR/PSMD2/SNAP23/VAMP3/PSMD7/PSMD6/PSMD13/IKBKG/PSMD4/TAP2/HLA-A/PSMC6/PSMA1/B2M/PSMD12/PSMC5/PSMD8/PSMD3/PSMB6/PSMA3/PSMA7/PSMA2/PSMC2/PSME2/PSMD10/PSMB4/PSMC1/PSMB2/PSMD11/PSMD14/PSMB3/PSMA4/PSMB1/PSME3/PSMA6/PSMB5/PSMB7/PSMA5
GO:0045089	GO:0045089	positive regulation of innate immune response	302	-0.497708417813884	-1.601246948767	4.57456541628545e-05	0.00230438760491666	0.00195879331966896	2513	tags=25%, list=16%, signal=22%	PSMD7/PSPC1/POLR3G/PSMD6/BIRC2/UBE2V1/ULBP3/RPS6KA3/NFKBIA/MFHAS1/ICAM3/PRKACB/PSMD13/MYD88/IKBKG/IKBKE/PSMD4/UBE2K/TNIP1/HPX/NONO/CTSB/SKP1/GBP5/NRAS/PSMC6/XRCC6/PSMA1/UBC/TNFAIP3/UBE2D2/HSPD1/PSMD12/NFKB1/POLR3B/RELA/PSMC5/PSMD8/RIPK2/PSMD3/RBM14/PSMB6/C1QBP/PSMA3/PSMA7/PSMA2/PSMC2/PVR/PSME2/PSMD10/XRCC5/PSMB4/PSMC1/PSMB2/UBB/POLR3D/PSMD11/IRAK2/UFD1/BTRC/PSMD14/PSMB3/PSMA4/PSMB1/PSME3/UBE2N/PS…
GO:0002429	GO:0002429	immune response-activating cell surface receptor signaling pathway	267	-0.510513941191649	-1.6279064121593	4.65024355650627e-05	0.00232231559679662	0.00197403260955865	3308	tags=35%, list=21%, signal=28%	EZR/BTN2A2/PIK3CD/PSEN1/DUSP22/EIF2B4/CBFB/RAP1A/PRKACA/ACTB/CSK/ACTR3/STOML2/RC3H2/MAPK1/ACTG1/SPPL3/PSMD2/CRKL/ARPC2/PSMD7/EIF2B2/PSMD6/WIPF2/CRK/ARPC1B/LGALS3/ACTR2/ICAM3/PRKACB/PSMD13/EIF2B1/IKBKG/PLPP4/BTN2A1/CMTM3/PSMD4/GRB2/EIF2B5/SKP1/ABI1/NRAS/PSMC6/PSMA1/PLCL2/BAX/RPS3/EIF2B3/PSMD12/NFKB1/RELA/RAC1/PSMC5/HSP90AA1/PSMD8/ARPC1A/RIPK2/LIMK1/PSMD3/ARPC5/PSMB6/PSMA3/PSMA7/PSMA2/PSMC2/DUSP3/P…
GO:0019882	GO:0019882	antigen processing and presentation	186	-0.552973907754535	-1.70846333309379	4.88621233035682e-05	0.00241930154100487	0.00205647334965445	2885	tags=39%, list=18%, signal=32%	ARF1/CALR/KIF2A/AP1B1/RAB5B/PSMD2/SNAP23/VAMP3/SEC23A/SEC24A/PSMD7/PSMD6/AP1M1/SEC24C/PSMD13/MR1/IKBKG/PSMD4/RAB7A/TAP2/HLA-A/DCTN6/DCTN2/KIF3B/RAB32/RAB4A/PSMC6/ATG5/PSMA1/TAPBPL/CAPZA2/B2M/AP2B1/DCTN3/CAPZB/CAPZA1/PSMD12/PSMC5/PSMD8/RAB10/PSMD3/BCAP31/PSMB6/PSMA3/PSMA7/PSMA2/PSMC2/PSME2/PSMD10/PSMB4/PSMC1/PSMB2/DCTN5/RAB8B/PSMD11/AP1S1/SAR1B/PSMD14/DYNLL1/CLTA/PSMB3/PSMA4/PSMB1/PSME3/KLC2/PSMA6…
GO:0002479	GO:0002479	antigen processing and presentation of exogenous peptide antigen via MHC class I, TAP-dependent	67	-0.68110803695763	-1.86639827951344	5.56018904642758e-05	0.00272967585982669	0.00232030012124783	2868	tags=57%, list=18%, signal=47%	CALR/PSMD2/SNAP23/VAMP3/PSMD7/PSMD6/PSMD13/IKBKG/PSMD4/TAP2/HLA-A/PSMC6/PSMA1/B2M/PSMD12/PSMC5/PSMD8/PSMD3/PSMB6/PSMA3/PSMA7/PSMA2/PSMC2/PSME2/PSMD10/PSMB4/PSMC1/PSMB2/PSMD11/PSMD14/PSMB3/PSMA4/PSMB1/PSME3/PSMA6/PSMB5/PSMB7/PSMA5
GO:0032984	GO:0032984	protein-containing complex disassembly	309	-0.49301353430071	-1.58846802088261	5.70372567361e-05	0.00277661200228763	0.00236019714295865	3585	tags=42%, list=22%, signal=33%	C12orf65/GBA/GSK3B/KIF2C/MTRF1L/MTIF3/CFL2/MRPS12/SNAP29/MAP1LC3B/AURKAIP1/HMGA1/MRPL12/SET/SNAPIN/MRPS26/DYRK3/SMARCC1/APEH/MRPL9/MTPN/N6AMT1/ATG14/KIF2A/MRPL19/MRPS15/MICAL3/WDR1/EIF5A2/SMARCB1/VPS16/UBQLN4/IST1/MRPS31/TSG101/GLE1/DENR/MRPS7/GFM2/BNIP3/GADD45GIP1/MRPL11/CAMSAP1/OXA1L/MRPL46/PHF23/MRPS28/GRWD1/DSTN/CTNNB1/MRPL2/CALCOCO2/MRPS36/MRPL44/CHMP7/MRPL3/MRPL16/GABARAP/CHCHD1/CHMP5/MRPL4…
GO:0032757	GO:0032757	positive regulation of interleukin-8 production	35	-0.758462574219399	-1.88242964313901	5.89006199290248e-05	0.00284342742707367	0.00241699210550858	591	tags=17%, list=4%, signal=17%	ZNF580/DDIT3/PARK7/AFAP1L2/F2RL1/IL1B
GO:0038093	GO:0038093	Fc receptor signaling pathway	161	-0.554268547331909	-1.68911620894578	6.22161388664219e-05	0.00297829836904618	0.00253163614351223	2603	tags=36%, list=16%, signal=31%	PPP3R1/ARPC2/PSMD7/PSMD6/WIPF2/CRK/ARPC1B/ACTR2/PSMD13/IKBKG/PLPP4/PSMD4/GRB2/SHC1/CALM1/SKP1/ABI1/PSMC6/PSMA1/PSMD12/NFKB1/RELA/RAC1/PSMC5/HSP90AA1/PSMD8/ARPC1A/LIMK1/PSMD3/ARPC5/PSMB6/PSMA3/PSMA7/PSMA2/PSMC2/PSME2/PSMD10/BRK1/PSMB4/PSMC1/PSMB2/PSMD11/BTRC/PSMD14/PSMB3/MAPK8/PSMA4/PSMB1/ARPC3/PSME3/PSMA6/HSP90AB1/CDC42/PSMB5/PSMB7/PSMA5/NFATC2/PTPRC
GO:0090090	GO:0090090	negative regulation of canonical Wnt signaling pathway	153	-0.553188069850658	-1.67663614702144	6.27226654623915e-05	0.00297829836904618	0.00253163614351223	1530	tags=23%, list=9%, signal=21%	PSMC6/DVL1/PSMA1/G3BP1/GSK3A/PSMD12/PSMC5/PSMD8/PSMD3/RUVBL2/PFDN5/PSMB6/PSMA3/PSMA7/PSMA2/PSMC2/PSME2/PSMD10/PSMB4/PSMC1/PSMB2/PSMD11/DDIT3/PSMD14/PSMB3/RBX1/PSMA4/PSMB1/PSME3/SDHAF2/PSMA6/PSMB5/PSMB7/PSMA5/BMP2
GO:0009308	GO:0009308	amine metabolic process	113	-0.602797045899259	-1.76736601011478	6.53372709928652e-05	0.00307722610456641	0.00261572746003101	1977	tags=31%, list=12%, signal=27%	PSMD4/PNKD/SRM/ALDH7A1/PSMC6/PSMA1/PSMD12/PSMC5/PSMD8/PSMD3/PSMB6/PSMA3/PSMA7/PSMA2/PSMC2/AFMID/PSME2/PSMD10/PSMB4/PSMC1/PSMB2/PSMD11/PSMD14/PSMB3/SMS/PSMA4/PSMB1/PSME3/PSMA6/PSMB5/AMD1/PARK7/PSMB7/PSMA5/ODC1
GO:0033238	GO:0033238	regulation of cellular amine metabolic process	69	-0.679649563808101	-1.87004754842693	6.93462039887937e-05	0.00323969806215388	0.00275383312614242	2973	tags=55%, list=18%, signal=45%	AZIN1/SNCA/PSMD2/VPS35/PSMD7/HPRT1/PSMD6/PSMD13/PSMD4/PNKD/PSMC6/PSMA1/PSMD12/PSMC5/PSMD8/PSMD3/PSMB6/PSMA3/PSMA7/PSMA2/PSMC2/PSME2/PSMD10/PSMB4/PSMC1/PSMB2/PSMD11/PSMD14/PSMB3/PSMA4/PSMB1/PSME3/PSMA6/PSMB5/PARK7/PSMB7/PSMA5/ODC1
GO:0032677	GO:0032677	regulation of interleukin-8 production	51	-0.714006509027839	-1.88114939777849	7.12910814857061e-05	0.00330391388037357	0.00280841835107481	591	tags=14%, list=4%, signal=13%	ZNF580/DDIT3/PARK7/AFAP1L2/F2RL1/PTPRC/IL1B
GO:0072350	GO:0072350	tricarboxylic acid metabolic process	36	-0.759717048850659	-1.89477484508739	7.34645900675874e-05	0.00337686068346308	0.00287042515508559	1882	tags=50%, list=12%, signal=44%	PDHB/DLAT/ME2/FAHD1/CS/SUCLA2/IDH1/OGDH/DLST/ACLY/IDH3B/SDHD/SDHC/SDHB/DLD/MDH1/SUCLG1/SDHAF2
GO:0006099	GO:0006099	tricarboxylic acid cycle	32	-0.765879766436912	-1.87367622621926	7.41355791471443e-05	0.00337686068346308	0.00287042515508559	1882	tags=53%, list=12%, signal=47%	PDHB/DLAT/ME2/FAHD1/CS/SUCLA2/IDH1/OGDH/DLST/IDH3B/SDHD/SDHC/SDHB/DLD/MDH1/SUCLG1/SDHAF2
GO:0009142	GO:0009142	nucleoside triphosphate biosynthetic process	162	-0.553036315516138	-1.68643736274186	7.46138732061581e-05	0.00337686068346308	0.00287042515508559	2287	tags=34%, list=14%, signal=29%	NUP93/PGM1/PRKAA1/TIGAR/ATPSCKMT/NME4/NME6/ATP5F1B/HIF1A/ATP5MC2/CYC1/ATP5F1D/SEH1L/PFKFB3/NME5/NUP35/COX5B/NUP88/PRKAG1/ECD/OGDH/RAE1/ADK/IMPDH2/PGAM1/COX2/CMPK1/GAPDH/TPI1/UCK2/ATP5MF/ATP5PF/ATP5PD/ENO1/ATP5F1C/SUCLG1/CTPS1/ATP5F1A/SLC25A12/ATP5PB/PKM/ATP5MC3/NME7/PGK1/NME2/ATP5F1E/EIF6/ATP5MG/ATP5MC1/LDHA/SLC2A6/ATP5ME/BPGM/ATP5PO/NME1
GO:0006120	GO:0006120	mitochondrial electron transport, NADH to ubiquinone	54	-0.70946386604258	-1.88552094634313	8.51764572272224e-05	0.00382501718385503	0.00325137059901221	3164	tags=69%, list=20%, signal=55%	NDUFC2/NDUFB11/NDUFV3/NDUFB10/SNCA/NDUFB8/NDUFA5/NDUFS2/DNAJC15/NDUFC1/NDUFA10/NDUFB4/ND1/NDUFA1/NDUFAB1/NDUFS3/NDUFA2/NDUFA4/NDUFS1/NDUFA12/NDUFB1/NDUFA7/ND3/NDUFB5/NDUFA8/NDUFB7/NDUFA6/DLD/NDUFS5/NDUFS4/NDUFV2/NDUFB2/NDUFAF1/NDUFA9/PARK7/NDUFB3/NDUFB9
GO:0071456	GO:0071456	cellular response to hypoxia	176	-0.548167051177082	-1.68457253322999	8.62047732814463e-05	0.00384141732014937	0.00326531116931665	2411	tags=34%, list=15%, signal=29%	PSMD6/RORA/ANKRD1/BNIP3/NDRG1/PRKAA1/HILPDA/TIGAR/CCNB1/PSMD13/HIF1A/CFLAR/EGLN2/AKT1/PSMD4/BNIP3L/HIF1AN/PSMC6/PSMA1/LMNA/UBC/MYC/PSMD12/PSMC5/PSMD8/PSMD3/SUV39H2/PSMB6/PSMA3/PSMA7/PSMA2/PSMC2/PSME2/PSMD10/HIGD1A/PSMB4/PSMC1/ELOC/TMBIM6/ENO1/PSMB2/UBB/ELOB/PSMD11/PSMD14/PSMB3/RBX1/PSMA4/PSMB1/PSME3/PGK1/PSMA6/PSMB5/PSMB7/NKX3-1/PSMA5/RPS27A/UBA52/PMAIP1/ICAM1
GO:0009201	GO:0009201	ribonucleoside triphosphate biosynthetic process	151	-0.554243803538948	-1.67768274160538	8.79916533631667e-05	0.0038911118162811	0.00330755286808271	2287	tags=34%, list=14%, signal=30%	NUP93/PGM1/PRKAA1/TIGAR/ATPSCKMT/NME4/NME6/ATP5F1B/HIF1A/ATP5MC2/CYC1/ATP5F1D/SEH1L/PFKFB3/NME5/NUP35/COX5B/NUP88/PRKAG1/ECD/OGDH/RAE1/IMPDH2/PGAM1/COX2/GAPDH/TPI1/UCK2/ATP5MF/ATP5PF/ATP5PD/ENO1/ATP5F1C/CTPS1/ATP5F1A/SLC25A12/ATP5PB/PKM/ATP5MC3/NME7/PGK1/NME2/ATP5F1E/EIF6/ATP5MG/ATP5MC1/LDHA/SLC2A6/ATP5ME/BPGM/ATP5PO/NME1
GO:0036294	GO:0036294	cellular response to decreased oxygen levels	186	-0.542606532683399	-1.67643238204695	9.77242466071363e-05	0.00428876182269046	0.00364556639256925	2411	tags=33%, list=15%, signal=28%	PSMD6/RORA/ANKRD1/BNIP3/NDRG1/PRKAA1/HILPDA/TIGAR/CCNB1/PSMD13/HIF1A/CFLAR/EGLN2/AKT1/PSMD4/BNIP3L/HIF1AN/AIFM1/PSMC6/PSMA1/LMNA/UBC/MYC/PSMD12/PSMC5/PSMD8/PSMD3/SUV39H2/PSMB6/PSMA3/PSMA7/PSMA2/PSMC2/PSME2/PSMD10/HIGD1A/PSMB4/PSMC1/ELOC/TMBIM6/ENO1/PSMB2/UBB/ELOB/PSMD11/PSMD14/PSMB3/RBX1/PSMA4/PSMB1/PSME3/PGK1/PSMA6/PSMB5/PSMB7/NKX3-1/PSMA5/RPS27A/UBA52/PMAIP1/ICAM1
GO:0043039	GO:0043039	tRNA aminoacylation	48	-0.713271959547503	-1.86300432416656	0.000100306651763964	0.0043689957418695	0.003713767447185	3119	tags=69%, list=19%, signal=56%	LARS1/DARS1/QRSL1/CARS1/AARSD1/QARS1/VARS2/HARS1/YARS1/AIMP1/IARS1/PPA2/EPRS1/GATB/PPA1/FARSA/NARS1/WARS2/FARS2/SARS1/GATC/GARS1/KARS1/MARS2/EARS2/AIMP2/RARS1/VARS1/TARS1/YARS2/EEF1E1/FARSB/WARS1
GO:0002031	GO:0002031	G protein-coupled receptor internalization	12	0.911708987418081	1.99488493147416	0.000108254397834912	0.00467998303475855	0.00397811526372128	1	tags=8%, list=0%, signal=8%	HTR2B
GO:0010498	GO:0010498	proteasomal protein catabolic process	447	-0.458408148592593	-1.51089906682663	0.00010919414719371	0.00468564218291233	0.00398292569646922	3439	tags=35%, list=21%, signal=28%	PELI1/TMUB1/UBE2D3/PSME3IP1/SGTA/PTTG1/PSMC4/ARMC8/DDB1/CUL2/TRIM13/PRPF19/MAPK9/PSEN1/RNF121/ATXN3/SMARCC1/PRKACA/CSNK1E/SKP2/PCNP/KCTD13/CDC34/FBXW5/GLMN/ERLEC1/PSMD2/SDCBP/FAF2/ANAPC5/DNAJB12/UBE2S/UBE2G1/DNAAF4/UBE2J1/PSMD7/UBE2E1/UBQLN4/KCTD5/SVIP/CRBN/USP14/PSMD6/BIRC2/STT3B/MAD2L1/SYVN1/AREL1/FAF1/RCHY1/PPP2CB/HM13/RNF19B/PLAA/CCNB1/PSMD13/FOXRED2/FBXL5/FBXO45/RNF41/FBXO48/UBE2A/PLK2/AKT1/…
GO:0003007	GO:0003007	heart morphogenesis	205	0.470663226911052	1.69958837693894	0.000117377780386173	0.0049997756013022	0.00424994780686159	1834	tags=19%, list=11%, signal=17%	HTR2B/WNT2/MIR17HG/ACTC1/GATA6/FAT4/INSR/DSP/ID2/PDCD4/PKD2/SOS1/TGFBR3/SMO/SIX1/ARID2/SMARCD3/TGFBR1/NSD2/HEG1/MDM2/SETDB2/NIPBL/MYL3/ZMIZ1/MDM4/SAV1/PLXND1/AHI1/TNNT2/DCHS1/IFT172/BMPR1A/NRP1/FZD2/NPHP3/SPRY1/DLL4/YAP1
GO:0071453	GO:0071453	cellular response to oxygen levels	201	-0.527133701591403	-1.64023400608901	0.000120976034647536	0.00510824262962066	0.00434214778659643	2411	tags=31%, list=15%, signal=27%	PSMD6/RORA/ANKRD1/BNIP3/NDRG1/PRKAA1/HILPDA/TIGAR/CCNB1/PSMD13/HIF1A/CFLAR/EGLN2/AKT1/PSMD4/BNIP3L/HIF1AN/AIFM1/TMEM199/PSMC6/PSMA1/LMNA/UBC/MYC/PSMD12/PSMC5/PSMD8/PSMD3/SUV39H2/PSMB6/PSMA3/PSMA7/PSMA2/PSMC2/PSME2/PSMD10/HIGD1A/PSMB4/ATP6V1G1/PSMC1/ELOC/TMBIM6/ENO1/PSMB2/UBB/ELOB/PSMD11/PSMD14/PSMB3/RBX1/PSMA4/PSMB1/PSME3/PGK1/PSMA6/PSMB5/PSMB7/NKX3-1/PSMA5/RPS27A/UBA52/PMAIP1/ICAM1
GO:1900274	GO:1900274	regulation of phospholipase C activity	30	0.750272155460568	1.98586651109858	0.000121687809923641	0.00510824262962066	0.00434214778659643	955	tags=20%, list=6%, signal=19%	HTR2B/AGT/LPAR2/FGFR1/BDNF/KIT
GO:0045088	GO:0045088	regulation of innate immune response	350	-0.475428829151866	-1.54458752642483	0.000123681665879602	0.00515458913985994	0.0043815436045799	2513	tags=23%, list=16%, signal=20%	PSPC1/POLR3G/PSMD6/BIRC2/UBE2V1/ULBP3/RPS6KA3/CRK/NFKBIA/MFHAS1/ICAM3/PRKACB/PSMD13/MUL1/CDC37/MYD88/IKBKG/IKBKE/PSMD4/UBE2K/TNIP1/HPX/NONO/CTSB/SKP1/IFNGR1/GBP5/NRAS/PSMC6/XRCC6/PSMA1/UBC/TNFAIP3/UBE2D2/HSPD1/PSMD12/NFKB1/POLR3B/ABCE1/RELA/PSMC5/PSMD8/RIPK2/PSMD3/RBM14/PSMB6/C1QBP/PSMA3/PSMA7/PSMA2/PSMC2/PVR/PSME2/SUMO1/PSMD10/XRCC5/PSMB4/PSMC1/PSMB2/UBB/POLR3D/PSMD11/IRAK2/UFD1/BTRC/PSMD14/PSMB…
GO:0048598	GO:0048598	embryonic morphogenesis	467	0.38642394015168	1.50901209200106	0.000125754527162978	0.00520354268467951	0.00442315547419858	2324	tags=19%, list=14%, signal=17%	HTR2B/WNT2/HOXA2/FGF9/MYH3/CDKN1C/ATOH8/GATA6/FZD7/ITGA7/TSC2/ID2/WDR19/DEAF1/PKD2/SOS1/HIPK2/GLI2/ZNF358/RDH10/SMO/SIX1/WNT2B/ROCK2/CPLANE1/TGFBR1/ITGAV/MTHFR/FGFR1/BCR/PAX8/ACVR2B/WDR60/SATB2/SHROOM3/RECK/ARID1A/LMO4/WNK1/TSHZ1/HOXA7/PBX2/ZNF281/TRIOBP/ROCK1/SETDB2/NIPBL/RBPMS2/SLC39A3/CEP290/TMEM107/MAPK7/PRICKLE1/SETD2/RIPOR2/LRP6/AHI1/CLASP1/RARG/NCOA1/GREM2/SPINT1/IFT172/BMPR1A/TGFB1I1/IRX2…
GO:0032637	GO:0032637	interleukin-8 production	55	-0.694264273601405	-1.85007026850707	0.000127549212737915	0.00524037297440241	0.0044544622410449	591	tags=13%, list=4%, signal=12%	ZNF580/DDIT3/PARK7/AFAP1L2/F2RL1/PTPRC/IL1B
GO:0060038	GO:0060038	cardiac muscle cell proliferation	47	0.685939277401407	1.97783872395879	0.000131791374254555	0.00537653120462421	0.00457020050973172	2183	tags=32%, list=14%, signal=28%	WNT2/FGF9/MIR17HG/GATA6/TGFBR3/ARID2/TGFBR1/FGFR1/KCNK2/SAV1/MAPK11/BMPR1A/YAP1/NOG/GJA1
GO:0061013	GO:0061013	regulation of mRNA catabolic process	181	-0.537606743524579	-1.65680272966611	0.000134818791288255	0.00546157523029972	0.00464249028815941	2673	tags=34%, list=17%, signal=29%	TARDBP/YWHAB/PSMD7/BTG2/THRAP3/PSMD6/EXOSC3/HNRNPM/PSMD13/MYD88/APEX1/AKT1/PSMD4/CNOT8/SERBP1/YWHAZ/HNRNPR/PSMC6/PSMA1/UBC/NOCT/EXOSC1/PSMD12/POLR2G/EXOSC7/YBX1/PSMC5/PSMD8/TNPO1/PSMD3/FTO/ELAVL1/SYNCRIP/RIDA/PSMB6/EXOSC2/PSMA3/PSMA7/PSMA2/PSMC2/EXOSC9/HNRNPC/PSME2/PSMD10/PSMB4/PSMC1/PSMB2/UBB/PSMD11/PSMD14/PSMB3/NPM1/PSMA4/PSMB1/PSME3/PSMA6/PSMB5/PSMB7/PSMA5/RPS27A/UBA52/HSPA8
GO:0010893	GO:0010893	positive regulation of steroid biosynthetic process	14	-0.876731278729493	-1.84072428688114	0.000157037641922769	0.00631749346985139	0.00537004450961047	115	tags=21%, list=1%, signal=21%	PRKAA1/CGA/IL1B
GO:0006418	GO:0006418	tRNA aminoacylation for protein translation	45	-0.710274725369645	-1.83708795608687	0.000158487738812206	0.00633185842026974	0.00538225511552451	2674	tags=62%, list=17%, signal=52%	CARS1/AARSD1/QARS1/VARS2/HARS1/YARS1/AIMP1/IARS1/PPA2/EPRS1/PPA1/FARSA/NARS1/WARS2/FARS2/SARS1/GARS1/KARS1/MARS2/EARS2/AIMP2/RARS1/VARS1/TARS1/YARS2/EEF1E1/FARSB/WARS1
GO:0009124	GO:0009124	nucleoside monophosphate biosynthetic process	179	-0.534057548725862	-1.64415409668548	0.000159646321994351	0.00633445988570736	0.00538446643323413	2287	tags=32%, list=14%, signal=28%	NUP93/PGM1/GART/PRKAA1/UPRT/CDADC1/TIGAR/ATPSCKMT/ATP5F1B/HIF1A/ATP5MC2/CYC1/ATP5F1D/UMPS/AK2/SEH1L/PFKFB3/PAICS/NUP35/COX5B/NUP88/PRKAG1/ECD/ATIC/OGDH/DGUOK/RAE1/ADK/IMPDH2/PGAM1/COX2/RFK/CMPK1/GAPDH/TPI1/UCK2/ATP5MF/ATP5PF/ADSL/ATP5PD/ENO1/ATP5F1C/ATP5F1A/SLC25A12/ATP5PB/PKM/ATP5MC3/PGK1/PRPS1/ATP5F1E/EIF6/ATP5MG/ATP5MC1/LDHA/SLC2A6/ATP5ME/BPGM/ATP5PO
GO:0030490	GO:0030490	maturation of SSU-rRNA	46	-0.704403862435089	-1.82873759035403	0.000172550147386584	0.00679988437966315	0.00578009015019292	2174	tags=46%, list=13%, signal=40%	UTP6/NGDN/RIOK2/RPS14/TSR1/NOL11/NOL10/RRP36/BMS1/FCF1/BYSL/RPS28/NOP14/MRPS11/MRPS9/UTP4/RPS8/DCAF13/BTRC/RPS21/TSR3
GO:0002253	GO:0002253	activation of immune response	459	-0.448557667610546	-1.48069201843983	0.000174109863323757	0.00681498944753058	0.00579292987644763	2411	tags=21%, list=15%, signal=19%	PSMD6/BIRC2/UBE2V1/RPS6KA3/WIPF2/CRK/ARPC1B/LGALS3/NFKBIA/MFHAS1/ACTR2/ICAM3/PRKACB/PSMD13/MYD88/EIF2B1/IKBKG/PLPP4/BTN2A1/CMTM3/IKBKE/PSMD4/GRB2/TNIP1/EIF2B5/NONO/CTSB/SKP1/ABI1/NRAS/PSMC6/XRCC6/PSMA1/PLCL2/UBC/TNFAIP3/BAX/UBE2D2/RPS3/HSPD1/EIF2B3/PSMD12/NFKB1/RELA/RAC1/PSMC5/HSP90AA1/PSMD8/ARPC1A/RIPK2/LIMK1/PSMD3/ARPC5/RBM14/PSMB6/C1QBP/PSMA3/PSMA7/PSMA2/PSMC2/DUSP3/PSME2/PSMD10/BRK1/XRCC5/PSM…
GO:0006353	GO:0006353	DNA-templated transcription, termination	74	-0.643919100039505	-1.79014814463203	0.000178583693935023	0.00694319019439992	0.00590190406377985	2394	tags=45%, list=15%, signal=38%	GTF2H2/ZNRD1/TBP/CD3EAP/XRN2/PABPN1/NCBP1/POLR1E/MNAT1/SNRPD3/MAZ/GTF2H5/MED18/SLBP/CLP1/CSTF1/PRMT5/CCNH/POLR2K/POLR2L/TAF1D/POLR3K/CDK7/SNRPF/POLR1C/GTF2H3/ZMPSTE24/POLR2F/SNRPE/WDR33/SNRPG/CSTF3/POLR2H
GO:0060043	GO:0060043	regulation of cardiac muscle cell proliferation	37	0.714373006847057	1.96884870319183	0.000189441778226825	0.00730837473503886	0.00621232104273066	2183	tags=38%, list=14%, signal=33%	WNT2/FGF9/MIR17HG/GATA6/TGFBR3/TGFBR1/FGFR1/KCNK2/SAV1/MAPK11/BMPR1A/YAP1/NOG/GJA1
GO:2001233	GO:2001233	regulation of apoptotic signaling pathway	358	-0.469819985701838	-1.52863436984606	0.000190499669427044	0.00730837473503886	0.00621232104273066	2852	tags=29%, list=18%, signal=24%	DNAJA1/BCL2L12/PARP1/DEDD2/CASP2/BID/NLE1/TP53/IL7/BECN1/SERINC3/STX4/YWHAB/QARS1/PPP3R1/SLC25A5/MAGED1/CREB3/KDM1A/NOC2L/SYVN1/PAM16/FAF1/BNIP3/LGALS3/TXNDC12/MUL1/HIF1A/CFLAR/NMT1/AKT1/CTNNB1/GSTP1/SELENOS/HDAC1/NONO/RFFL/NDUFS3/EYA4/NME5/MCL1/RRN3/TNFRSF10B/PPP3CC/GRINA/MAZ/SOD1/YWHAZ/VDAC2/FIS1/BOK/LMNA/TFDP1/PIAS4/TNFAIP3/BAX/TNFRSF12A/TMEM14A/CSNK2A1/PLAUR/GSK3A/RPS3/FXN/CTSC/RELA/ING5/YWHA…
GO:0006417	GO:0006417	regulation of translation	319	-0.481676403693478	-1.55540736036054	0.000193232322084181	0.00736443974890567	0.0062599778581011	4130	tags=43%, list=26%, signal=33%	CNBP/RBM24/VIM/SOX4/IL6/PPP1R15A/EIF2AK1/SHMT2/GEMIN5/BANK1/RNF139/RPS9/NCBP2/CAPRIN1/TSFM/DPH2/TRUB2/METAP1/EIF4G1/MTIF2/COA3/DAPK3/DNAJC1/EIF4E3/CDK4/CNOT2/APP/EIF1/EIF1B/LARP1/CPEB1/YTHDF1/UQCC1/LRPPRC/EIF2B4/CNOT7/POLR2D/PPP1R15B/HNRNPD/MKNK2/RHOA/DPH5/MTPN/MAPK1/CNOT11/TRNAU1AP/NGRN/RPL13A/CALR/EIF4A2/TACO1/USP16/EIF5A2/PAIP2/EIF2B2/TYMS/PA2G4/BTG2/GLE1/RMND1/EIF2A/POLDIP3/RPS6KA3/RPL38/DPH6…
GO:0060045	GO:0060045	positive regulation of cardiac muscle cell proliferation	24	0.79984253424568	2.02759385252942	0.000205767365295864	0.00779091730169242	0.00662249559583111	618	tags=25%, list=4%, signal=24%	WNT2/FGF9/MIR17HG/GATA6/TGFBR3/FGFR1
GO:0042776	GO:0042776	mitochondrial ATP synthesis coupled proton transport	23	-0.809742706876981	-1.86895404938548	0.0002128986146383	0.00794935980806739	0.00675717611675421	2176	tags=78%, list=13%, signal=68%	ATPSCKMT/ATP5F1B/ATP5MC2/CYC1/ATP5F1D/COX5B/ATP5MF/ATP5PF/ATP5PD/ATP5F1C/ATP5F1A/ATP5PB/ATP5MC3/ATP5F1E/ATP5MG/ATP5MC1/ATP5ME/ATP5PO
GO:0019730	GO:0019730	antimicrobial humoral response	49	-0.686951728093097	-1.79919730564878	0.000214739735440646	0.00794935980806739	0.00675717611675421	1302	tags=18%, list=8%, signal=17%	H2BC6/HMGN2/RPL39/GAPDH/RPL30/ROMO1/PDZD11/PRSS3/CXCL8
GO:1901293	GO:1901293	nucleoside phosphate biosynthetic process	333	-0.475675253774543	-1.54039546386098	0.000214745074991241	0.00794935980806739	0.00675717611675421	3356	tags=36%, list=21%, signal=29%	VPS9D1/PFKM/TBPL1/AK9/PPCS/ATP8/PSEN1/NUP58/PANK3/NAXE/FLAD1/ACAT1/STOML2/PRPSAP1/GUCY1B1/DCK/MAPK1/IMPDH1/SNCA/PFKL/ELOVL5/PARP1/SLC35B2/TP53/HTD2/MPC1/ELOVL6/PAPSS1/HPRT1/TYMS/GUCY1A2/NUP93/PGM1/GART/PRKAA1/UPRT/CDADC1/TIGAR/ATPSCKMT/NME4/ADCY1/PRPSAP2/NME6/ATP5F1B/HIF1A/MTHFD1/ATP5MC2/CYC1/ATP5F1D/PDHB/UMPS/DLAT/AK2/SLC25A1/SEH1L/PFKFB3/NME5/PAICS/NUP35/COX5B/NUP88/TAMM41/PRKAG1/ECD/PDHX/ATIC/…
GO:0034471	GO:0034471	ncRNA 5'-end processing	19	-0.823939717630267	-1.83665634252092	0.000215440961482234	0.00794935980806739	0.00675717611675421	2444	tags=74%, list=15%, signal=63%	USP14/THG1L/RPP38/TRMT10C/SSB/RPP40/PRORP/POP5/NOP14/RPP14/POP4/RPP30/HSD17B10/POP1
GO:0050851	GO:0050851	antigen receptor-mediated signaling pathway	178	-0.532883269227515	-1.639537011016	0.000221230780575937	0.00811132855617978	0.00689485404086766	3308	tags=38%, list=21%, signal=31%	EZR/BTN2A2/PIK3CD/PSEN1/DUSP22/EIF2B4/CBFB/CSK/STOML2/RC3H2/MAPK1/SPPL3/PSMD2/CRKL/PSMD7/EIF2B2/PSMD6/LGALS3/PSMD13/EIF2B1/IKBKG/BTN2A1/CMTM3/PSMD4/EIF2B5/SKP1/PSMC6/PSMA1/PLCL2/BAX/RPS3/EIF2B3/PSMD12/NFKB1/RELA/PSMC5/PSMD8/RIPK2/PSMD3/PSMB6/PSMA3/PSMA7/PSMA2/PSMC2/DUSP3/PSME2/PSMD10/PSMB4/PSMC1/PSMB2/PSMD11/PAX5/BTRC/SLC39A10/PSMD14/PSMB3/PSMA4/PSMB1/PSME3/UBE2N/PSMA6/PSMB5/PSMB7/PSMA5/LPXN/NFKB…
GO:1902036	GO:1902036	regulation of hematopoietic stem cell differentiation	65	-0.658819052028204	-1.79787592794154	0.000223223628221047	0.00813292124707249	0.00691320842646845	1530	tags=40%, list=9%, signal=36%	PSMC6/PSMA1/PSMD12/PSMC5/PSMD8/PSMD3/PSMB6/PSMA3/PSMA7/PSMA2/PSMC2/PSME2/PSMD10/PSMB4/PSMC1/PSMB2/PSMD11/PSMD14/PSMB3/PSMA4/PSMB1/PSME3/PSMA6/PSMB5/PSMB7/PSMA5
GO:0034116	GO:0034116	positive regulation of heterotypic cell-cell adhesion	10	-0.914932353762421	-1.79449938376132	0.000225660863958736	0.00817033365570599	0.00694501001051953	4	tags=20%, list=0%, signal=20%	CD44/IL1B
GO:0009145	GO:0009145	purine nucleoside triphosphate biosynthetic process	146	-0.553030035010764	-1.66819450925001	0.000239711337084605	0.00862514146416845	0.00733160925061644	2287	tags=35%, list=14%, signal=30%	NUP93/PGM1/PRKAA1/TIGAR/ATPSCKMT/NME4/NME6/ATP5F1B/HIF1A/ATP5MC2/CYC1/ATP5F1D/SEH1L/PFKFB3/NME5/NUP35/COX5B/NUP88/PRKAG1/ECD/OGDH/RAE1/ADK/IMPDH2/PGAM1/COX2/GAPDH/TPI1/ATP5MF/ATP5PF/ATP5PD/ENO1/ATP5F1C/ATP5F1A/SLC25A12/ATP5PB/PKM/ATP5MC3/NME7/PGK1/NME2/ATP5F1E/EIF6/ATP5MG/ATP5MC1/LDHA/SLC2A6/ATP5ME/BPGM/ATP5PO/NME1
GO:0002768	GO:0002768	immune response-regulating cell surface receptor signaling pathway	290	-0.485926857279858	-1.55911911213054	0.000252984062004094	0.00904652266166491	0.00768979494512769	3308	tags=34%, list=21%, signal=28%	EZR/BTN2A2/PIK3CD/MAPK9/PSEN1/DUSP22/EIF2B4/CBFB/RAP1A/PRKACA/ACTB/CSK/ACTR3/STOML2/PPP3CA/RC3H2/MAPK1/ACTG1/SPPL3/PSMD2/CRKL/PPP3R1/ARPC2/PSMD7/EIF2B2/PSMD6/WIPF2/CRK/ARPC1B/LGALS3/ACTR2/ICAM3/PRKACB/PSMD13/EIF2B1/IKBKG/PLPP4/BTN2A1/CMTM3/PSMD4/GRB2/SHC1/EIF2B5/CALM1/SKP1/ABI1/NRAS/PSMC6/PSMA1/PLCL2/BAX/RPS3/EIF2B3/PSMD12/NFKB1/RELA/RAC1/PSMC5/HSP90AA1/PSMD8/ARPC1A/RIPK2/LIMK1/PSMD3/ARPC5/PSMB6/…
GO:0060218	GO:0060218	hematopoietic stem cell differentiation	74	-0.639490258094998	-1.77783559917509	0.000261006937289649	0.00927615452588305	0.00788498839290267	2770	tags=47%, list=17%, signal=39%	PSMD2/TP53/PSMD7/MEOX1/PSMD6/HSPA9/PSMD13/PSMD4/PSMC6/PSMA1/PSMD12/PSMC5/PSMD8/PSMD3/PSMB6/PSMA3/PSMA7/PSMA2/PSMC2/PSME2/PSMD10/XRCC5/PSMB4/PSMC1/PSMB2/PSMD11/PSMD14/PSMB3/PSMA4/PSMB1/PSME3/PSMA6/PSMB5/PSMB7/PSMA5
GO:0009156	GO:0009156	ribonucleoside monophosphate biosynthetic process	170	-0.538075095763221	-1.64822828455942	0.000272129038642323	0.00961246049301817	0.00817085778413857	2287	tags=33%, list=14%, signal=29%	NUP93/PGM1/GART/PRKAA1/UPRT/TIGAR/ATPSCKMT/ATP5F1B/HIF1A/ATP5MC2/CYC1/ATP5F1D/UMPS/AK2/SEH1L/PFKFB3/PAICS/NUP35/COX5B/NUP88/PRKAG1/ECD/ATIC/OGDH/RAE1/ADK/IMPDH2/PGAM1/COX2/RFK/CMPK1/GAPDH/TPI1/UCK2/ATP5MF/ATP5PF/ADSL/ATP5PD/ENO1/ATP5F1C/ATP5F1A/SLC25A12/ATP5PB/PKM/ATP5MC3/PGK1/PRPS1/ATP5F1E/EIF6/ATP5MG/ATP5MC1/LDHA/SLC2A6/ATP5ME/BPGM/ATP5PO
GO:0008033	GO:0008033	tRNA processing	129	-0.566252070553325	-1.68539424648274	0.000282329992428423	0.00985618906823677	0.00837803382688937	3616	tags=46%, list=22%, signal=36%	ELAC2/QTRT2/TRUB1/THUMPD3/TRMT11/OSGEP/TRIT1/TSEN34/URM1/METTL1/ALKBH8/TRMT6/ELP1/TRDMT1/USP14/TYW1/THG1L/ELP4/WDR4/RPP38/TRNT1/SEPHS1/TRMT12/TRMT10C/SSB/RTRAF/TYW3/DPH3/ELAC1/CDK5RAP1/SEPHS2/METTL2A/PUS3/ELP3/RPP40/TPRKB/NSUN3/CLP1/ELP6/FARS2/SARS1/PRORP/POP5/ZBTB8OS/POLR3K/ADAT1/RPP14/POP4/DDX1/METTL6/KARS1/TRMU/MTO1/RTCB/METTL2B/RPP30/HSD17B10/TRMT1/POP1
GO:0009165	GO:0009165	nucleotide biosynthetic process	330	-0.473428746823264	-1.53203506910241	0.000282955870202483	0.00985618906823677	0.00837803382688937	3356	tags=36%, list=21%, signal=29%	VPS9D1/PFKM/TBPL1/AK9/PPCS/ATP8/PSEN1/NUP58/PANK3/NAXE/FLAD1/ACAT1/STOML2/PRPSAP1/GUCY1B1/DCK/MAPK1/IMPDH1/SNCA/PFKL/ELOVL5/PARP1/SLC35B2/TP53/HTD2/MPC1/ELOVL6/PAPSS1/HPRT1/TYMS/GUCY1A2/NUP93/PGM1/GART/PRKAA1/UPRT/CDADC1/TIGAR/ATPSCKMT/NME4/ADCY1/PRPSAP2/NME6/ATP5F1B/HIF1A/MTHFD1/ATP5MC2/CYC1/ATP5F1D/PDHB/UMPS/DLAT/AK2/SLC25A1/SEH1L/PFKFB3/NME5/PAICS/NUP35/COX5B/NUP88/TAMM41/PRKAG1/ECD/PDHX/ATIC/…
GO:0050671	GO:0050671	positive regulation of lymphocyte proliferation	86	-0.61302485746844	-1.73724427997427	0.000284133190815733	0.00985618906823677	0.00837803382688937	1298	tags=10%, list=8%, signal=10%	ANXA1/RPS3/RIPK2/SLC39A10/NFATC2/PNP/PTPRC/GPR183/IL1B
GO:0017004	GO:0017004	cytochrome complex assembly	34	-0.737326459409244	-1.82136065130889	0.000295067939393045	0.0101745748387138	0.00864867055439014	2810	tags=59%, list=17%, signal=49%	COX3/SCO2/COX15/OXA1L/COA6/COA4/COX10/SCO1/LYRM7/UQCRB/TIMM21/COA1/BCS1L/COX14/UQCC2/SLC25A33/HCCS/COX16/COX20/UQCR10
GO:0000470	GO:0000470	maturation of LSU-rRNA	21	-0.807536886932248	-1.83238983695819	0.000306274023368708	0.0104984935939345	0.00892401047224426	1319	tags=67%, list=8%, signal=61%	DDX18/RPL7L1/ZNHIT3/FTSJ3/RPL35/WDR12/GTPBP4/RSL1D1/RPL7/MRPL1/SNU13/RPF2/RPL10A/RPL7A
GO:0051056	GO:0051056	regulation of small GTPase mediated signal transduction	300	0.398489318832056	1.49488024487812	0.000317183411307589	0.0108084911864992	0.00918751701607987	2498	tags=27%, list=15%, signal=24%	RELN/SCAI/SIPA1/ARHGEF5/RALGPS1/ARHGAP32/RALGPS2/TSC2/FGD4/STMN3/CYTH3/OBSCN/SYDE2/SOS1/ITSN2/MADD/RASA4/SRGAP1/OPHN1/ARHGAP12/ARHGEF11/SOS2/BCR/CYTH2/DAB2IP/MYO9A/HEG1/KANK1/APOE/ARHGAP11A/IQSEC1/OGT/ITPKB/IRS2/NF1/CSF1/ARHGAP8/RGL2/FAM13B/ARHGEF28/FOXM1/JAK2/RIPOR2/PSD3/ADGRG1/ARHGEF25/GARNL3/SRGAP2/ARHGEF6/NRP1/PSD2/SPRY1/RHOQ/RHOBTB1/DEPDC7/RALGAPA1/ARHGEF37/CCDC125/ARAP3/RHOT1/ARHGEF39/ARHGA…
GO:0009206	GO:0009206	purine ribonucleoside triphosphate biosynthetic process	145	-0.549662439466836	-1.65669660227818	0.000328457010030572	0.0111272015152462	0.00945842962710382	2287	tags=34%, list=14%, signal=30%	NUP93/PGM1/PRKAA1/TIGAR/ATPSCKMT/NME4/NME6/ATP5F1B/HIF1A/ATP5MC2/CYC1/ATP5F1D/SEH1L/PFKFB3/NME5/NUP35/COX5B/NUP88/PRKAG1/ECD/OGDH/RAE1/IMPDH2/PGAM1/COX2/GAPDH/TPI1/ATP5MF/ATP5PF/ATP5PD/ENO1/ATP5F1C/ATP5F1A/SLC25A12/ATP5PB/PKM/ATP5MC3/NME7/PGK1/NME2/ATP5F1E/EIF6/ATP5MG/ATP5MC1/LDHA/SLC2A6/ATP5ME/BPGM/ATP5PO/NME1
GO:0021510	GO:0021510	spinal cord development	74	0.58162514448138	1.82205449875205	0.000330797221303341	0.0111413273430829	0.00947043697219724	1077	tags=15%, list=7%, signal=14%	RELN/DAAM2/NPFF/PKD2/GLI2/SMO/PTBP2/LOXL3/NFE2L1/LMO4/NF1
GO:0071356	GO:0071356	cellular response to tumor necrosis factor	222	-0.50364391156206	-1.58189624633267	0.000333460365853659	0.0111661034646835	0.00949149736211387	2443	tags=27%, list=15%, signal=24%	COMMD7/PSMD6/BIRC2/RORA/SPHK1/ANKRD1/NFKBIA/PSMD13/SPATA2/IKBKG/AKT1/PSMD4/TAX1BP1/GSTP1/RFFL/TRAIP/PSMC6/PSMA1/PIAS4/TNFAIP3/TNFRSF12A/RPS3/PSMD12/ACTN4/NFKB1/RELA/PSMC5/PSMD8/PSMD3/KARS1/PSMB6/PSMA3/PSMA7/PSMA2/PSMC2/PSME2/PSMD10/LIMS1/PSMB4/PSMC1/PSMB2/PSMD11/PSMD14/PSMB3/PSMA4/PSMB1/PSME3/RACK1/PSMA6/PSMB5/PSMB7/NKX3-1/PSMA5/GBP2/TXNDC17/F2RL1/CASP4/CCL26/ICAM1/TNFSF15/CXCL8
GO:0007610	GO:0007610	behavior	427	0.363300143964827	1.40837237978814	0.00033925138527649	0.0112947314649811	0.00960083472669945	1235	tags=11%, list=8%, signal=10%	HTR2B/RELN/PTGDS/GCNT4/SLC1A2/LEPR/USP2/AGT/INSR/TRPV1/LGMN/SGK1/ID2/FUOM/ZFHX3/DEAF1/THRA/FZD4/PER3/HIPK2/ABAT/PRKAR2B/BBS2/OPRD1/PRNP/SEPTIN5/BDNF/TANC1/SLC7A11/KCNK2/NCOA2/APOE/NR1D2/NPAS2/KIT/KMT2B/NF1/PCM1/DDHD2/ADCY3/WFS1/MEIS2/NR4A2/NQO2/ADNP
GO:0006953	GO:0006953	acute-phase response	30	-0.753253488308344	-1.82137103598556	0.000342613695610076	0.0113414922209667	0.00964058266504622	6	tags=10%, list=0%, signal=10%	ORM1/HP/IL1B
GO:0010972	GO:0010972	negative regulation of G2/M transition of mitotic cell cycle	85	-0.611466337331757	-1.72984659847978	0.000352246247222674	0.011594105171369	0.00985531067289275	2770	tags=46%, list=17%, signal=38%	PSMD2/CDC6/CLSPN/PSMD7/PSMD6/PSMD13/RINT1/PSMD4/SKP1/PSMC6/PSMA1/NBN/PSMD12/PSMC5/PSMD8/PSMD3/HUS1/PSMB6/PSMA3/PSMA7/PSMA2/PSMC2/PSME2/PSMD10/PSMB4/AURKA/PSMC1/PSMB2/PSMD11/PSMD14/PSMB3/RBX1/PSMA4/PSMB1/PSME3/PSMA6/PSMB5/PSMB7/PSMA5
GO:0043038	GO:0043038	amino acid activation	49	-0.679241133629406	-1.77900246485183	0.000357899559067743	0.0117136279416917	0.00995690833969018	3119	tags=67%, list=19%, signal=54%	LARS1/DARS1/QRSL1/CARS1/AARSD1/QARS1/VARS2/HARS1/YARS1/AIMP1/IARS1/PPA2/EPRS1/GATB/PPA1/FARSA/NARS1/WARS2/FARS2/SARS1/GATC/GARS1/KARS1/MARS2/EARS2/AIMP2/RARS1/VARS1/TARS1/YARS2/EEF1E1/FARSB/WARS1
GO:0002675	GO:0002675	positive regulation of acute inflammatory response	17	-0.833383978549348	-1.8189468263477	0.000371781764104471	0.012099616626164	0.0102850094173904	254	tags=12%, list=2%, signal=12%	PARK7/IL1B
GO:0006403	GO:0006403	RNA localization	220	-0.501591145223259	-1.57411594491012	0.000381597462376875	0.012349687706979	0.0104975767656514	3480	tags=37%, list=22%, signal=29%	SRSF2/PNPT1/SEC13/HSF1/LTV1/NXF3/LRPPRC/MAGOHB/POLR2D/NUP58/SRSF4/ALKBH5/DDX19B/XPO5/FBL/DDX19A/EIF5A2/SDAD1/G3BP2/GLE1/EXOSC3/POLDIP3/NUP93/TCP1/NOL6/SRSF3/PABPN1/FYTTD1/U2AF2/SUPT6H/NCBP1/SSB/PHAX/RTRAF/SRSF7/DDX39A/SEH1L/PRPF18/RIOK2/AKAP8L/NUP35/NUP88/NMD3/CCT4/SLBP/CETN2/ZNHIT3/CCT6A/SRSF9/RAE1/DDX39B/ABCE1/CCT8/EIF4A3/SRSF1/EIF5A/SARNP/SHQ1/HNRNPA3/RUVBL2/DKC1/EXOSC2/THOC7/CCT7/NXT1/RBM8A/N…
GO:0015985	GO:0015985	energy coupled proton transport, down electrochemical gradient	25	-0.786402849702885	-1.8441200885964	0.000392678064399203	0.012567867552843	0.0106830356804854	2176	tags=72%, list=13%, signal=62%	ATPSCKMT/ATP5F1B/ATP5MC2/CYC1/ATP5F1D/COX5B/ATP5MF/ATP5PF/ATP5PD/ATP5F1C/ATP5F1A/ATP5PB/ATP5MC3/ATP5F1E/ATP5MG/ATP5MC1/ATP5ME/ATP5PO
GO:0015986	GO:0015986	ATP synthesis coupled proton transport	25	-0.786402849702885	-1.8441200885964	0.000392678064399203	0.012567867552843	0.0106830356804854	2176	tags=72%, list=13%, signal=62%	ATPSCKMT/ATP5F1B/ATP5MC2/CYC1/ATP5F1D/COX5B/ATP5MF/ATP5PF/ATP5PD/ATP5F1C/ATP5F1A/ATP5PB/ATP5MC3/ATP5F1E/ATP5MG/ATP5MC1/ATP5ME/ATP5PO
GO:0009225	GO:0009225	nucleotide-sugar metabolic process	38	-0.713481649247164	-1.79679015723751	0.000408800899361979	0.0129566342082494	0.0110134981104583	2734	tags=42%, list=17%, signal=35%	DPAGT1/UXS1/UAP1/TSTA3/EXTL2/PMM2/UGP2/FUT8/GNPDA2/GNPDA1/GSK3A/SLC35D1/PGM3/GNPNAT1/GFPT2/B4GALNT2
GO:1901657	GO:1901657	glycosyl compound metabolic process	130	-0.55741810988042	-1.66088353417111	0.000410056639073272	0.0129566342082494	0.0110134981104583	2397	tags=30%, list=15%, signal=26%	GAMT/ENPP4/UPRT/CDADC1/NT5C3A/NME4/AKR1A1/PRPSAP2/NME6/ENOPH1/TRMT12/TYW3/UMPS/AKR7A2/AHCY/NME5/GPHN/ABHD10/ATIC/DGUOK/PUDP/ADK/IMPDH2/CMPK1/APIP/EFL1/GLA/UCK2/RAN/CTPS1/ERH/APOBEC3B/NME7/NME2/PRPS1/AMD1/NME1/PNP/ACPP
GO:0019934	GO:0019934	cGMP-mediated signaling	24	0.775284977115337	1.9653406592586	0.000411534730591728	0.0129566342082494	0.0110134981104583	1235	tags=25%, list=8%, signal=23%	HTR2B/PRKAR2B/NPR2/AQP1/APOE/ADNP
GO:0035967	GO:0035967	cellular response to topologically incorrect protein	152	-0.538348554136233	-1.63042172496264	0.000414635372166658	0.0129836903295214	0.0110364965632753	3184	tags=38%, list=20%, signal=30%	RNF121/ATXN3/HSPA14/PPP1R15B/HYOU1/DAXX/PDIA5/CALR/DNAJB11/FICD/DNAJB12/CREB3/SYVN1/HSPA9/FKBP14/TMEM33/SHC1/EXTL2/SELENOS/SERP1/PACRG/PDIA6/RNF5/HSPA5/PREB/HDGF/YIF1A/ARFGAP1/BOK/LMNA/BAX/GET3/COPS5/GSK3A/UBE2W/HSPA13/KDELR3/BFAR/ATF6/SRPRA/SDF2/BAK1/HSPB8/TMBIM6/DDIT3/UFD1/GOSR2/DERL2/SSR1/SRPRB/DNAJC18/ATF3/RACK1/EIF2S1/HSPA8/CLGN/CXCL8
GO:0010863	GO:0010863	positive regulation of phospholipase C activity	28	0.751491039377444	1.96125594024339	0.0004213314072469	0.0131224346353833	0.0111544330679174	955	tags=21%, list=6%, signal=20%	HTR2B/AGT/LPAR2/FGFR1/BDNF/KIT
GO:0006626	GO:0006626	protein targeting to mitochondrion	95	-0.596940968968774	-1.71454313549446	0.000426569977471773	0.0131702330323514	0.0111950630298527	2368	tags=44%, list=15%, signal=38%	PAM16/PRKAA1/TIMM22/TIMM50/DNAJC15/TOMM7/BNIP3L/MIPEP/DNLZ/TOMM22/PMPCB/UQCRC2/UBL5/SAMM50/CHCHD4/FIS1/TIMM23/PARL/GSK3A/HSPD1/TIMM44/TIMM21/SAE1/UBE2L3/HSP90AA1/IMMP1L/MTERF4/TIMM10B/TIMM23B/HTRA2/HAX1/ROMO1/PMPCA/AGK/HSPA4/PDCD5/TIMM8B/TIMM10/TIMM17A/TOMM5/GRPEL1/TSPO
GO:0035966	GO:0035966	response to topologically incorrect protein	188	-0.516995310496063	-1.59850145428703	0.000427413051973427	0.0131702330323514	0.0111950630298527	3184	tags=37%, list=20%, signal=30%	RNF121/ATXN3/HSPA14/PPP1R15B/HYOU1/DAXX/PDIA5/CALR/DNAJA1/DNAJB11/FAF2/FICD/DNAJB12/MANF/CREB3/STT3B/SYVN1/HSPA9/ERP44/FKBP14/TMEM33/DNAJB1/SERPINH1/SHC1/EXTL2/SELENOS/SERP1/PACRG/PDIA6/RNF5/HSPA5/PREB/HDGF/YIF1A/ARFGAP1/BOK/LMNA/BAX/GET3/COPS5/GSK3A/HSPD1/UBE2W/HSPA13/KDELR3/HSP90AA1/JKAMP/BFAR/ATF6/SRPRA/SDF2/BAK1/HSPB8/TMBIM6/DDIT3/UFD1/HSPA4/GOSR2/DERL2/SSR1/SRPRB/DNAJC18/ATF3/RACK1/HSP90AB1/…
GO:0070482	GO:0070482	response to oxygen levels	334	-0.46250549470023	-1.49804872332681	0.000440672986745912	0.0135069767842279	0.01148130455025	3077	tags=29%, list=19%, signal=24%	PPARG/ALKBH5/ATG7/RHOA/VEGFC/LONP1/BAD/EDN1/ADAM15/PSMD2/TM9SF4/TP53/PIN1/BECN1/PSMD7/CHCHD2/PSMD6/BIRC2/RORA/ANKRD1/BNIP3/NDRG1/PRKAA1/HILPDA/TIGAR/APOLD1/CCNB1/PSMD13/HIF1A/CFLAR/EGLN2/POLB/AKT1/PSMD4/BNIP3L/ITPR2/FUNDC1/HIF1AN/HMOX2/AHCY/AIFM1/TMEM199/PSMC6/FIS1/PSMA1/LMNA/PDLIM1/UBC/MYC/PSMD12/TXN2/ACTN4/CYB5R4/PSMC5/PSMD8/SCFD1/PSMD3/SUV39H2/PSMB6/PSMA3/PSMA7/PSMA2/PSMC2/PSME2/PSMD10/HIGD1A/…
GO:0035588	GO:0035588	G protein-coupled purinergic receptor signaling pathway	14	-0.859889908198879	-1.80536531143203	0.00045540916157603	0.0138851856474207	0.0118027925642807	43	tags=36%, list=0%, signal=36%	P2RY14/ADA/P2RY11/ACPP/GPR87
GO:0006360	GO:0006360	transcription by RNA polymerase I	63	-0.645415574038565	-1.75365635164573	0.000461939024048826	0.0140105380435332	0.0119093455745407	2620	tags=41%, list=16%, signal=35%	SMARCB1/GTF2H2/ZNRD1/TBP/CD3EAP/IPPK/POLR1E/MNAT1/RRN3/GTF2H5/NOL11/DHX33/WDR75/CCNH/UTP15/POLR2K/NCL/POLR2L/TAF1D/CDK7/PWP1/POLR1C/GTF2H3/ZMPSTE24/POLR2F/POLR2H
GO:0001666	GO:0001666	response to hypoxia	301	-0.471859634041236	-1.51793182419432	0.000468925132099641	0.0141483504700689	0.0120264899559327	2995	tags=30%, list=19%, signal=25%	RHOA/VEGFC/LONP1/BAD/EDN1/ADAM15/PSMD2/TM9SF4/TP53/PIN1/BECN1/PSMD7/CHCHD2/PSMD6/BIRC2/RORA/ANKRD1/BNIP3/NDRG1/PRKAA1/HILPDA/TIGAR/APOLD1/CCNB1/PSMD13/HIF1A/CFLAR/EGLN2/AKT1/PSMD4/BNIP3L/ITPR2/FUNDC1/HIF1AN/HMOX2/AHCY/PSMC6/FIS1/PSMA1/LMNA/PDLIM1/UBC/MYC/PSMD12/TXN2/ACTN4/PSMC5/PSMD8/SCFD1/PSMD3/SUV39H2/PSMB6/PSMA3/PSMA7/PSMA2/PSMC2/PSME2/PSMD10/HIGD1A/PSMB4/PSMC1/ELOC/ADSL/TMBIM6/ENO1/PSMB2/UBB/…
GO:0034248	GO:0034248	regulation of cellular amide metabolic process	373	-0.454145672244746	-1.48145370697005	0.000479135327873419	0.0143815075355996	0.0122246799225081	3887	tags=39%, list=24%, signal=30%	BANK1/RNF139/RPS9/NCBP2/CAPRIN1/TSFM/DPH2/TRUB2/METAP1/EIF4G1/MTIF2/COA3/DAPK3/DNAJC1/EIF4E3/CDK4/CNOT2/ATP13A2/APP/EIF1/EIF1B/BIN1/LARP1/CASP3/CPEB1/YTHDF1/UQCC1/LRPPRC/SNRNP70/EIF2B4/CNOT7/POLR2D/PPP1R15B/HNRNPD/MKNK2/RHOA/DPH5/MTPN/MAPK1/CNOT11/TRNAU1AP/NGRN/RPL13A/CALR/SNCA/EIF4A2/TACO1/USP16/EIF5A2/PIN1/PAIP2/EIF2B2/TYMS/PA2G4/BTG2/GLE1/RMND1/ORMDL1/EIF2A/SPHK1/POLDIP3/RPS6KA3/PRKAA1/RPL38/T…
GO:0090175	GO:0090175	regulation of establishment of planar polarity	102	-0.582915423929696	-1.68841752395199	0.000489819693399349	0.0145683845644084	0.0123835305754318	1530	tags=32%, list=9%, signal=29%	PSMC6/DVL1/PSMA1/AP2B1/PSMD12/RAC1/PSMC5/PSMD8/PFN1/PSMD3/PSMB6/DAAM1/PSMA3/PSMA7/PSMA2/PSMC2/PSME2/PSMD10/PSMB4/PSMC1/PSMB2/PSMD11/PSMD14/PSMB3/PSMA4/PSMB1/PSME3/PSMA6/CDC42/PSMB5/PSMB7/PSMA5/AP2S1
GO:0060071	GO:0060071	Wnt signaling pathway, planar cell polarity pathway	100	-0.586756418330144	-1.69574707807477	0.00049039098740888	0.0145683845644084	0.0123835305754318	1530	tags=33%, list=9%, signal=30%	PSMC6/DVL1/PSMA1/AP2B1/PSMD12/RAC1/PSMC5/PSMD8/PFN1/PSMD3/PSMB6/DAAM1/PSMA3/PSMA7/PSMA2/PSMC2/PSME2/PSMD10/PSMB4/PSMC1/PSMB2/PSMD11/PSMD14/PSMB3/PSMA4/PSMB1/PSME3/PSMA6/CDC42/PSMB5/PSMB7/PSMA5/AP2S1
GO:0070665	GO:0070665	positive regulation of leukocyte proliferation	91	-0.596464889080227	-1.70383393468323	0.000495865553426163	0.014614413777194	0.0124226566817872	1298	tags=10%, list=8%, signal=9%	ANXA1/RPS3/RIPK2/SLC39A10/NFATC2/PNP/PTPRC/GPR183/IL1B
GO:0099116	GO:0099116	tRNA 5'-end processing	16	-0.838821986954823	-1.808943908121	0.000497326868084048	0.014614413777194	0.0124226566817872	2444	tags=81%, list=15%, signal=69%	USP14/THG1L/RPP38/TRMT10C/SSB/RPP40/PRORP/POP5/RPP14/POP4/RPP30/HSD17B10/POP1
GO:0032946	GO:0032946	positive regulation of mononuclear cell proliferation	87	-0.603946510888037	-1.7143119045241	0.000499939196584199	0.014614413777194	0.0124226566817872	1298	tags=10%, list=8%, signal=10%	ANXA1/RPS3/RIPK2/SLC39A10/NFATC2/PNP/PTPRC/GPR183/IL1B
GO:0002218	GO:0002218	activation of innate immune response	258	-0.482199264520907	-1.53371062799838	0.000502031476206043	0.014614413777194	0.0124226566817872	2411	tags=25%, list=15%, signal=21%	PSMD6/BIRC2/UBE2V1/RPS6KA3/NFKBIA/MFHAS1/ICAM3/PRKACB/PSMD13/MYD88/IKBKG/IKBKE/PSMD4/TNIP1/NONO/CTSB/SKP1/NRAS/PSMC6/XRCC6/PSMA1/UBC/TNFAIP3/UBE2D2/HSPD1/PSMD12/NFKB1/RELA/PSMC5/PSMD8/RIPK2/PSMD3/RBM14/PSMB6/C1QBP/PSMA3/PSMA7/PSMA2/PSMC2/PSME2/PSMD10/XRCC5/PSMB4/PSMC1/PSMB2/UBB/PSMD11/IRAK2/UFD1/BTRC/PSMD14/PSMB3/PSMA4/PSMB1/PSME3/UBE2N/PSMA6/PYHIN1/PSMB5/PSMB7/PSMA5/RPS27A/UBA52/F2RL1
GO:0001836	GO:0001836	release of cytochrome c from mitochondria	54	-0.663976949683213	-1.76463172606676	0.000511058743363334	0.0147426602065298	0.0125316697004818	2920	tags=44%, list=18%, signal=37%	BAD/BID/TP53/PAM16/BNIP3/TIMM50/AKT1/FIS1/BOK/LMNA/BAX/PLAUR/FXN/GGCT/PSMD10/HIGD1A/BAK1/PDCD5/PRELID1/TRIAP1/PPIF/PMAIP1/MLLT11/HGF
GO:0072522	GO:0072522	purine-containing compound biosynthetic process	267	-0.478068764627741	-1.52444653239825	0.00051152679121569	0.0147426602065298	0.0125316697004818	3638	tags=41%, list=23%, signal=32%	CBR4/PID1/ATP6/PPCDC/APP/SEC13/PDHA1/GCKR/VPS9D1/PFKM/AK9/PPCS/GMPR2/ATP8/PSEN1/NUP58/PANK3/ACAT1/STOML2/PRPSAP1/GUCY1B1/DCK/IMPDH1/SNCA/PFKL/ELOVL5/PARP1/SLC35B2/TP53/HTD2/MPC1/ELOVL6/PAPSS1/HPRT1/GUCY1A2/NUP93/PGM1/GART/PRKAA1/TIGAR/ATPSCKMT/NME4/ADCY1/PRPSAP2/NME6/ATP5F1B/HIF1A/MTHFD1/ATP5MC2/CYC1/ATP5F1D/PDHB/DLAT/AK2/SLC25A1/SEH1L/PFKFB3/NME5/PAICS/NUP35/COX5B/NUP88/PRKAG1/ECD/PDHX/ATIC/PANK…
GO:0001736	GO:0001736	establishment of planar polarity	116	-0.567612718008611	-1.66980726327552	0.000520514789126446	0.0148539023320665	0.0126262285897512	1530	tags=31%, list=9%, signal=28%	PSMC6/DVL1/PSMA1/AP2B1/PSMD12/RAC1/PSMC5/PSMD8/PFN1/IFT20/PSMD3/PSMB6/DAAM1/PAFAH1B1/PSMA3/PSMA7/PSMA2/PSMC2/PSME2/PSMD10/PSMB4/PSMC1/PSMB2/PSMD11/PSMD14/PSMB3/PSMA4/PSMB1/PSME3/PSMA6/CDC42/PSMB5/PSMB7/PSMA5/RPGRIP1L/AP2S1
GO:0007164	GO:0007164	establishment of tissue polarity	116	-0.567612718008611	-1.66980726327552	0.000520514789126446	0.0148539023320665	0.0126262285897512	1530	tags=31%, list=9%, signal=28%	PSMC6/DVL1/PSMA1/AP2B1/PSMD12/RAC1/PSMC5/PSMD8/PFN1/IFT20/PSMD3/PSMB6/DAAM1/PAFAH1B1/PSMA3/PSMA7/PSMA2/PSMC2/PSME2/PSMD10/PSMB4/PSMC1/PSMB2/PSMD11/PSMD14/PSMB3/PSMA4/PSMB1/PSME3/PSMA6/CDC42/PSMB5/PSMB7/PSMA5/RPGRIP1L/AP2S1
GO:0000462	GO:0000462	maturation of SSU-rRNA from tricistronic rRNA transcript (SSU-rRNA, 5.8S rRNA, LSU-rRNA)	35	-0.725290891041379	-1.80010078229655	0.000530105579361223	0.0150029394676844	0.0127529142849042	2174	tags=49%, list=13%, signal=42%	UTP6/NGDN/RPS14/TSR1/NOL10/RRP36/BMS1/FCF1/BYSL/NOP14/MRPS11/MRPS9/UTP4/RPS8/DCAF13/BTRC/RPS21
GO:0034612	GO:0034612	response to tumor necrosis factor	239	-0.490083868847919	-1.54885450674437	0.000530917070753548	0.0150029394676844	0.0127529142849042	2443	tags=26%, list=15%, signal=22%	COMMD7/PSMD6/BIRC2/RORA/SPHK1/ANKRD1/NFKBIA/PSMD13/SPATA2/MAP4K3/IKBKG/AKT1/PSMD4/TAX1BP1/GSTP1/RFFL/TRAIP/PSMC6/PSMA1/PIAS4/TNFAIP3/TNFRSF12A/RPS3/PSMD12/ACTN4/NFKB1/RELA/PSMC5/PSMD8/PSMD3/KARS1/PSMB6/PSMA3/PSMA7/PSMA2/PSMC2/PSME2/PSMD10/LIMS1/PSMB4/PSMC1/PSMB2/PSMD11/PSMD14/PSMB3/PSMA4/PSMB1/PSME3/RACK1/PSMA6/PSMB5/PSMB7/NKX3-1/PSMA5/GBP2/TXNDC17/F2RL1/CASP4/CCL26/ICAM1/TNFSF15/CXCL8
GO:0036293	GO:0036293	response to decreased oxygen levels	312	-0.466830668177938	-1.50504308950416	0.000558589163370231	0.0157082865213774	0.0133524788259884	2995	tags=29%, list=19%, signal=24%	RHOA/VEGFC/LONP1/BAD/EDN1/ADAM15/PSMD2/TM9SF4/TP53/PIN1/BECN1/PSMD7/CHCHD2/PSMD6/BIRC2/RORA/ANKRD1/BNIP3/NDRG1/PRKAA1/HILPDA/TIGAR/APOLD1/CCNB1/PSMD13/HIF1A/CFLAR/EGLN2/AKT1/PSMD4/BNIP3L/ITPR2/FUNDC1/HIF1AN/HMOX2/AHCY/AIFM1/PSMC6/FIS1/PSMA1/LMNA/PDLIM1/UBC/MYC/PSMD12/TXN2/ACTN4/PSMC5/PSMD8/SCFD1/PSMD3/SUV39H2/PSMB6/PSMA3/PSMA7/PSMA2/PSMC2/PSME2/PSMD10/HIGD1A/PSMB4/PSMC1/ELOC/ADSL/TMBIM6/ENO1/PSMB…
GO:0045165	GO:0045165	cell fate commitment	165	0.461142837342308	1.62140869467372	0.000566776586974444	0.0158286926199646	0.0134548273462881	737	tags=12%, list=5%, signal=11%	GAS1/WNT2/HOXA2/GATA6/EPAS1/FZD7/ID2/GLI2/SMO/SIX1/WNT2B/TGFBR1/IFRD1/NR2F2/FGFR1/LOXL3/NFE2L1/SATB2/MGA
GO:1900451	GO:1900451	positive regulation of glutamate receptor signaling pathway	12	0.888721490705236	1.94458663296267	0.000568335588633288	0.0158286926199646	0.0134548273462881	2	tags=8%, list=0%, signal=8%	RELN
GO:1902750	GO:1902750	negative regulation of cell cycle G2/M phase transition	97	-0.589104249619353	-1.69675979672118	0.000571398198102426	0.0158378457493175	0.0134626077598749	2770	tags=44%, list=17%, signal=37%	PSMD2/CDC6/CLSPN/PSMD7/ATF5/PSMD6/PSMD13/RINT1/PSMD4/BRCC3/SKP1/PSMC6/DTL/PSMA1/CHEK1/NBN/PSMD12/PSMC5/PSMD8/PSMD3/HUS1/PSMB6/PSMA3/PSMA7/PSMA2/PSMC2/PSME2/PSMD10/PSMB4/AURKA/PSMC1/PSMB2/PSMD11/PSMD14/PSMB3/RBX1/PSMA4/PSMB1/PSME3/PSMA6/PSMB5/PSMB7/PSMA5
GO:0034764	GO:0034764	positive regulation of transmembrane transport	146	0.483132453611423	1.67335346202106	0.000578592092574735	0.0159608761537402	0.0135671870128552	1128	tags=14%, list=7%, signal=13%	RELN/SLC1A2/KCNJ2/WNK4/AGT/INSR/CX3CL1/RGN/PKD2/AMIGO1/CAPN3/MEF2A/PIK3R1/TCAF1/TRPC1/CAPN10/HSPA2/WNK1/CLTCL1/IRS2/CACNA2D1
GO:0021700	GO:0021700	developmental maturation	207	0.430328981338499	1.55572753342033	0.000591540964211772	0.0162407431548758	0.0138050817190455	1348	tags=13%, list=8%, signal=12%	RELN/PTH1R/CDKN1C/FAT4/CATSPER2/EPAS1/TUT4/CX3CL1/ID2/L3MBTL3/NPR2/FGFR1/BLOC1S5/DAB2IP/FEM1B/PLXNB1/CABYR/RECK/PALM/THBS3/ANAPC2/BCL11A/NF1/NR4A2/ANKS1A/REC8
GO:0001738	GO:0001738	morphogenesis of a polarized epithelium	131	-0.550853633553278	-1.64264596393914	0.000601746344711034	0.0164430027118444	0.013977007947161	1530	tags=29%, list=9%, signal=26%	PSMC6/DVL1/PSMA1/AP2B1/PSMD12/RAC1/PSMC5/PSMD8/PFN1/IFT20/RAB10/PSMD3/PSMB6/DAAM1/PAFAH1B1/PSMA3/PSMA7/PSMA2/PSMC2/PSME2/PSMD10/PSMB4/PSMC1/MSN/PSMB2/PSMD11/PSMD14/PSMB3/PSMA4/PSMB1/PSME3/PSMA6/CDC42/PSMB5/PSMB7/PSMA5/RPGRIP1L/AP2S1
GO:0090382	GO:0090382	phagosome maturation	40	-0.697553194497152	-1.77148211773918	0.000624482623407932	0.0169540534323398	0.0144114152209991	2028	tags=42%, list=13%, signal=37%	ATP6V0E1/RAB14/ATP6V1E1/RAB7A/RAB32/TCIRG1/MREG/ATP6V1C2/RAB43/ATP6V0B/ATP6V1B2/ATP6V0C/ATP6V1C1/ATP6V1D/ATP6V1G1/ATP6V0A4/ATP6V0D2
GO:0021511	GO:0021511	spinal cord patterning	13	0.873420323632527	1.94580949172485	0.000626976338458183	0.0169540534323398	0.0144114152209991	408	tags=23%, list=3%, signal=23%	RELN/GLI2/SMO
GO:0001501	GO:0001501	skeletal system development	404	0.365638894812271	1.41078994251325	0.000634920634920635	0.0169540534323398	0.0144114152209991	2469	tags=21%, list=15%, signal=18%	COL14A1/PRELP/HOXA2/FGF9/TRPV4/PTH1R/CDKN1C/FAT4/RGN/LRRK1/WDR19/DEAF1/THRA/TRIM45/GLI2/RDH10/TGFBI/SIX1/WNT2B/NPR2/MBTD1/FBXW7/BBS2/TGFBR1/MGP/FGFR1/ACVR2B/NSD2/WDR60/PLXNB1/SATB2/RAI1/USP1/KIT/EVC/HYAL2/THBS3/HOXA7/HAPLN3/RAB23/ASH1L/SLC38A10/NIPBL/SLC39A3/ITGB8/SETD2/LRP6/MDK/PLEKHA1/RARG/DCHS1/IFT172/BMPR1A/P2RX7/BMPR1B/TMEM119/TGFB3/CMKLR1/WASF2/SOX6/CHI3L1/EP300/TAPT1/NOG/INHA/ARID5B/CTSK/I…
GO:0035794	GO:0035794	positive regulation of mitochondrial membrane permeability	58	-0.652156974764483	-1.75167598459074	0.000635081925568398	0.0169540534323398	0.0144114152209991	3006	tags=50%, list=19%, signal=41%	HEBP2/BAD/BID/TP53/ATF2/YWHAB/RHOT2/PPP3R1/SLC25A5/BNIP3/MUL1/NMT1/BNIP3L/PPP3CC/YWHAZ/BOK/TFDP1/BAX/TMEM14A/GSK3A/YWHAE/BLOC1S2/YWHAH/STPG1/BAK1/YWHAG/MAPK8/PPIF/PMAIP1
GO:1905710	GO:1905710	positive regulation of membrane permeability	58	-0.652156974764483	-1.75167598459074	0.000635081925568398	0.0169540534323398	0.0144114152209991	3006	tags=50%, list=19%, signal=41%	HEBP2/BAD/BID/TP53/ATF2/YWHAB/RHOT2/PPP3R1/SLC25A5/BNIP3/MUL1/NMT1/BNIP3L/PPP3CC/YWHAZ/BOK/TFDP1/BAX/TMEM14A/GSK3A/YWHAE/BLOC1S2/YWHAH/STPG1/BAK1/YWHAG/MAPK8/PPIF/PMAIP1
GO:0031579	GO:0031579	membrane raft organization	18	-0.817442468158886	-1.80385860055181	0.000648108141472749	0.0172224333190442	0.0146395455616104	778	tags=33%, list=5%, signal=32%	PACSIN2/PPT1/S100A10/ANXA2/DOCK2/PTPRC
GO:0046390	GO:0046390	ribose phosphate biosynthetic process	261	-0.477685696673372	-1.52051557483852	0.000665002216674056	0.0175540366418892	0.0149214175748876	3638	tags=42%, list=23%, signal=33%	CBR4/PID1/ATP6/PPCDC/APP/SEC13/PDHA1/GCKR/VPS9D1/PFKM/AK9/PPCS/ATP8/PSEN1/NUP58/PANK3/ACAT1/STOML2/PRPSAP1/GUCY1B1/IMPDH1/SNCA/PFKL/ELOVL5/PARP1/SLC35B2/TP53/HTD2/MPC1/ELOVL6/PAPSS1/HPRT1/GUCY1A2/NUP93/PGM1/GART/PRKAA1/UPRT/TIGAR/ATPSCKMT/NME4/ADCY1/PRPSAP2/NME6/ATP5F1B/HIF1A/ATP5MC2/CYC1/ATP5F1D/PDHB/UMPS/DLAT/AK2/SLC25A1/SEH1L/PFKFB3/NME5/PAICS/NUP35/COX5B/NUP88/PRKAG1/ECD/PDHX/ATIC/PANK2/ELOVL…
GO:1901028	GO:1901028	regulation of mitochondrial outer membrane permeabilization involved in apoptotic signaling pathway	42	-0.6909677242376	-1.76808053843539	0.000666647343555259	0.0175540366418892	0.0149214175748876	2920	tags=60%, list=18%, signal=49%	CASP8/E2F1/YWHAQ/GSK3B/BAD/BID/TP53/YWHAB/PPP3R1/SLC25A5/MUL1/NMT1/PPP3CC/YWHAZ/BOK/TFDP1/BAX/TMEM14A/GSK3A/YWHAE/YWHAH/BAK1/YWHAG/MAPK8/PMAIP1
GO:0055017	GO:0055017	cardiac muscle tissue growth	69	0.579252039509018	1.79417124790199	0.000681003584229391	0.0178509220065197	0.0151737783616341	2208	tags=29%, list=14%, signal=25%	WNT2/FGF9/MIR17HG/AGT/GATA6/TGFBR3/ARID2/TGFBR1/FGFR1/HEG1/KCNK2/SAV1/MAPK11/BMPR1A/RGS2/YAP1/CTDP1/NOG/GJA1/SIRT6
GO:1901991	GO:1901991	negative regulation of mitotic cell cycle phase transition	214	-0.493594909713492	-1.5450189171467	0.000694669014168852	0.0180702044986156	0.01536017455632	2773	tags=32%, list=17%, signal=27%	CASP2/PSMD2/DUSP1/TP53/CDC6/CLSPN/PSMD7/CDC73/IK/PSMG2/BTG2/PSMD6/MAD2L1/MAD1L1/EZH2/CCNB1/PSMD13/RPA2/RINT1/PLK2/PSMD4/ZW10/CNOT8/SKP1/PSMC6/CDK2/PSMA1/TFDP1/BAX/CNOT9/RPS27L/NBN/PSMD12/PSMC5/PSMD8/PSMD3/HUS1/CTDSPL/PSMB6/PSMA3/PSMA7/PSMA2/PSMC2/PSME2/PSMD10/PRMT1/PSMB4/AURKA/ZNF207/PSMC1/RPL26/PSMB2/ANAPC15/PSMD11/PSMD14/PSMB3/RBX1/PSMA4/PSMB1/PSME3/PSMA6/TRIAP1/BUB3/PSMB5/PSMB7/PSMA5/SPDL1/E2F7
GO:0006826	GO:0006826	iron ion transport	54	-0.657628527567374	-1.74775971404674	0.000695607734022316	0.0180702044986156	0.01536017455632	2028	tags=31%, list=13%, signal=28%	ATP6V0E1/ATP6V1E1/TCIRG1/ATP6V1C2/ATP6V0B/B2M/ATP6V1B2/SLC39A14/ATP6V0C/SFXN1/STEAP3/ATP6V1C1/ATP6V1D/ATP6V1G1/ATP6V0A4/HEPHL1/ATP6V0D2
GO:1901532	GO:1901532	regulation of hematopoietic progenitor cell differentiation	76	-0.613594506877159	-1.71149417003448	0.00071244588151477	0.0184249954982815	0.0156617567374346	2411	tags=42%, list=15%, signal=36%	PSMD7/PSMD6/HSPA9/PDCD2/PSMD13/PSMD4/PSMC6/PSMA1/PSMD12/PSMC5/PSMD8/PSMD3/PSMB6/PSMA3/PSMA7/PSMA2/PSMC2/PSME2/PSMD10/PSMB4/PSMC1/PSMB2/PSMD11/PSMD14/PSMB3/PSMA4/PSMB1/PSME3/PSMA6/PSMB5/PSMB7/PSMA5
GO:1902686	GO:1902686	mitochondrial outer membrane permeabilization involved in programmed cell death	56	-0.655708615192143	-1.75212002354265	0.00072158238773027	0.0185783412094287	0.0157921048411799	2920	tags=50%, list=18%, signal=41%	BAD/BID/TP53/ATF2/YWHAB/RHOT2/PPP3R1/SLC25A5/BNIP3/MUL1/NMT1/BNIP3L/PPP3CC/YWHAZ/BOK/TFDP1/BAX/TMEM14A/GSK3A/YWHAE/BLOC1S2/YWHAH/STPG1/BAK1/YWHAG/MAPK8/PPIF/PMAIP1
GO:0034976	GO:0034976	response to endoplasmic reticulum stress	267	-0.474317929272323	-1.51248601881896	0.000755664577932269	0.0193697561945205	0.0164648295089295	2899	tags=31%, list=18%, signal=26%	PDIA5/CALR/ERLEC1/DNAJB11/FAF2/FICD/TP53/DNAJB12/TARDBP/SERINC3/UBE2J1/SELENOK/MANF/SVIP/CREB3/NRBF2/USP14/STT3B/SYVN1/ERP44/PPP2CB/FKBP14/UFM1/TMEM33/TXNDC12/HM13/FOXRED2/UBE2K/SHC1/EXTL2/SELENOS/EIF2B5/SERP1/PDIA6/UBXN8/RNF5/HSPA5/SEC61B/TNFRSF10B/PREB/AIFM1/GRINA/GORASP2/HDGF/YIF1A/ATG10/PSMC6/ARFGAP1/BOK/LMNA/BAX/GET3/COPS5/ERLIN2/GSK3A/HSPA13/TMX1/KDELR3/JKAMP/BCAP31/EEF2/BFAR/ATF6/TMCO1/SRP…
GO:0000966	GO:0000966	RNA 5'-end processing	21	-0.793717417661043	-1.80103194426686	0.00076568505842177	0.0195401477684463	0.0166096670683841	2444	tags=67%, list=15%, signal=57%	USP14/THG1L/RPP38/TRMT10C/SSB/RPP40/PRORP/POP5/NOP14/RPP14/POP4/RPP30/HSD17B10/POP1
GO:0002757	GO:0002757	immune response-activating signal transduction	406	-0.439892847205237	-1.44229785820539	0.00078327541508081	0.0197765012969261	0.0168105741170415	3447	tags=30%, list=21%, signal=24%	SEC14L1/PELI1/UBE2D3/MAPKAPK3/PSMC4/EZR/BTN2A2/PIK3CD/CTSS/PSEN1/DUSP22/EIF2B4/CBFB/RAP1A/PRKACA/TANK/ACTB/CSK/ACTR3/STOML2/RC3H2/MAPK1/ACTG1/OTULIN/SPPL3/PSMD2/CRKL/ARPC2/PSMD7/EIF2B2/PSMD6/BIRC2/UBE2V1/RPS6KA3/WIPF2/CRK/ARPC1B/LGALS3/NFKBIA/MFHAS1/ACTR2/ICAM3/PRKACB/PSMD13/MYD88/EIF2B1/IKBKG/PLPP4/BTN2A1/CMTM3/IKBKE/PSMD4/GRB2/TNIP1/EIF2B5/CTSB/SKP1/ABI1/NRAS/PSMC6/PSMA1/PLCL2/UBC/TNFAIP3/BAX/U…
GO:0000187	GO:0000187	activation of MAPK activity	128	-0.547307549231135	-1.62774077052183	0.000783316639700028	0.0197765012969261	0.0168105741170415	1083	tags=13%, list=7%, signal=12%	MAP2K2/RIPK2/MAP3K13/KARS1/UBB/IRAK2/UBE2N/RPS27A/UBA52/GDF15/DUSP6/NRG1/MAP3K12/BMP2/PTPRC/HGF/IL1B
GO:1904814	GO:1904814	regulation of protein localization to chromosome, telomeric region	14	-0.84741261729001	-1.77916885538255	0.000785188209613844	0.0197765012969261	0.0168105741170415	1526	tags=79%, list=9%, signal=71%	TCP1/CCT4/GNL3L/CCT6A/GNL3/CCT8/DKC1/CCT7/CCT5/CCT3/CCT2
GO:1904874	GO:1904874	positive regulation of telomerase RNA localization to Cajal body	15	-0.839411279941463	-1.78738530074921	0.00079626535933426	0.0199686806347332	0.0169739318795428	1526	tags=80%, list=9%, signal=72%	TCP1/CCT4/CCT6A/CCT8/SHQ1/RUVBL2/DKC1/CCT7/CCT5/NOP10/CCT3/CCT2
GO:0010092	GO:0010092	specification of animal organ identity	26	0.747219095204057	1.92326647123086	0.000802210535698369	0.0200310587642269	0.0170269550181351	671	tags=23%, list=4%, signal=22%	WNT2/SIX1/WNT2B/SMARCD3/FGFR1/PAX8
GO:0009260	GO:0009260	ribonucleotide biosynthetic process	255	-0.475842233828969	-1.51187505930452	0.000807310252840211	0.0200718810931474	0.0170616551289203	3638	tags=42%, list=23%, signal=33%	CBR4/PID1/ATP6/PPCDC/APP/SEC13/PDHA1/GCKR/VPS9D1/PFKM/AK9/PPCS/ATP8/PSEN1/NUP58/PANK3/ACAT1/STOML2/GUCY1B1/IMPDH1/SNCA/PFKL/ELOVL5/PARP1/SLC35B2/TP53/HTD2/MPC1/ELOVL6/PAPSS1/HPRT1/GUCY1A2/NUP93/PGM1/GART/PRKAA1/UPRT/TIGAR/ATPSCKMT/NME4/ADCY1/NME6/ATP5F1B/HIF1A/ATP5MC2/CYC1/ATP5F1D/PDHB/UMPS/DLAT/AK2/SLC25A1/SEH1L/PFKFB3/NME5/PAICS/NUP35/COX5B/NUP88/PRKAG1/ECD/PDHX/ATIC/PANK2/ELOVL1/ACSL3/OGDH/RAE…
GO:0003013	GO:0003013	circulatory system process	390	0.363140240727242	1.39637576461139	0.000820849579314591	0.0202429697350706	0.0172070852154888	1908	tags=16%, list=12%, signal=14%	HTR2B/TRPV4/KCNJ2/ACTC1/AGT/PDE4B/NPFF/EPAS1/TRPV1/DSP/SGK1/ID2/ATP2A2/THRA/NISCH/ABAT/NPR2/MYOF/ROCK2/BBS2/PTPRM/MEF2A/ADCY6/MTHFR/NR2F2/BCR/TRPC1/KCND1/HEG1/APOE/MDM2/WNK1/EMP2/DMPK/CACNB4/CACNA2D1/ROCK1/MYL3/KCNJ8/JAK2/OXTR/STAT1/TNNT2/TNNI3K/TAZ/KCND3/HSPB7/SERPING1/RGS2/DMD/AGER/DDAH1/ADORA2A/DLL4/YAP1/PDE5A/KCNJ14/SCPEP1/CXCL12/MAP2K3/PIK3CA
GO:1903319	GO:1903319	positive regulation of protein maturation	23	-0.776653209307375	-1.79258071505394	0.00082118037074773	0.0202429697350706	0.0172070852154888	600	tags=17%, list=4%, signal=17%	PHB/ENO1/TIMM17A/IL1B
GO:1900744	GO:1900744	regulation of p38MAPK cascade	34	-0.719433571345018	-1.77716123076379	0.000826190230300527	0.0202801695090295	0.0172387060541742	827	tags=15%, list=5%, signal=14%	KARS1/PRMT1/BMP2/HGF/IL1B
GO:1902110	GO:1902110	positive regulation of mitochondrial membrane permeability involved in apoptotic process	54	-0.654032657397564	-1.73820307719739	0.000837568496067687	0.0204727185557811	0.0174023780795232	2920	tags=50%, list=18%, signal=41%	BAD/BID/TP53/ATF2/YWHAB/RHOT2/PPP3R1/SLC25A5/BNIP3/MUL1/NMT1/BNIP3L/PPP3CC/YWHAZ/BOK/TFDP1/BAX/TMEM14A/GSK3A/YWHAE/BLOC1S2/YWHAH/STPG1/BAK1/YWHAG/MAPK8/PMAIP1
GO:0010954	GO:0010954	positive regulation of protein processing	21	-0.790174479808512	-1.79299262938353	0.000842253564263947	0.0205007348646262	0.0174261927183845	600	tags=19%, list=4%, signal=18%	PHB/ENO1/TIMM17A/IL1B
GO:0002053	GO:0002053	positive regulation of mesenchymal cell proliferation	23	0.759917828582125	1.90828166862982	0.000846888415150542	0.0205272995354271	0.0174487734246828	1612	tags=35%, list=10%, signal=31%	WNT2/FGF9/SMO/SIX1/FGFR1/IRS2/STAT1/BMPR1A
GO:0007616	GO:0007616	long-term memory	24	0.757431250394395	1.92008161764203	0.000852464799082865	0.0205763690878627	0.0174904839039897	856	tags=17%, list=5%, signal=16%	RELN/SGK1/PRNP/APOE
GO:0006368	GO:0006368	transcription elongation from RNA polymerase II promoter	80	-0.601520381194081	-1.68923337194813	0.000858240470806201	0.0206298217733623	0.0175359201678594	2524	tags=35%, list=16%, signal=30%	ELP1/CDC73/GTF2H2/EZH2/SUPT6H/NCBP1/ELP4/ELOA/POLR2J/MNAT1/LEO1/GTF2F1/GTF2H5/ELP3/POLR2C/CCNH/POLR2G/POLR2K/POLR2L/CDK7/WDR61/ELOC/GTF2H3/ELOB/ENY2/POLR2F/POLR2H/SUPT4H1
GO:0038095	GO:0038095	Fc-epsilon receptor signaling pathway	104	-0.570396757924387	-1.65572685027358	0.000885248067648808	0.0211731958649847	0.0179978032028488	2160	tags=38%, list=13%, signal=33%	PSMD13/IKBKG/PSMD4/GRB2/SHC1/CALM1/SKP1/PSMC6/PSMA1/PSMD12/NFKB1/RELA/RAC1/PSMC5/PSMD8/PSMD3/PSMB6/PSMA3/PSMA7/PSMA2/PSMC2/PSME2/PSMD10/PSMB4/PSMC1/PSMB2/PSMD11/BTRC/PSMD14/PSMB3/MAPK8/PSMA4/PSMB1/PSME3/PSMA6/PSMB5/PSMB7/PSMA5/NFATC2
GO:0001682	GO:0001682	tRNA 5'-leader removal	12	-0.864520968779301	-1.7621132405514	0.000888155807904587	0.0211731958649847	0.0179978032028488	1971	tags=75%, list=12%, signal=66%	RPP38/SSB/RPP40/PRORP/POP5/RPP14/POP4/RPP30/POP1
GO:0030968	GO:0030968	endoplasmic reticulum unfolded protein response	114	-0.559375629375392	-1.64188447708185	0.000900336647616065	0.0213658716498648	0.018161582959119	1947	tags=38%, list=12%, signal=33%	RNF121/PPP1R15B/HYOU1/PDIA5/CALR/DNAJB11/FICD/CREB3/SYVN1/FKBP14/TMEM33/SHC1/EXTL2/SELENOS/SERP1/PDIA6/HSPA5/PREB/HDGF/YIF1A/ARFGAP1/BOK/LMNA/BAX/GET3/COPS5/GSK3A/HSPA13/KDELR3/BFAR/ATF6/SRPRA/BAK1/DDIT3/GOSR2/DERL2/SSR1/SRPRB/ATF3/RACK1/EIF2S1/CLGN/CXCL8
GO:0008015	GO:0008015	blood circulation	381	0.362457844682429	1.39066260338688	0.000903614457831325	0.0213658716498648	0.018161582959119	1908	tags=15%, list=12%, signal=14%	HTR2B/TRPV4/KCNJ2/ACTC1/AGT/PDE4B/NPFF/EPAS1/TRPV1/DSP/SGK1/ID2/ATP2A2/THRA/NISCH/ABAT/NPR2/MYOF/ROCK2/BBS2/PTPRM/MEF2A/ADCY6/MTHFR/NR2F2/BCR/TRPC1/KCND1/APOE/MDM2/WNK1/EMP2/DMPK/CACNB4/CACNA2D1/ROCK1/MYL3/KCNJ8/JAK2/OXTR/STAT1/TNNT2/TNNI3K/TAZ/KCND3/HSPB7/SERPING1/RGS2/DMD/AGER/DDAH1/ADORA2A/DLL4/PDE5A/KCNJ14/SCPEP1/CXCL12/MAP2K3/PIK3CA
GO:0046902	GO:0046902	regulation of mitochondrial membrane permeability	69	-0.620733987940808	-1.70794205453464	0.000929239133449835	0.0218212658534216	0.0185486806512954	3753	tags=52%, list=23%, signal=40%	E2F1/MOAP1/YWHAQ/GSK3B/CNP/HEBP2/BAD/ALKBH7/BID/TP53/ATF2/YWHAB/RHOT2/PPP3R1/SLC25A5/BNIP3/MUL1/NMT1/BNIP3L/PPP3CC/YWHAZ/BOK/TFDP1/BAX/TMEM14A/GSK3A/YWHAE/BLOC1S2/YWHAH/STPG1/BAK1/YWHAG/DYNLT1/MAPK8/PPIF/PMAIP1
GO:0009127	GO:0009127	purine nucleoside monophosphate biosynthetic process	158	-0.520523704710595	-1.58271779544005	0.000936598523920726	0.0218212658534216	0.0185486806512954	2287	tags=32%, list=14%, signal=27%	NUP93/PGM1/GART/PRKAA1/TIGAR/ATPSCKMT/ATP5F1B/HIF1A/ATP5MC2/CYC1/ATP5F1D/AK2/SEH1L/PFKFB3/PAICS/NUP35/COX5B/NUP88/PRKAG1/ECD/ATIC/OGDH/RAE1/ADK/IMPDH2/PGAM1/COX2/GAPDH/TPI1/ATP5MF/ATP5PF/ADSL/ATP5PD/ENO1/ATP5F1C/ATP5F1A/SLC25A12/ATP5PB/PKM/ATP5MC3/PGK1/ATP5F1E/EIF6/ATP5MG/ATP5MC1/LDHA/SLC2A6/ATP5ME/BPGM/ATP5PO
GO:0009168	GO:0009168	purine ribonucleoside monophosphate biosynthetic process	158	-0.520523704710595	-1.58271779544005	0.000936598523920726	0.0218212658534216	0.0185486806512954	2287	tags=32%, list=14%, signal=27%	NUP93/PGM1/GART/PRKAA1/TIGAR/ATPSCKMT/ATP5F1B/HIF1A/ATP5MC2/CYC1/ATP5F1D/AK2/SEH1L/PFKFB3/PAICS/NUP35/COX5B/NUP88/PRKAG1/ECD/ATIC/OGDH/RAE1/ADK/IMPDH2/PGAM1/COX2/GAPDH/TPI1/ATP5MF/ATP5PF/ADSL/ATP5PD/ENO1/ATP5F1C/ATP5F1A/SLC25A12/ATP5PB/PKM/ATP5MC3/PGK1/ATP5F1E/EIF6/ATP5MG/ATP5MC1/LDHA/SLC2A6/ATP5ME/BPGM/ATP5PO
GO:1901988	GO:1901988	negative regulation of cell cycle phase transition	227	-0.485023407821013	-1.52644394588204	0.000937941515191091	0.0218212658534216	0.0185486806512954	2773	tags=32%, list=17%, signal=27%	CASP2/PSMD2/DUSP1/TP53/CDC6/CLSPN/PSMD7/CDC73/IK/PSMG2/BTG2/ATF5/PSMD6/MAD2L1/MAD1L1/EZH2/CCNB1/PSMD13/RPA2/RINT1/PLK2/PSMD4/ZW10/CNOT8/BRCC3/SKP1/PSMC6/CDK2/DTL/PSMA1/CHEK1/TFDP1/BAX/CNOT9/RPS27L/NBN/PSMD12/PSMC5/PSMD8/PSMD3/HUS1/CTDSPL/PSMB6/PSMA3/PSMA7/PSMA2/PSMC2/PSME2/PSMD10/PRMT1/PSMB4/AURKA/ZNF207/PSMC1/RPL26/PSMB2/ANAPC15/PSMD11/PSMD14/PSMB3/RBX1/PSMA4/PSMB1/PSME3/PSMA6/TRIAP1/BUB3/PSMB5/…
GO:0009116	GO:0009116	nucleoside metabolic process	109	-0.564766437199983	-1.64853609457413	0.000946123521681997	0.0219235742444152	0.0186356456186458	2995	tags=35%, list=19%, signal=29%	RHOA/DCK/IMPDH1/MOCS2/HPRT1/GAMT/ENPP4/UPRT/CDADC1/NT5C3A/NME4/PRPSAP2/NME6/ENOPH1/UMPS/AHCY/NME5/GPHN/ATIC/DGUOK/PUDP/ADK/IMPDH2/CMPK1/APIP/EFL1/UCK2/RAN/CTPS1/ERH/APOBEC3B/NME7/NME2/PRPS1/AMD1/NME1/PNP/ACPP
GO:0070486	GO:0070486	leukocyte aggregation	10	-0.889585367047221	-1.74478515969483	0.000950999355254674	0.0219487620119137	0.0186570559189825	610	tags=20%, list=4%, signal=19%	MSN/IL1B
GO:0061844	GO:0061844	antimicrobial humoral immune response mediated by antimicrobial peptide	27	-0.751429890005296	-1.78414674955364	0.00096187083878143	0.0221115784486541	0.0187954544019195	2511	tags=30%, list=16%, signal=25%	CXCL10/H2BC6/HMGN2/RPL39/GAPDH/RPL30/ROMO1/CXCL8
GO:0051452	GO:0051452	intracellular pH reduction	41	-0.685729713583141	-1.74788732993616	0.00097257907648536	0.0222693699212636	0.0189295815261016	2028	tags=37%, list=13%, signal=32%	ATP6V0E1/ATP6V1E1/RAB7A/TCIRG1/TMEM199/ATP6V1C2/ATP6V0B/ATP6V1B2/ATP6V0C/ATP6V1C1/ATP6V1D/ATP6V1G1/PPT1/ATP6V0A4/ATP6V0D2
GO:0071806	GO:0071806	protein transmembrane transport	62	-0.633568092018913	-1.7180967178378	0.00100978934672239	0.023030353092767	0.0195764383090234	2368	tags=56%, list=15%, signal=48%	TIMM13/PEX16/GRPEL2/SEC62/TOMM70/TIMM9/PEX26/TOMM40L/PAM16/SEC61A1/TIMM22/TIMM50/DNAJC15/TOMM7/DNLZ/PEX2/TOMM22/HSPA5/SEC61B/MCL1/CHCHD4/SRP54/TIMM23/HSPD1/TIMM44/TIMM21/TIMM23B/PEX14/ROMO1/AGK/TIMM10/TIMM17A/GRPEL1/HSPA8/SEC61G
GO:0048199	GO:0048199	vesicle targeting, to, from or within Golgi	72	-0.614116683214074	-1.70022179104167	0.00101998621640248	0.0231716868690964	0.0196965759353181	2798	tags=43%, list=17%, signal=36%	ARFGAP3/GOLGA2/SEC23A/PDCD6/SEC24A/CEP19/USO1/SEC23IP/SEC24C/TBC1D20/PPP6C/TMED10/STX5/PREB/PEF1/TFG/GOSR1/MCFD2/CTSC/BET1/TMED2/SCFD1/CNIH1/TRAPPC2L/TRAPPC1/RAB1B/SAR1B/GOSR2/SAR1A/TRAPPC4/CNIH3
GO:0002758	GO:0002758	innate immune response-activating signal transduction	241	-0.477745446894997	-1.51077571194541	0.00104914477019014	0.0237409986473105	0.0201805067226541	2411	tags=24%, list=15%, signal=21%	PSMD6/BIRC2/UBE2V1/RPS6KA3/NFKBIA/MFHAS1/ICAM3/PRKACB/PSMD13/MYD88/IKBKG/IKBKE/PSMD4/TNIP1/CTSB/SKP1/NRAS/PSMC6/PSMA1/UBC/TNFAIP3/UBE2D2/HSPD1/PSMD12/NFKB1/RELA/PSMC5/PSMD8/RIPK2/PSMD3/PSMB6/C1QBP/PSMA3/PSMA7/PSMA2/PSMC2/PSME2/PSMD10/PSMB4/PSMC1/PSMB2/UBB/PSMD11/IRAK2/UFD1/BTRC/PSMD14/PSMB3/PSMA4/PSMB1/PSME3/UBE2N/PSMA6/PSMB5/PSMB7/PSMA5/RPS27A/UBA52/F2RL1
GO:0070098	GO:0070098	chemokine-mediated signaling pathway	43	-0.678079024559972	-1.74111421901524	0.00105614953920051	0.0238065147104613	0.0202361971918082	93	tags=9%, list=1%, signal=9%	CCR1/CCL26/ACKR4/CXCL8
GO:0050852	GO:0050852	T cell receptor signaling pathway	151	-0.525518806581443	-1.5907328626161	0.00106847007655274	0.0239908804398063	0.0203929131705986	3308	tags=40%, list=21%, signal=32%	EZR/BTN2A2/PIK3CD/PSEN1/DUSP22/EIF2B4/CSK/STOML2/RC3H2/MAPK1/SPPL3/PSMD2/CRKL/PSMD7/EIF2B2/PSMD6/LGALS3/PSMD13/EIF2B1/IKBKG/BTN2A1/PSMD4/EIF2B5/SKP1/PSMC6/PSMA1/RPS3/EIF2B3/PSMD12/NFKB1/RELA/PSMC5/PSMD8/RIPK2/PSMD3/PSMB6/PSMA3/PSMA7/PSMA2/PSMC2/DUSP3/PSME2/PSMD10/PSMB4/PSMC1/PSMB2/PSMD11/BTRC/PSMD14/PSMB3/PSMA4/PSMB1/PSME3/UBE2N/PSMA6/PSMB5/PSMB7/PSMA5/NFKBIZ/PTPRC
GO:0006986	GO:0006986	response to unfolded protein	166	-0.513826913561104	-1.5706039852546	0.00107890918560958	0.0241317409738854	0.0205126485278668	3184	tags=38%, list=20%, signal=31%	RNF121/HSPA14/PPP1R15B/HYOU1/DAXX/PDIA5/CALR/DNAJA1/DNAJB11/FAF2/FICD/MANF/CREB3/STT3B/SYVN1/HSPA9/ERP44/FKBP14/TMEM33/DNAJB1/SERPINH1/SHC1/EXTL2/SELENOS/SERP1/PACRG/PDIA6/HSPA5/PREB/HDGF/YIF1A/ARFGAP1/BOK/LMNA/BAX/GET3/COPS5/GSK3A/HSPD1/HSPA13/KDELR3/HSP90AA1/JKAMP/BFAR/ATF6/SRPRA/BAK1/HSPB8/TMBIM6/DDIT3/HSPA4/GOSR2/DERL2/SSR1/SRPRB/ATF3/RACK1/HSP90AB1/HSPE1/EIF2S1/HSPA8/CLGN/CXCL8
GO:0001732	GO:0001732	formation of cytoplasmic translation initiation complex	16	-0.823251619274485	-1.77536595928253	0.00111898545318911	0.0249318566550943	0.0211927690284156	1851	tags=62%, list=11%, signal=55%	EIF3C/EIF3E/EIF3D/EIF2S2/EIF3L/EIF3J/EIF3K/EIF3H/EIF3M/EIF3I
GO:2000573	GO:2000573	positive regulation of DNA biosynthetic process	64	-0.625925166980307	-1.70433836040077	0.00113160100586756	0.0251163395670145	0.0213495846156421	1975	tags=28%, list=12%, signal=25%	TCP1/CTNNB1/NEK7/CCT4/CCT6A/MYC/DDX39B/CCT8/HSP90AA1/DKC1/XRCC5/RFC2/CCT7/CCT5/HSP90AB1/CCT3/CCT2/HGF
GO:0006363	GO:0006363	termination of RNA polymerase I transcription	31	-0.725992822401102	-1.76599455803155	0.00114423276963771	0.0252712529096092	0.0214812652495574	2394	tags=55%, list=15%, signal=47%	GTF2H2/ZNRD1/TBP/CD3EAP/POLR1E/MNAT1/GTF2H5/CCNH/POLR2K/POLR2L/TAF1D/CDK7/POLR1C/GTF2H3/ZMPSTE24/POLR2F/POLR2H
GO:0038066	GO:0038066	p38MAPK cascade	40	-0.687448029302788	-1.74581938752759	0.00114730528486574	0.0252712529096092	0.0214812652495574	827	tags=12%, list=5%, signal=12%	KARS1/PRMT1/BMP2/HGF/IL1B
GO:0045851	GO:0045851	pH reduction	42	-0.678833639864406	-1.7370312756704	0.00124634068577722	0.027348680275407	0.0232471360768176	2028	tags=36%, list=13%, signal=31%	ATP6V0E1/ATP6V1E1/RAB7A/TCIRG1/TMEM199/ATP6V1C2/ATP6V0B/ATP6V1B2/ATP6V0C/ATP6V1C1/ATP6V1D/ATP6V1G1/PPT1/ATP6V0A4/ATP6V0D2
GO:0007205	GO:0007205	protein kinase C-activating G protein-coupled receptor signaling pathway	23	0.756256795161869	1.89908819704468	0.00125573109832667	0.0274507556702127	0.0233339029909519	1820	tags=30%, list=11%, signal=27%	HTR2B/CISH/DGKE/DGKA/DGKH/LRP1/ADORA2A
GO:0006362	GO:0006362	transcription elongation from RNA polymerase I promoter	30	-0.727570662017409	-1.75926982217823	0.00126618104899376	0.0275751384091009	0.0234396317657016	2394	tags=53%, list=15%, signal=45%	GTF2H2/ZNRD1/TBP/CD3EAP/POLR1E/MNAT1/GTF2H5/CCNH/POLR2K/POLR2L/TAF1D/CDK7/POLR1C/GTF2H3/POLR2F/POLR2H
GO:0009451	GO:0009451	RNA modification	154	-0.518693036413779	-1.57312543252801	0.0012913741223671	0.0280184655088862	0.023816472085288	3850	tags=42%, list=24%, signal=32%	WTAP/TRMO/TRUB2/CTU1/APOBEC3C/TFB2M/DIMT1/QTRT2/TRUB1/THUMPD3/VIRMA/TRMT11/TRMT2A/OSGEP/TRIT1/JMJD6/ALKBH5/URM1/FBL/METTL15/METTL1/ALKBH8/TRMT6/ELP1/TRDMT1/PUS7L/THG1L/ALKBH3/ELP4/WDR4/GAR1/SEPHS1/TRMT12/TRMT10C/SSB/TYW3/DPH3/CDK5RAP1/SEPHS2/METTL2A/PUS3/MRM2/ELP3/TPRKB/NSUN3/TFB1M/ELP6/FTSJ3/PRORP/MTERF4/FTO/DKC1/RAMAC/METTL6/TRMU/EMG1/MTO1/METTL2B/APOBEC3B/HSD17B10/TSR3/NSUN4/NOP10/TRMT1
GO:0016073	GO:0016073	snRNA metabolic process	89	-0.580054939806885	-1.65187445021158	0.00130567632687674	0.0282230707522275	0.0239903922118201	3171	tags=44%, list=20%, signal=35%	POLR2D/INTS12/POU2F2/INTS14/INTS7/INTS11/TAF8/TAF11/EXOSC3/TAF5/TBP/NABP2/INTS4/TAF13/NCBP1/USB1/PHAX/POLR2J/GTF2F1/ZNF143/INTS9/POLR2C/INTS13/GTF2E1/GTF2E2/POLR2G/EXOSC7/POLR2K/POLR2L/GTF2A2/CDK7/DKC1/EXOSC2/EXOSC9/TAF9/GTF2B/POLR2F/NOP10/POLR2H
GO:1901798	GO:1901798	positive regulation of signal transduction by p53 class mediator	21	-0.78054633709129	-1.77114531671049	0.00131697830048544	0.0283615438465137	0.0241080981791074	681	tags=43%, list=4%, signal=41%	MSX1/RPL26/UBB/RPS7/EEF1E1/PYHIN1/RPL11/PMAIP1/RPL23
GO:0042743	GO:0042743	hydrogen peroxide metabolic process	35	-0.704763629624026	-1.74915413483111	0.00133998910338531	0.0287502106515227	0.0244384757334756	1563	tags=20%, list=10%, signal=18%	SOD1/COX2/RAC1/PRDX3/PRDX1/PARK7/HP
GO:0006611	GO:0006611	protein export from nucleus	173	-0.507047821639223	-1.55583342439196	0.00134506460012093	0.0287526170793379	0.0244405212638016	3566	tags=39%, list=22%, signal=30%	CHTOP/GSK3B/EMD/SRSF2/SEC13/RANGAP1/LTV1/NXF3/MAGOHB/POLR2D/CCHCR1/NUP58/PRKACA/SRSF4/ALKBH5/DDX19B/XPO5/CSE1L/CALR/DDX19A/TP53/SDAD1/GLE1/HSPA9/POLDIP3/NUP93/TXN/NOL6/SRSF3/PABPN1/FYTTD1/U2AF2/SUPT6H/NCBP1/SSB/SRSF7/DDX39A/SEH1L/RIOK2/AKAP8L/NUP35/NUP88/NMD3/RBM22/SLBP/SRSF9/RAE1/DDX39B/ABCE1/EIF4A3/SRSF1/YWHAE/EIF5A/SARNP/THOC7/NXT1/RBM8A/RAN/ENY2/NPM1/NUTF2/MAGOH/WDR33/EIF6/PARK7/EIF4E/IL1B
GO:1902108	GO:1902108	regulation of mitochondrial membrane permeability involved in apoptotic process	59	-0.634487090516055	-1.70870427500957	0.00135163674762408	0.0287868811727436	0.0244696466926681	2920	tags=46%, list=18%, signal=38%	BAD/BID/TP53/ATF2/YWHAB/RHOT2/PPP3R1/SLC25A5/BNIP3/MUL1/NMT1/BNIP3L/PPP3CC/YWHAZ/BOK/TFDP1/BAX/TMEM14A/GSK3A/YWHAE/BLOC1S2/YWHAH/STPG1/BAK1/YWHAG/MAPK8/PMAIP1
GO:0018196	GO:0018196	peptidyl-asparagine modification	32	-0.716383729814018	-1.75258731490901	0.00136409465630746	0.0289457888058208	0.0246047225841769	3148	tags=56%, list=20%, signal=45%	RPN1/ALG5/TUSC3/UBE2J1/MGAT2/STT3B/SYVN1/RPN2/HIF1AN/DPM1/FUT8/MCFD2/ALG8/OSTC/STT3A/OST4/DAD1/B4GALNT2
GO:0006164	GO:0006164	purine nucleotide biosynthetic process	254	-0.468058713780442	-1.48668517469123	0.00138110230690902	0.0291398390342052	0.024769670655512	3638	tags=41%, list=23%, signal=32%	CBR4/PID1/ATP6/PPCDC/APP/SEC13/PDHA1/GCKR/VPS9D1/PFKM/AK9/PPCS/ATP8/PSEN1/NUP58/PANK3/ACAT1/STOML2/PRPSAP1/GUCY1B1/IMPDH1/SNCA/PFKL/ELOVL5/PARP1/SLC35B2/TP53/HTD2/MPC1/ELOVL6/PAPSS1/HPRT1/GUCY1A2/NUP93/PGM1/GART/PRKAA1/TIGAR/ATPSCKMT/NME4/ADCY1/PRPSAP2/NME6/ATP5F1B/HIF1A/MTHFD1/ATP5MC2/CYC1/ATP5F1D/PDHB/DLAT/AK2/SLC25A1/SEH1L/PFKFB3/NME5/PAICS/NUP35/COX5B/NUP88/PRKAG1/ECD/PDHX/ATIC/PANK2/ELOVL1/A…
GO:0007507	GO:0007507	heart development	467	0.340675171822408	1.33036000182277	0.00138329979879276	0.0291398390342052	0.024769670655512	1834	tags=17%, list=11%, signal=16%	HTR2B/WNT2/FGF9/MIR17HG/ACTC1/AGT/GATA6/FAT4/INSR/MYH10/FZD7/WDR11/DSP/TSC2/ID2/PDCD4/ALPK3/PKD2/SOS1/TGFBR3/GLI2/LDB3/SMO/SIX1/POU6F1/ARID2/SMG9/ROCK2/MEF2A/SMARCD3/CPLANE1/TGFBR1/FGFR1/PAX8/ACVR2B/NSD2/RB1CC1/PSKH1/HEG1/KCNK2/NFATC1/CDKN1B/ARID1A/MDM2/LMO4/NF1/ROCK1/SETDB2/ADAMTS9/NIPBL/MYL3/KAT2B/ZMIZ1/PRICKLE1/MDM4/SETD2/OXTR/SAV1/LRP6/HEXIM1/PLXND1/AHI1/MAPK11/TNNT2/DCHS1/IFT172/BMPR1A/HDAC9…
GO:0060326	GO:0060326	cell chemotaxis	203	-0.489864103021664	-1.52633697319657	0.00139954635394045	0.0293752609723805	0.0249697858265958	1298	tags=10%, list=8%, signal=9%	ANXA1/CXCL14/RAC1/EGR3/CKLF/KARS1/C1QBP/CYP19A1/ZNF580/HBEGF/CCR1/F2RL1/CCL26/PREX1/MSTN/HGF/ACKR4/GPR183/CXCL8/IL1B
GO:0001906	GO:0001906	cell killing	83	-0.585452267626472	-1.65157421509532	0.00141342756183746	0.0295595157607378	0.0251264075024724	2540	tags=25%, list=16%, signal=21%	HPRT1/IL7R/ULBP3/CRK/TSTA3/HMGN2/TUSC2/HLA-A/B2M/CTSC/TUBB/GAPDH/PVR/RPL30/ROMO1/PRDX1/HSP90AB1/F2RL1/ULBP2/ICAM1/PTPRC
GO:0070671	GO:0070671	response to interleukin-12	44	-0.670025473310387	-1.72702133766405	0.00144283488197611	0.0298811749332566	0.025399826712416	2546	tags=45%, list=16%, signal=38%	SNRPA1/HSPA9/TCP1/GSTO1/HNRNPDL/PITPNA/SOD1/BOLA2/CAPZA1/RIPK2/PSME2/MSN/CFL1/PPIA/CDC42/RPLP0/RALA/BOLA2B/LCP1/ANXA2
GO:0009452	GO:0009452	7-methylguanosine RNA capping	34	-0.707880723294039	-1.74862312178631	0.00144583290302592	0.0298811749332566	0.025399826712416	2394	tags=50%, list=15%, signal=43%	GTF2H2/RNGTT/NCBP1/POLR2J/MNAT1/GTF2F1/GTF2H5/POLR2C/CCNH/POLR2G/POLR2K/POLR2L/CDK7/RAMAC/GTF2H3/POLR2F/POLR2H
GO:0036260	GO:0036260	RNA capping	34	-0.707880723294039	-1.74862312178631	0.00144583290302592	0.0298811749332566	0.025399826712416	2394	tags=50%, list=15%, signal=43%	GTF2H2/RNGTT/NCBP1/POLR2J/MNAT1/GTF2F1/GTF2H5/POLR2C/CCNH/POLR2G/POLR2K/POLR2L/CDK7/RAMAC/GTF2H3/POLR2F/POLR2H
GO:0000027	GO:0000027	ribosomal large subunit assembly	28	-0.73671664569337	-1.76142075358128	0.00145266121544314	0.0298811749332566	0.025399826712416	2743	tags=57%, list=17%, signal=48%	NLE1/RPL3/MRPL11/RPL38/RPL5/RPL12/RPL10/FASTKD2/MRPL20/MRTO4/RPL6/RPL24/RPF2/RPL23A/RPLP0/RPL11
GO:0017001	GO:0017001	antibiotic catabolic process	36	-0.69854212888905	-1.74220133147617	0.00145459888333823	0.0298811749332566	0.025399826712416	2863	tags=33%, list=18%, signal=27%	SNCA/PRDX5/PRDX4/ALDH1B1/ADH5/GNPDA2/GNPDA1/ESD/PRDX3/PRDX1/NPL/HP
GO:0034620	GO:0034620	cellular response to unfolded protein	132	-0.532834742847791	-1.59057017280713	0.00149568552253116	0.0305840194751843	0.0259972640491541	3184	tags=38%, list=20%, signal=31%	RNF121/HSPA14/PPP1R15B/HYOU1/DAXX/PDIA5/CALR/DNAJB11/FICD/CREB3/SYVN1/HSPA9/FKBP14/TMEM33/SHC1/EXTL2/SELENOS/SERP1/PACRG/PDIA6/HSPA5/PREB/HDGF/YIF1A/ARFGAP1/BOK/LMNA/BAX/GET3/COPS5/GSK3A/HSPA13/KDELR3/BFAR/ATF6/SRPRA/BAK1/HSPB8/TMBIM6/DDIT3/GOSR2/DERL2/SSR1/SRPRB/ATF3/RACK1/EIF2S1/HSPA8/CLGN/CXCL8
GO:0090383	GO:0090383	phagosome acidification	24	-0.757455260157286	-1.7618394604939	0.00150038646317991	0.0305840194751843	0.0259972640491541	2028	tags=62%, list=13%, signal=55%	ATP6V1F/ATP6V1H/ATP6V0E1/ATP6V1E1/RAB7A/TCIRG1/ATP6V1C2/ATP6V0B/ATP6V1B2/ATP6V0C/ATP6V1C1/ATP6V1D/ATP6V1G1/ATP6V0A4/ATP6V0D2
GO:0090199	GO:0090199	regulation of release of cytochrome c from mitochondria	43	-0.672975505284792	-1.72800983198188	0.00150465139831305	0.0305840194751843	0.0259972640491541	2920	tags=47%, list=18%, signal=38%	BAD/BID/TP53/PAM16/BNIP3/AKT1/LMNA/BAX/PLAUR/FXN/PSMD10/HIGD1A/BAK1/PDCD5/PRELID1/TRIAP1/PPIF/PMAIP1/MLLT11/HGF
GO:0006939	GO:0006939	smooth muscle contraction	76	0.547948005190982	1.72413119724581	0.00151773154660546	0.0306398433287792	0.0260447158716108	529	tags=8%, list=3%, signal=8%	HTR2B/AGT/TRPV1/ABAT/ROCK2/BBS2
GO:0006370	GO:0006370	7-methylguanosine mRNA capping	33	-0.709755807260603	-1.74494650716977	0.00152254249815225	0.0306398433287792	0.0260447158716108	2394	tags=52%, list=15%, signal=44%	GTF2H2/RNGTT/NCBP1/POLR2J/MNAT1/GTF2F1/GTF2H5/POLR2C/CCNH/POLR2G/POLR2K/POLR2L/CDK7/RAMAC/GTF2H3/POLR2F/POLR2H
GO:0006122	GO:0006122	mitochondrial electron transport, ubiquinol to cytochrome c	14	-0.836286396427384	-1.75580901245244	0.00152326512665086	0.0306398433287792	0.0260447158716108	1909	tags=71%, list=12%, signal=63%	CYC1/UQCRC2/UQCRC1/UQCRB/UQCR11/UQCRHL/UQCR10/UQCRQ/UQCRH/CYCS
GO:0048207	GO:0048207	vesicle targeting, rough ER to cis-Golgi	64	-0.621073439628937	-1.69112753988202	0.00153674210673372	0.0306977483596844	0.0260939367524514	2788	tags=44%, list=17%, signal=36%	GOLGA2/SEC23A/PDCD6/SEC24A/USO1/SEC23IP/SEC24C/TBC1D20/PPP6C/TMED10/STX5/PREB/PEF1/TFG/MCFD2/CTSC/BET1/TMED2/SCFD1/CNIH1/TRAPPC2L/TRAPPC1/RAB1B/SAR1B/GOSR2/SAR1A/TRAPPC4/CNIH3
GO:0048208	GO:0048208	COPII vesicle coating	64	-0.621073439628937	-1.69112753988202	0.00153674210673372	0.0306977483596844	0.0260939367524514	2788	tags=44%, list=17%, signal=36%	GOLGA2/SEC23A/PDCD6/SEC24A/USO1/SEC23IP/SEC24C/TBC1D20/PPP6C/TMED10/STX5/PREB/PEF1/TFG/MCFD2/CTSC/BET1/TMED2/SCFD1/CNIH1/TRAPPC2L/TRAPPC1/RAB1B/SAR1B/GOSR2/SAR1A/TRAPPC4/CNIH3
GO:2001234	GO:2001234	negative regulation of apoptotic signaling pathway	199	-0.489910721398964	-1.52288729711046	0.00155070690428019	0.0308702580635573	0.0262405747810553	2852	tags=29%, list=18%, signal=24%	DNAJA1/BCL2L12/BID/NLE1/IL7/QARS1/SLC25A5/CREB3/KDM1A/NOC2L/SYVN1/PAM16/LGALS3/TXNDC12/HIF1A/CFLAR/AKT1/CTNNB1/GSTP1/SELENOS/HDAC1/NONO/RFFL/NDUFS3/EYA4/NME5/MCL1/RRN3/TNFRSF10B/GRINA/MAZ/VDAC2/BOK/LMNA/TNFAIP3/BAX/TMEM14A/CSNK2A1/PLAUR/FXN/RELA/HTRA2/TPT1/PSMD10/HIGD1A/TMBIM6/TAF9/ENO1/PSME3/PRELID1/TRIAP1/PPIF/PARK7/ICAM1/VNN1/HGF/ASAH2/IL1B
GO:1901030	GO:1901030	positive regulation of mitochondrial outer membrane permeabilization involved in apoptotic signaling pathway	33	-0.709189783777767	-1.74355492898295	0.00158167036215817	0.0313788233150077	0.026672869337332	3939	tags=67%, list=24%, signal=50%	CASP8/E2F1/YWHAQ/GSK3B/BAD/BID/TP53/YWHAB/PPP3R1/NMT1/PPP3CC/YWHAZ/BOK/TFDP1/BAX/GSK3A/YWHAE/YWHAH/BAK1/YWHAG/MAPK8/PMAIP1
GO:0090502	GO:0090502	RNA phosphodiester bond hydrolysis, endonucleolytic	66	-0.616107001590718	-1.68405111233513	0.00158955910650046	0.0314276993309118	0.0267144153052242	1987	tags=29%, list=12%, signal=25%	APEX1/RPP38/MRPL44/ELAC1/RPP40/FCF1/TSN/PRORP/POP5/TSNAX/NOP14/RPP14/POP4/RIDA/FEN1/RPP30/RPS21/POP1/EXOG
GO:0006901	GO:0006901	vesicle coating	68	-0.613251246734112	-1.68425848047425	0.00162459385153712	0.0320111298705936	0.0272103474310441	2798	tags=43%, list=17%, signal=35%	ARFGAP3/GOLGA2/SEC23A/PDCD6/SEC24A/USO1/SEC23IP/SEC24C/TBC1D20/PPP6C/TMED10/STX5/PREB/PEF1/TFG/MCFD2/CTSC/BET1/TMED2/SCFD1/CNIH1/TRAPPC2L/TRAPPC1/RAB1B/SAR1B/GOSR2/SAR1A/TRAPPC4/CNIH3
GO:1900745	GO:1900745	positive regulation of p38MAPK cascade	23	-0.761887654263181	-1.7585005761939	0.00164236074149546	0.0322515111033329	0.0274146781399314	827	tags=17%, list=5%, signal=17%	KARS1/PRMT1/BMP2/IL1B
GO:0032305	GO:0032305	positive regulation of icosanoid secretion	11	-0.865731239912396	-1.73213025117389	0.00167777191889171	0.0328355835342557	0.0279111558910933	4	tags=18%, list=0%, signal=18%	EDN1/IL1B
GO:0032370	GO:0032370	positive regulation of lipid transport	48	-0.653803727969657	-1.70767847531313	0.00169088355830682	0.0329807692029341	0.0280345677326221	781	tags=12%, list=5%, signal=12%	CYP19A1/PRELID1/TRIAP1/NKX3-1/ANXA2/IL1B
GO:0032309	GO:0032309	icosanoid secretion	23	-0.76083171654059	-1.75606338340936	0.0017031889171064	0.0331093067006624	0.0281438281675159	1298	tags=17%, list=8%, signal=16%	ANXA1/PNPLA8/ATP5PF/IL1B
GO:0002764	GO:0002764	immune response-regulating signaling pathway	431	-0.427471789693933	-1.40636102283386	0.00174216027874564	0.0337536270728211	0.0286915183382226	3447	tags=29%, list=21%, signal=24%	SEC14L1/PELI1/UBE2D3/MAPKAPK3/PSMC4/EZR/BTN2A2/PIK3CD/CTSS/MAPK9/PSEN1/DUSP22/EIF2B4/CBFB/RAP1A/PRKACA/TANK/ACTB/CSK/ACTR3/STOML2/PPP3CA/RC3H2/MAPK1/ACTG1/OTULIN/SPPL3/PSMD2/CRKL/PPP3R1/ARPC2/PSMD7/EIF2B2/PSMD6/BIRC2/UBE2V1/RPS6KA3/WIPF2/CRK/ARPC1B/LGALS3/NFKBIA/MFHAS1/ACTR2/ICAM3/PRKACB/PSMD13/MYD88/EIF2B1/IKBKG/PLPP4/BTN2A1/CMTM3/IKBKE/PSMD4/GRB2/SHC1/TNIP1/EIF2B5/CALM1/CTSB/SKP1/ABI1/NRAS/PSMC…
GO:0006361	GO:0006361	transcription initiation from RNA polymerase I promoter	35	-0.697464797039727	-1.73103914895836	0.001781743752853	0.0339743579140042	0.0288791456697669	2620	tags=51%, list=16%, signal=43%	SMARCB1/GTF2H2/ZNRD1/TBP/CD3EAP/POLR1E/MNAT1/RRN3/GTF2H5/CCNH/POLR2K/POLR2L/TAF1D/CDK7/POLR1C/GTF2H3/POLR2F/POLR2H
GO:0048512	GO:0048512	circadian behavior	30	0.701246338383749	1.85610196152345	0.0017948951963737	0.0339743579140042	0.0288791456697669	880	tags=23%, list=5%, signal=22%	PTGDS/USP2/ID2/ZFHX3/PER3/NCOA2/NR1D2
GO:0070200	GO:0070200	establishment of protein localization to telomere	15	-0.822466019837215	-1.75130321613651	0.00179550032006745	0.0339743579140042	0.0288791456697669	2262	tags=67%, list=14%, signal=57%	NABP2/TCP1/CCT4/CCT6A/CCT8/DKC1/CCT7/CCT5/CCT3/CCT2
GO:0035722	GO:0035722	interleukin-12-mediated signaling pathway	41	-0.673366058962399	-1.71637305421609	0.00179999709677888	0.0339743579140042	0.0288791456697669	2546	tags=46%, list=16%, signal=39%	SNRPA1/HSPA9/TCP1/GSTO1/HNRNPDL/PITPNA/SOD1/BOLA2/CAPZA1/PSME2/MSN/CFL1/PPIA/CDC42/RPLP0/RALA/BOLA2B/LCP1/ANXA2
GO:0090670	GO:0090670	RNA localization to Cajal body	19	-0.785331065887692	-1.75059321971974	0.00180047089238724	0.0339743579140042	0.0288791456697669	1526	tags=63%, list=9%, signal=57%	TCP1/CCT4/CCT6A/CCT8/SHQ1/RUVBL2/DKC1/CCT7/CCT5/NOP10/CCT3/CCT2
GO:0090671	GO:0090671	telomerase RNA localization to Cajal body	19	-0.785331065887692	-1.75059321971974	0.00180047089238724	0.0339743579140042	0.0288791456697669	1526	tags=63%, list=9%, signal=57%	TCP1/CCT4/CCT6A/CCT8/SHQ1/RUVBL2/DKC1/CCT7/CCT5/NOP10/CCT3/CCT2
GO:0090672	GO:0090672	telomerase RNA localization	19	-0.785331065887692	-1.75059321971974	0.00180047089238724	0.0339743579140042	0.0288791456697669	1526	tags=63%, list=9%, signal=57%	TCP1/CCT4/CCT6A/CCT8/SHQ1/RUVBL2/DKC1/CCT7/CCT5/NOP10/CCT3/CCT2
GO:0090685	GO:0090685	RNA localization to nucleus	19	-0.785331065887692	-1.75059321971974	0.00180047089238724	0.0339743579140042	0.0288791456697669	1526	tags=63%, list=9%, signal=57%	TCP1/CCT4/CCT6A/CCT8/SHQ1/RUVBL2/DKC1/CCT7/CCT5/NOP10/CCT3/CCT2
GO:1904816	GO:1904816	positive regulation of protein localization to chromosome, telomeric region	12	-0.851785590893149	-1.73615530684356	0.00182389139123263	0.0342048970420031	0.0290751103168962	1526	tags=92%, list=9%, signal=83%	TCP1/CCT4/GNL3L/CCT6A/GNL3/CCT8/DKC1/CCT7/CCT5/CCT3/CCT2
GO:0006354	GO:0006354	DNA-templated transcription, elongation	108	-0.551787080128098	-1.60863232360798	0.00182945287513655	0.0342048970420031	0.0290751103168962	2524	tags=32%, list=16%, signal=28%	CDC73/GTF2H2/ZNRD1/TBP/CD3EAP/EZH2/SUPT6H/NCBP1/ELP4/ELOA/POLR1E/POLR2J/MNAT1/LEO1/GTF2F1/GTF2H5/ELP3/POLR2C/CCNH/POLR2G/DDX39B/POLR2K/POLR2L/TAF1D/CDK7/TEFM/WDR61/ELOC/POLR1C/GTF2H3/ELOB/ENY2/POLR2F/POLR2H/SUPT4H1
GO:0007622	GO:0007622	rhythmic behavior	31	0.694370717546379	1.84955642475833	0.00183441359911948	0.0342048970420031	0.0290751103168962	880	tags=23%, list=5%, signal=21%	PTGDS/USP2/ID2/ZFHX3/PER3/NCOA2/NR1D2
GO:1904872	GO:1904872	regulation of telomerase RNA localization to Cajal body	18	-0.794556946021447	-1.75335688631042	0.00183630640083945	0.0342048970420031	0.0290751103168962	1526	tags=67%, list=9%, signal=60%	TCP1/CCT4/CCT6A/CCT8/SHQ1/RUVBL2/DKC1/CCT7/CCT5/NOP10/CCT3/CCT2
GO:0050691	GO:0050691	regulation of defense response to virus by host	30	-0.718227809570689	-1.73667875409282	0.00186203095440259	0.0345729016629942	0.0293879244422918	31	tags=20%, list=0%, signal=20%	SELENOK/TRAF3IP2/MUL1/TNFAIP3/MMP12/IL1B
GO:0034767	GO:0034767	positive regulation of ion transmembrane transport	110	0.485847719046039	1.61887030568535	0.00188687156694201	0.0348274259860299	0.0296042771698416	1128	tags=13%, list=7%, signal=12%	RELN/KCNJ2/WNK4/AGT/CX3CL1/RGN/PKD2/AMIGO1/CAPN3/TCAF1/TRPC1/HSPA2/WNK1/CACNA2D1
GO:0097345	GO:0097345	mitochondrial outer membrane permeabilization	52	-0.642844658833132	-1.69919607413447	0.00189434402996767	0.0348274259860299	0.0296042771698416	2920	tags=58%, list=18%, signal=47%	CASP8/E2F1/MOAP1/YWHAQ/GSK3B/BAD/BID/TP53/YWHAB/RHOT2/PPP3R1/SLC25A5/BNIP3/MUL1/NMT1/BNIP3L/PPP3CC/YWHAZ/BOK/TFDP1/BAX/TMEM14A/GSK3A/YWHAE/BLOC1S2/YWHAH/BAK1/YWHAG/MAPK8/PMAIP1
GO:0018279	GO:0018279	protein N-linked glycosylation via asparagine	31	-0.713294236507145	-1.73510495018494	0.0019021012274497	0.0348274259860299	0.0296042771698416	3148	tags=55%, list=20%, signal=44%	RPN1/ALG5/TUSC3/UBE2J1/MGAT2/STT3B/SYVN1/RPN2/DPM1/FUT8/MCFD2/ALG8/OSTC/STT3A/OST4/DAD1/B4GALNT2
GO:0098739	GO:0098739	import across plasma membrane	78	0.533829140647341	1.68697770020586	0.00190426405794937	0.0348274259860299	0.0296042771698416	2259	tags=27%, list=14%, signal=23%	SLC1A2/KCNJ2/AGT/SLC30A1/TRPV1/HFE/PRNP/SLC12A8/SLC7A11/CACNA2D1/SLC36A4/KCNJ8/ISCU/SLC3A2/RGS2/KCNJ14/SLC19A1/ABCC9/SLC12A7/LRP2/SLC12A6
GO:0003014	GO:0003014	renal system process	89	0.5179718735572	1.67216173464207	0.00190579907432616	0.0348274259860299	0.0296042771698416	1161	tags=18%, list=7%, signal=17%	KLHL3/WNK4/AGT/TRPV1/LGMN/SGK1/RAB11FIP2/PRKAR2B/MLLT6/ADCY6/BCR/AQP1/HYAL2/EMP2/ADCY3/WFS1
GO:0060219	GO:0060219	camera-type eye photoreceptor cell differentiation	10	-0.87316286776983	-1.71257494796506	0.00195035460992908	0.0355295731299344	0.0302011216989349	14	tags=20%, list=0%, signal=20%	RORB/RP1
GO:0097237	GO:0097237	cellular response to toxic substance	192	-0.490152749383246	-1.51887780861162	0.00197109067017083	0.0357947594115975	0.030426537386765	2353	tags=23%, list=15%, signal=20%	GSTO2/SPHK1/BNIP3/PRKAA1/EZH2/GSTO1/TXN/AKR1A1/APEX1/UBIAD1/ITPR2/GSTP1/SELENOS/PRXL2A/MGST1/ADH5/SELENOW/AIFM1/SOD1/FIS1/TNFAIP3/SLC31A1/ANXA1/B2M/PPP5C/RPS3/ESD/FXN/NFKB1/RELA/OSER1/PDCD10/RDH11/MSX1/ZNF580/PRDX3/SELENOT/PRDX1/RACK1/PPIF/PARK7/TXNDC17/DHFR/HGF/HP
GO:0044743	GO:0044743	protein transmembrane import into intracellular organelle	40	-0.673952504695793	-1.71154661707883	0.00201867638729541	0.0365443509737572	0.0310637109860787	3635	tags=62%, list=23%, signal=49%	TIMM13/PEX16/GRPEL2/TIMM9/PEX26/TOMM40L/PAM16/TIMM22/TIMM50/DNAJC15/TOMM7/DNLZ/PEX2/CHCHD4/TIMM23/HSPD1/TIMM44/TIMM21/TIMM23B/PEX14/ROMO1/AGK/TIMM10/TIMM17A/GRPEL1
GO:0072593	GO:0072593	reactive oxygen species metabolic process	205	-0.48346860150016	-1.50755935551472	0.00202499909598255	0.0365446098536663	0.0310639310411751	2063	tags=21%, list=13%, signal=19%	PRDX4/ARG2/BIRC2/RORA/BNIP3/TIGAR/RNF41/HIF1A/CFLAR/AKT1/GRB2/GSTP1/SELENOS/TUSC2/NDUFS3/SOD1/ATG5/PARL/NDUFS1/CYB5R4/ARF4/COX2/RAC1/RFK/HSP90AA1/VDAC1/GLA/PRDX3/ROMO1/NDUFS4/PRDX1/SLC25A33/HSP90AB1/EIF6/PARK7/NDUFAF2/PMAIP1/TSPO/DHFR/F2RL1/PREX1/ICAM1/HP/IL1B
GO:0021517	GO:0021517	ventral spinal cord development	30	0.695467031485651	1.8408049363803	0.0020686927687019	0.037164387773495	0.0315907594473202	979	tags=13%, list=6%, signal=13%	RELN/GLI2/NFE2L1/LMO4
GO:0009152	GO:0009152	purine ribonucleotide biosynthetic process	243	-0.46571307522571	-1.47374974347542	0.00207217283805263	0.037164387773495	0.0315907594473202	3638	tags=41%, list=23%, signal=32%	CBR4/PID1/ATP6/PPCDC/APP/SEC13/PDHA1/GCKR/VPS9D1/PFKM/AK9/PPCS/ATP8/PSEN1/NUP58/PANK3/ACAT1/STOML2/GUCY1B1/IMPDH1/SNCA/PFKL/ELOVL5/PARP1/SLC35B2/TP53/HTD2/MPC1/ELOVL6/PAPSS1/HPRT1/GUCY1A2/NUP93/PGM1/GART/PRKAA1/TIGAR/ATPSCKMT/NME4/ADCY1/NME6/ATP5F1B/HIF1A/ATP5MC2/CYC1/ATP5F1D/PDHB/DLAT/AK2/SLC25A1/SEH1L/PFKFB3/NME5/PAICS/NUP35/COX5B/NUP88/PRKAG1/ECD/PDHX/ATIC/PANK2/ELOVL1/ACSL3/OGDH/RAE1/ACLY/ADK…
GO:0070528	GO:0070528	protein kinase C signaling	21	0.759860940170663	1.87387017682284	0.0021036857727443	0.0376131224737893	0.031972196377186	456	tags=10%, list=3%, signal=9%	HTR2B/MAS1
GO:0006754	GO:0006754	ATP biosynthetic process	136	-0.522051485982633	-1.5628471452057	0.00212744273739458	0.0379208485468518	0.0322337720665	2287	tags=32%, list=14%, signal=27%	NUP93/PGM1/PRKAA1/TIGAR/ATPSCKMT/ATP5F1B/HIF1A/ATP5MC2/CYC1/ATP5F1D/SEH1L/PFKFB3/NUP35/COX5B/NUP88/PRKAG1/ECD/OGDH/RAE1/PGAM1/COX2/GAPDH/TPI1/ATP5MF/ATP5PF/ATP5PD/ENO1/ATP5F1C/ATP5F1A/SLC25A12/ATP5PB/PKM/ATP5MC3/PGK1/ATP5F1E/EIF6/ATP5MG/ATP5MC1/LDHA/SLC2A6/ATP5ME/BPGM/ATP5PO
GO:0042107	GO:0042107	cytokine metabolic process	74	-0.594700884967942	-1.65331745210085	0.00214300432722028	0.0380810554220462	0.032369952349811	42	tags=7%, list=0%, signal=7%	NFKB1/RELA/PTPRC/TNFSF15/IL1B
GO:0042102	GO:0042102	positive regulation of T cell proliferation	60	-0.622213780781619	-1.67981056236338	0.00216368106779066	0.0383309003844381	0.0325823274911466	1298	tags=10%, list=8%, signal=9%	ANXA1/RPS3/RIPK2/PNP/PTPRC/IL1B
GO:0071349	GO:0071349	cellular response to interleukin-12	43	-0.664221266621318	-1.70553143512612	0.00219910588984216	0.0388396964019988	0.0330148182050116	2546	tags=44%, list=16%, signal=37%	SNRPA1/HSPA9/TCP1/GSTO1/HNRNPDL/PITPNA/SOD1/BOLA2/CAPZA1/PSME2/MSN/CFL1/PPIA/CDC42/RPLP0/RALA/BOLA2B/LCP1/ANXA2
GO:0060411	GO:0060411	cardiac septum morphogenesis	65	0.557436208665411	1.70843151674239	0.00222418358340688	0.0389852296884654	0.0331385255312929	2185	tags=22%, list=14%, signal=19%	MIR17HG/GATA6/ID2/TGFBR3/SMO/TGFBR1/NSD2/MDM2/SAV1/BMPR1A/NRP1/FZD2/NOG/LRP2
GO:2000193	GO:2000193	positive regulation of fatty acid transport	13	-0.835608249797987	-1.72926471445476	0.00222685492277078	0.0389852296884654	0.0331385255312929	4	tags=15%, list=0%, signal=15%	EDN1/IL1B
GO:0046677	GO:0046677	response to antibiotic	262	-0.458636505806288	-1.46037381294349	0.00222753513324392	0.0389852296884654	0.0331385255312929	3167	tags=25%, list=20%, signal=21%	PPP1R15B/CLDN1/USP46/CBX8/HNRNPD/DAXX/RHOA/GRIN2B/BAD/EDN1/DMAP1/DUSP1/TP53/BECN1/SETD7/TYMS/KDM1A/BIRC2/SPHK1/BNIP3/PPP2CB/CRK/PRKAA1/ACTR2/EZH2/TXN/ADCY1/POLB/APEX1/ITPR2/GSTP1/HSPA5/FDX1/UROS/GOT2/AIFM1/SOD1/OGG1/TNFAIP3/ANXA1/APTX/PPP5C/RPS3/FXN/CYB5R4/RELA/HSP90AA1/OSER1/PDCD10/EEF2/BAK1/ZNF580/PRDX3/PSMD14/RPS4X/RACK1/RPL10A/PPIF/PARK7/LDHA/RPL23/MSTN/ICAM1/HGF/GRIN2A/HP
GO:0003279	GO:0003279	cardiac septum development	100	0.502249788679987	1.64869344418418	0.00224014336917563	0.0390878028242	0.0332257155390095	1819	tags=21%, list=11%, signal=19%	MIR17HG/GATA6/MYH10/ID2/TGFBR3/SMO/CPLANE1/TGFBR1/PAX8/NSD2/HEG1/MDM2/LMO4/MDM4/SAV1/PLXND1/BMPR1A/NRP1/FZD2/NPHP3/CRELD1
GO:0035587	GO:0035587	purinergic receptor signaling pathway	19	-0.779865839686946	-1.73841060229018	0.0022929073757752	0.0398883256092065	0.0339061820890672	43	tags=16%, list=0%, signal=16%	P2RX5/ACPP/GPR87
GO:1904064	GO:1904064	positive regulation of cation transmembrane transport	100	0.499779380727144	1.6405840422728	0.0023623330074943	0.040973039258726	0.034828218749002	1128	tags=13%, list=7%, signal=12%	RELN/KCNJ2/WNK4/AGT/CX3CL1/RGN/PKD2/AMIGO1/CAPN3/TRPC1/HSPA2/WNK1/CACNA2D1
GO:0010518	GO:0010518	positive regulation of phospholipase activity	40	0.64283863056402	1.79753318980099	0.00237598330390111	0.0410867799388033	0.0349249014788669	955	tags=15%, list=6%, signal=14%	HTR2B/AGT/LPAR2/FGFR1/BDNF/KIT
GO:0015682	GO:0015682	ferric iron transport	36	-0.68608098708052	-1.71112257909647	0.00239494563620335	0.0411689022864273	0.0349947077499899	2028	tags=36%, list=13%, signal=32%	ATP6V0E1/ATP6V1E1/TCIRG1/ATP6V1C2/ATP6V0B/ATP6V1B2/ATP6V0C/STEAP3/ATP6V1C1/ATP6V1D/ATP6V1G1/ATP6V0A4/ATP6V0D2
GO:0072512	GO:0072512	trivalent inorganic cation transport	36	-0.68608098708052	-1.71112257909647	0.00239494563620335	0.0411689022864273	0.0349947077499899	2028	tags=36%, list=13%, signal=32%	ATP6V0E1/ATP6V1E1/TCIRG1/ATP6V1C2/ATP6V0B/ATP6V1B2/ATP6V0C/STEAP3/ATP6V1C1/ATP6V1D/ATP6V1G1/ATP6V0A4/ATP6V0D2
GO:0009119	GO:0009119	ribonucleoside metabolic process	87	-0.56999951515472	-1.61795281003595	0.00240511289167534	0.0412213579333587	0.0350392965034482	2540	tags=32%, list=16%, signal=27%	HPRT1/GAMT/ENPP4/UPRT/CDADC1/NME4/NME6/ENOPH1/UMPS/AHCY/NME5/GPHN/DGUOK/ADK/IMPDH2/CMPK1/APIP/EFL1/UCK2/RAN/CTPS1/APOBEC3B/NME7/NME2/AMD1/NME1/PNP/ACPP
GO:0006026	GO:0006026	aminoglycan catabolic process	48	0.609814485352506	1.76657298151029	0.00241593857558909	0.0412847556589605	0.0350931863269858	2486	tags=27%, list=15%, signal=23%	PRELP/FMOD/GPC4/SDC3/SGSH/HYAL2/OVGP1/GNS/LYG1/GPC2/TGFB1/HEXA/AGRN
GO:0010421	GO:0010421	hydrogen peroxide-mediated programmed cell death	11	-0.856036805880237	-1.71273390542482	0.00244475336752792	0.0413978624509264	0.0351893302343907	868	tags=27%, list=5%, signal=26%	PDCD10/PARK7/HGF
GO:0097468	GO:0097468	programmed cell death in response to reactive oxygen species	11	-0.856036805880237	-1.71273390542482	0.00244475336752792	0.0413978624509264	0.0351893302343907	868	tags=27%, list=5%, signal=26%	PDCD10/PARK7/HGF
GO:0007200	GO:0007200	phospholipase C-activating G protein-coupled receptor signaling pathway	55	0.583649779148066	1.73643132288233	0.00244556910431032	0.0413978624509264	0.0351893302343907	552	tags=9%, list=3%, signal=9%	ANO1/PTH1R/AGT/GNA14/OPRD1
GO:0042033	GO:0042033	chemokine biosynthetic process	12	-0.844548492608744	-1.72140426300465	0.00245828839687877	0.0413978624509264	0.0351893302343907	4	tags=42%, list=0%, signal=42%	EGR1/HMOX1/IL6/APP/IL1B
GO:0050755	GO:0050755	chemokine metabolic process	12	-0.844548492608744	-1.72140426300465	0.00245828839687877	0.0413978624509264	0.0351893302343907	4	tags=42%, list=0%, signal=42%	EGR1/HMOX1/IL6/APP/IL1B
GO:0003205	GO:0003205	cardiac chamber development	143	0.447955308537323	1.54710044456503	0.0024800877569514	0.0414179405752882	0.0352063971964709	1832	tags=21%, list=11%, signal=19%	WNT2/MIR17HG/GATA6/MYH10/DSP/ID2/SOS1/TGFBR3/SMO/SMARCD3/CPLANE1/TGFBR1/PAX8/NSD2/HEG1/KCNK2/ARID1A/MDM2/LMO4/MYL3/MDM4/SAV1/PLXND1/TNNT2/BMPR1A/NRP1/FZD2/NPHP3/CRELD1/DLL4
GO:1990868	GO:1990868	response to chemokine	51	-0.637752646829874	-1.68024799822782	0.00248092963570257	0.0414179405752882	0.0352063971964709	93	tags=8%, list=1%, signal=8%	CCR1/CCL26/ACKR4/CXCL8
GO:1990869	GO:1990869	cellular response to chemokine	51	-0.637752646829874	-1.68024799822782	0.00248092963570257	0.0414179405752882	0.0352063971964709	93	tags=8%, list=1%, signal=8%	CCR1/CCL26/ACKR4/CXCL8
GO:1901659	GO:1901659	glycosyl compound biosynthetic process	44	-0.658101314309261	-1.69628627183603	0.00251053269463843	0.0417917123564379	0.0355241135678117	2958	tags=45%, list=18%, signal=37%	DCK/IMPDH1/HPRT1/UPRT/NME4/NME6/TRMT12/TYW3/UMPS/NME5/PUDP/ADK/IMPDH2/CMPK1/UCK2/CTPS1/NME7/NME2/AMD1/NME1
GO:0010821	GO:0010821	regulation of mitochondrion organization	170	-0.49617041625857	-1.51986613110016	0.00254811736183267	0.0421736794634794	0.0358487961932562	2754	tags=40%, list=17%, signal=34%	MIEF1/MOAP1/YWHAQ/PID1/SH3GLB1/ATP13A2/GBA/GSK3B/UBE2D3/COA8/INF2/ATG7/STOML2/BAD/BID/TP53/VPS35/YWHAB/RHOT2/PPP3R1/SLC25A5/PAM16/BNIP3/PRKAA1/TIGAR/MUL1/CDC37/RNF41/HIF1A/NMT1/AKT1/TOMM7/BNIP3L/UBL5/PPP3CC/YWHAZ/FIS1/BOK/LMNA/TFDP1/BAX/PARL/TMEM14A/PLAUR/GSK3A/FXN/SAE1/UBE2L3/YWHAE/VDAC1/HTRA2/YWHAH/TMEM135/HAX1/PSMD10/HIGD1A/BAK1/YWHAG/MAPK8/PDCD5/PRELID1/TRIAP1/PPIF/PARK7/PMAIP1/TSPO/MLLT11/HGF
GO:0090559	GO:0090559	regulation of membrane permeability	75	-0.588550131139743	-1.63886294073515	0.00255291114222186	0.0421736794634794	0.0358487961932562	3939	tags=52%, list=24%, signal=39%	CASP8/PDCD6IP/E2F1/MOAP1/YWHAQ/GSK3B/CNP/HEBP2/BAD/ALKBH7/BID/TP53/ATF2/YWHAB/RHOT2/PPP3R1/SLC25A5/BNIP3/MUL1/NMT1/BNIP3L/PPP3CC/YWHAZ/BOK/TFDP1/BAX/TMEM14A/GSK3A/LAPTM4B/YWHAE/BLOC1S2/YWHAH/STPG1/BAK1/YWHAG/DYNLT1/MAPK8/PPIF/PMAIP1
GO:0044282	GO:0044282	small molecule catabolic process	369	-0.432390384898807	-1.40969614452252	0.00255531874532734	0.0421736794634794	0.0358487961932562	2841	tags=25%, list=18%, signal=21%	PFKL/ECI2/ETFA/ADO/TP53/SYNJ2/CYP27B1/BCAT1/HPRT1/ARG2/MCAT/CRAT/AMACR/ALDH1B1/ENPP4/PGM1/XYLB/SRD5A3/CDADC1/NT5C3A/TIGAR/AKR1A1/MTMR2/ACADM/AKT1/HIBCH/MCEE/PNKD/INPP1/PEX2/CPT2/ECHS1/NUDT9/SCP2/RBKS/ALDH7A1/AHCY/ADH5/NUDT15/FUT8/GOT2/ECHDC1/ABHD10/AIG1/ENTPD7/GCSH/HACL1/DCXR/OGDH/GNPDA2/MMAA/GNPDA1/GSK3A/CBS/DLST/ESD/PDXP/TXN2/PGAM1/GLB1/IMPA1/HADHA/GAPDH/ADPRM/RIDA/AFMID/TPI1/DECR1/DLD/OAT/HADH…
GO:0097106	GO:0097106	postsynaptic density organization	27	0.707736773792923	1.83480559372769	0.0025997310623039	0.0427847785338821	0.0363682473368949	1975	tags=22%, list=12%, signal=20%	RELN/OPHN1/DLG2/NLGN2/NLGN1/DLG3
GO:0042744	GO:0042744	hydrogen peroxide catabolic process	16	-0.801713537095893	-1.72891846129668	0.00265759045132413	0.0435870596831903	0.037050208545334	564	tags=38%, list=3%, signal=36%	SNCA/PRDX5/PRDX4/PRDX3/PRDX1/HP
GO:0048562	GO:0048562	embryonic organ morphogenesis	220	0.396950299358846	1.44438191215741	0.00266352824578791	0.0435870596831903	0.037050208545334	2708	tags=24%, list=17%, signal=20%	HOXA2/FGF9/ID2/WDR19/PKD2/HIPK2/GLI2/RDH10/SMO/SIX1/TGFBR1/FGFR1/BCR/PAX8/WDR60/SATB2/ARID1A/TSHZ1/HOXA7/TRIOBP/SETDB2/NIPBL/RBPMS2/SLC39A3/CEP290/SETD2/RIPOR2/LRP6/AHI1/RARG/IFT172/TGFB3/FZD2/NPHP3/KDM2B/YAP1/NOG/CHRNA10/IFT140/LRIG3/LRIG1/GJA1/EFEMP1/SIX4/HOXA3/ROR2/TEAD2/FLVCR1/MEGF8/IFT57/PTK7/HOXB3
GO:0035743	GO:0035743	CD4-positive, alpha-beta T cell cytokine production	12	-0.841309775046509	-1.71480293428629	0.00271204719913722	0.0441969662450166	0.0375686460236379	4	tags=17%, list=0%, signal=17%	IL6/IL1B
GO:0045408	GO:0045408	regulation of interleukin-6 biosynthetic process	14	-0.819723049453076	-1.72103375601146	0.0027167512052639	0.0441969662450166	0.0375686460236379	4	tags=14%, list=0%, signal=14%	APP/IL1B
GO:1900271	GO:1900271	regulation of long-term synaptic potentiation	36	0.657887322319237	1.80675837116584	0.00272368668211133	0.0441969662450166	0.0375686460236379	2005	tags=22%, list=12%, signal=20%	RELN/LGMN/PRNP/APOE/NF1/AGER/ADORA2A/CRTC1
GO:0060252	GO:0060252	positive regulation of glial cell proliferation	13	-0.828785756437014	-1.71514578128652	0.00279541362645693	0.0452341651901257	0.0384502938681727	154	tags=15%, list=1%, signal=15%	TSPO/IL1B
GO:0033572	GO:0033572	transferrin transport	34	-0.690616097550468	-1.70597564916731	0.00283265221817323	0.0456728435422673	0.0388231826234432	2028	tags=38%, list=13%, signal=33%	ATP6V0E1/ATP6V1E1/TCIRG1/ATP6V1C2/ATP6V0B/ATP6V1B2/ATP6V0C/STEAP3/ATP6V1C1/ATP6V1D/ATP6V1G1/ATP6V0A4/ATP6V0D2
GO:0051204	GO:0051204	protein insertion into mitochondrial membrane	31	-0.701976161117278	-1.70757346649921	0.0028382916753351	0.0456728435422673	0.0388231826234432	3939	tags=68%, list=24%, signal=51%	CASP8/E2F1/MOAP1/YWHAQ/BAD/BID/TP53/YWHAB/PPP3R1/OXA1L/NMT1/PPP3CC/YWHAZ/TFDP1/BAX/YWHAE/YWHAH/YWHAG/MAIP1/MAPK8/PMAIP1
GO:0032303	GO:0032303	regulation of icosanoid secretion	12	-0.840078003591322	-1.71229227130772	0.0028547865254076	0.045811020337081	0.0389406367279684	629	tags=17%, list=4%, signal=16%	ATP5PF/IL1B
GO:0055023	GO:0055023	positive regulation of cardiac muscle tissue growth	30	0.683626448981879	1.80946455396705	0.00295092939064829	0.0472230219890209	0.0401408772592402	618	tags=20%, list=4%, signal=19%	WNT2/FGF9/MIR17HG/GATA6/TGFBR3/FGFR1
GO:0070198	GO:0070198	protein localization to chromosome, telomeric region	27	-0.722821874858769	-1.71622172033434	0.00296075867562409	0.0472497934101662	0.0401636337090604	2262	tags=48%, list=14%, signal=41%	NABP2/TCP1/CCT4/GNL3L/CCT6A/GNL3/CCT8/DKC1/XRCC5/CCT7/CCT5/CCT3/CCT2
GO:0007411	GO:0007411	axon guidance	231	0.389828219372617	1.4244208077705	0.0030143663417137	0.0479731434548007	0.0407785012913149	2007	tags=17%, list=12%, signal=15%	RELN/HOXA2/EPHB3/DOK1/MYH10/SEMA3D/LAMB2/USP33/SOS1/UNC5B/GLI2/SMO/OPHN1/ALCAM/PTPRM/BDNF/PIK3R1/PLXNB1/NEO1/SPTAN1/IRS2/PALLD/MAPK7/SEMA6A/SEMA4A/PLXND1/CYFIP1/LAMA2/LRP1/PTPRA/NRP1/ROBO3/CELSR3/BMPR1B/CRMP1/CXCL12/PIK3CA/NOG/PLXNC1
GO:0007202	GO:0007202	activation of phospholipase C activity	16	0.798568320054962	1.85799740265221	0.00302877334679455	0.0480703671177557	0.0408611440989326	656	tags=25%, list=4%, signal=24%	HTR2B/AGT/LPAR2/BDNF
GO:0003230	GO:0003230	cardiac atrium development	28	0.693990080617693	1.81118881897648	0.00303960515228121	0.0481104717135657	0.0408952341166853	1996	tags=36%, list=12%, signal=31%	WNT2/SOS1/SMO/NSD2/HEG1/MDM2/MDM4/NPHP3/DLL4/NOG
GO:0031349	GO:0031349	positive regulation of defense response	389	-0.425067369803962	-1.39031183431917	0.00305956168453259	0.0482130485730229	0.0409824272896692	2570	tags=21%, list=16%, signal=18%	PSMD7/KPNA6/PSPC1/POLR3G/LRSAM1/PSMD6/BIRC2/UBE2V1/ULBP3/RPS6KA3/NFKBIA/MFHAS1/ICAM3/PRKACB/PSMD13/MYD88/IKBKG/IKBKE/PSMD4/UBE2K/TNIP1/HPX/NONO/CTSB/SKP1/GBP5/NRAS/PSMC6/XRCC6/PSMA1/UBC/TNFAIP3/UBE2D2/HSPD1/PSMD12/CTSC/NFKB1/POLR3B/RELA/PSMC5/PSMD8/RIPK2/PSMD3/RBM14/KARS1/PSMB6/C1QBP/PSMA3/PSMA7/PSMA2/PSMC2/PVR/PSME2/PSMD10/XRCC5/PSMB4/PSMC1/PSMB2/UBB/POLR3D/PSMD11/IRAK2/UFD1/BTRC/PSMD14/PSMB3/PS…
GO:0030593	GO:0030593	neutrophil chemotaxis	57	-0.618312074929809	-1.65662826508791	0.00306601107720131	0.0482130485730229	0.0409824272896692	1102	tags=12%, list=7%, signal=11%	RAC1/CKLF/C1QBP/CCL26/PREX1/CXCL8/IL1B
GO:0050766	GO:0050766	positive regulation of phagocytosis	49	-0.636915424724277	-1.66814707529896	0.00307793620798259	0.0482130485730229	0.0409824272896692	87	tags=8%, list=1%, signal=8%	F2RL1/DOCK2/PTPRC/IL1B
GO:0009163	GO:0009163	nucleoside biosynthetic process	40	-0.664198092745381	-1.68677464775014	0.00309336741362534	0.0482130485730229	0.0409824272896692	2958	tags=45%, list=18%, signal=37%	DCK/IMPDH1/HPRT1/UPRT/NME4/NME6/UMPS/NME5/PUDP/ADK/IMPDH2/CMPK1/UCK2/CTPS1/NME7/NME2/AMD1/NME1
GO:0071715	GO:0071715	icosanoid transport	27	-0.721182344648597	-1.71232892536547	0.00309602176232773	0.0482130485730229	0.0409824272896692	1298	tags=15%, list=8%, signal=14%	ANXA1/PNPLA8/ATP5PF/IL1B
GO:1901571	GO:1901571	fatty acid derivative transport	27	-0.721182344648597	-1.71232892536547	0.00309602176232773	0.0482130485730229	0.0409824272896692	1298	tags=15%, list=8%, signal=14%	ANXA1/PNPLA8/ATP5PF/IL1B
GO:0045073	GO:0045073	regulation of chemokine biosynthetic process	11	-0.850208294276861	-1.70107238646595	0.00316379847562437	0.049136419756815	0.0417673183828723	4	tags=45%, list=0%, signal=45%	EGR1/HMOX1/IL6/APP/IL1B
GO:0016236	GO:0016236	macroautophagy	284	-0.446409865799374	-1.42979921191908	0.00319676860934795	0.0494574163869203	0.0420401744134051	3844	tags=41%, list=24%, signal=32%	RHEB/HGS/VPS26A/EXOC7/SUPT5H/UBQLN1/CLN3/ATP6V0E2/SH3GLB1/ATP13A2/GBA/LARP1/SNAP29/MAP1LC3B/CASP3/ATP6V1G2/TOMM70/TRIM13/IFT88/PSEN1/SNAPIN/SNX6/PRKACA/NPC1/ATG7/ATG14/WDR45/RAB12/LAMTOR3/CSNK2B/ATG12/TP53/VPS35/BECN1/ATG16L1/VPS16/UBQLN4/ATP6V1H/RAB5A/TSG101/LRSAM1/STAM2/EXOC4/PIP4K2C/BNIP3/PRKAA1/LAMTOR2/CAPNS1/TIGAR/PLAA/PHF23/CDC37/STAM/PAFAH1B2/RNF41/HIF1A/IKBKG/ATP6V0E1/AKT1/TOMM7/BNIP3L/CA…
GO:0006047	GO:0006047	UDP-N-acetylglucosamine metabolic process	16	-0.796536544903726	-1.7177541277026	0.00320154171329106	0.0494574163869203	0.0420401744134051	1340	tags=50%, list=8%, signal=46%	DPAGT1/UAP1/GNPDA2/GNPDA1/PGM3/GNPNAT1/GFPT2/B4GALNT2
GO:0010464	GO:0010464	regulation of mesenchymal cell proliferation	30	0.680152234652663	1.80026878968531	0.00322472696297648	0.0495344090204188	0.0421056202853751	1612	tags=27%, list=10%, signal=24%	WNT2/FGF9/SMO/SIX1/FGFR1/IRS2/STAT1/BMPR1A
GO:0006081	GO:0006081	cellular aldehyde metabolic process	67	-0.597128917006196	-1.63627548476192	0.003224909646928	0.0495344090204188	0.0421056202853751	2328	tags=31%, list=14%, signal=27%	KDM3A/TIGAR/AKR1A1/PNKD/RBKS/ALDH7A1/AKR7A2/ADH5/GOT2/IDH1/ALDH9A1/ESD/PDXP/PGAM1/RELA/TPI1/RDH11/RPE/ALDH4A1/PARK7/BMP2
GO:0099084	GO:0099084	postsynaptic specialization organization	29	0.687441780253483	1.80763448717794	0.00323732300617209	0.0495344090204188	0.0421056202853751	3052	tags=34%, list=19%, signal=28%	RELN/OPHN1/DLG2/NLGN2/NLGN1/DLG3/ZMYND8/SYNGAP1/ARF6/NTNG2
GO:0045727	GO:0045727	positive regulation of translation	113	-0.535141287808484	-1.56900324763673	0.00324072864124611	0.0495344090204188	0.0421056202853751	1918	tags=46%, list=12%, signal=41%	NAT10/CNBP/VIM/SOX4/IL6/PPP1R15A/RPS9/TRUB2/COA3/CDK4/LARP1/YTHDF1/UQCC1/POLR2D/HNRNPD/RHOA/MAPK1/NGRN/USP16/EIF5A2/RMND1/POLDIP3/TRMT10C/EIF3C/EIF2B5/SERP1/EIF3E/CDC123/EIF2S3B/CDK5RAP1/EIF2S3/RPS27L/RPL5/POLR2G/DDX39B/EIF4A3/EIF5A/EIF3D/FASTKD2/EEF2/ELAVL1/LARP6/C1QBP/UQCC2/RPL26/RBM3/RPS4X/NPM1/EIF5AL1/EIF6/NSUN4/KRT17
GO:0006027	GO:0006027	glycosaminoglycan catabolic process	46	0.609382602597217	1.75021335534741	0.00325048428932593	0.0495527776001714	0.0421212340871654	3021	tags=33%, list=19%, signal=27%	PRELP/FMOD/GPC4/SDC3/SGSH/HYAL2/GNS/LYG1/GPC2/TGFB1/HEXA/AGRN/HGSNAT/HEXB/GALNS
GO:0014821	GO:0014821	phasic smooth muscle contraction	10	0.861240780614411	1.8136778770089	0.0032664243190559	0.0496550785264639	0.0422081927093131	1	tags=10%, list=0%, signal=10%	HTR2B
GO:1903725	GO:1903725	regulation of phospholipid metabolic process	67	0.544352218906767	1.67635137154754	0.00327845484997506	0.0496550785264639	0.0422081927093131	2405	tags=25%, list=15%, signal=22%	HTR2B/CISH/WASHC1/SOCS5/DAB2IP/PIK3R1/SOCS2/KIT/SOCS6/CD81/TAZ/MTMR4/IRS1/SOCS7/SLC27A1/TGFB1/PIK3IP1
GO:0097485	GO:0097485	neuron projection guidance	232	0.388614890275957	1.42073744550748	0.00328290955906019	0.0496550785264639	0.0422081927093131	2007	tags=17%, list=12%, signal=15%	RELN/HOXA2/EPHB3/DOK1/MYH10/SEMA3D/LAMB2/USP33/SOS1/UNC5B/GLI2/SMO/OPHN1/ALCAM/PTPRM/BDNF/PIK3R1/PLXNB1/NEO1/SPTAN1/IRS2/PALLD/MAPK7/SEMA6A/SEMA4A/PLXND1/CYFIP1/LAMA2/LRP1/PTPRA/NRP1/ROBO3/CELSR3/BMPR1B/CRMP1/CXCL12/PIK3CA/NOG/PLXNC1
GO:0010575	GO:0010575	positive regulation of vascular endothelial growth factor production	23	-0.73950811625788	-1.70684672636832	0.00342158487811554	0.0516178156221962	0.0438765736289049	4	tags=13%, list=0%, signal=13%	RORA/HIF1A/IL1B
GO:2001235	GO:2001235	positive regulation of apoptotic signaling pathway	161	-0.495394959734277	-1.50970077653735	0.00345921732097306	0.0520499894555765	0.0442439333629856	1644	tags=31%, list=10%, signal=28%	DEDD2/CASP2/BID/TP53/BECN1/SERINC3/YWHAB/PPP3R1/MAGED1/FAF1/BNIP3/NMT1/MCL1/PPP3CC/SOD1/YWHAZ/FIS1/BOK/TFDP1/PIAS4/BAX/TNFRSF12A/PLAUR/GSK3A/RPS3/CTSC/ING5/YWHAE/BCLAF1/BCAP31/HTRA2/YWHAH/BAK1/MSX1/YWHAG/RPL26/UBB/DDIT3/MAPK8/PDCD5/RPS7/ATF3/RACK1/PPIF/PARK7/NKX3-1/RPL11/PMAIP1/MLLT11/PTPRC
GO:0010310	GO:0010310	regulation of hydrogen peroxide metabolic process	16	-0.79371328374039	-1.71166568323897	0.00352791247047122	0.0526387525896849	0.0447443983418365	1111	tags=19%, list=7%, signal=17%	COX2/RAC1/HP
GO:0072528	GO:0072528	pyrimidine-containing compound biosynthetic process	52	-0.626424245400758	-1.6557928947558	0.00353231067242091	0.0526387525896849	0.0447443983418365	2534	tags=35%, list=16%, signal=29%	TYMS/TPK1/UPRT/CDADC1/NME4/NME6/UMPS/NME5/TAMM41/PUDP/CMPK1/UCK2/CTPS1/ERH/NME7/NME2/PRPS1/NME1
GO:0016241	GO:0016241	regulation of macroautophagy	165	-0.492832068856536	-1.50550316579517	0.0035362433928084	0.0526387525896849	0.0447443983418365	3844	tags=45%, list=24%, signal=35%	RHEB/VPS26A/EXOC7/SUPT5H/UBQLN1/ATP6V0E2/SH3GLB1/ATP13A2/GBA/LARP1/CASP3/ATP6V1G2/TRIM13/IFT88/SNX6/PRKACA/NPC1/RAB12/LAMTOR3/TP53/VPS35/BECN1/UBQLN4/ATP6V1H/RAB5A/LRSAM1/EXOC4/PIP4K2C/BNIP3/PRKAA1/LAMTOR2/CAPNS1/TIGAR/PHF23/CDC37/PAFAH1B2/RNF41/HIF1A/IKBKG/ATP6V0E1/AKT1/TOMM7/BNIP3L/CALCOCO2/SPTLC1/ATP6V1E1/RNF5/SCOC/PRKAG1/POLDIP2/ATP6V1C2/CHMP4B/NPRL2/ATP6V0B/ATP6V1B2/LAMTOR1/GAPDH/RIPK2/SCFD1…
GO:0034250	GO:0034250	positive regulation of cellular amide metabolic process	135	-0.512310146176052	-1.53266277277215	0.00354311641304071	0.0526387525896849	0.0447443983418365	1918	tags=24%, list=12%, signal=22%	TRMT10C/EIF3C/EIF2B5/SERP1/EIF3E/CDC123/EIF2S3B/CDK5RAP1/IFNGR1/EIF2S3/RPS27L/GSK3A/RPL5/POLR2G/DDX39B/EIF4A3/EIF5A/EIF3D/FASTKD2/EEF2/ELAVL1/LARP6/C1QBP/UQCC2/RPL26/RBM3/RPS4X/NPM1/EIF5AL1/RACK1/EIF6/NSUN4/KRT17
GO:0060572	GO:0060572	morphogenesis of an epithelial bud	13	0.823423145827919	1.83442556751405	0.00354377930432886	0.0526387525896849	0.0447443983418365	439	tags=31%, list=3%, signal=30%	WNT2/GLI2/RDH10/WNT2B
GO:0042226	GO:0042226	interleukin-6 biosynthetic process	15	-0.802665461599909	-1.70914125383543	0.00357538759387344	0.0529724305148564	0.0450280338245792	4	tags=20%, list=0%, signal=20%	BCL10/APP/IL1B
GO:0060193	GO:0060193	positive regulation of lipase activity	47	0.602430007743165	1.73704792398403	0.00362426279200026	0.0535595774338202	0.0455271249757713	955	tags=13%, list=6%, signal=12%	HTR2B/AGT/LPAR2/FGFR1/BDNF/KIT
GO:0006221	GO:0006221	pyrimidine nucleotide biosynthetic process	42	-0.652307429583007	-1.66915476782232	0.00365206805599838	0.0538331558483425	0.0457596742090811	2534	tags=38%, list=16%, signal=32%	TYMS/UPRT/CDADC1/NME4/NME6/UMPS/NME5/TAMM41/CMPK1/UCK2/CTPS1/ERH/NME7/NME2/PRPS1/NME1
GO:0051205	GO:0051205	protein insertion into membrane	42	-0.652179125515398	-1.66882645737165	0.00366656038955393	0.0539096049154464	0.0458246580345532	3939	tags=60%, list=24%, signal=45%	CASP8/E2F1/MOAP1/YWHAQ/RTP4/SGTA/GET1/BAD/BID/TP53/YWHAB/PPP3R1/OXA1L/NMT1/PPP3CC/YWHAZ/TFDP1/BAX/GET3/YWHAE/YWHAH/YWHAG/MAIP1/MAPK8/PMAIP1
GO:0030178	GO:0030178	negative regulation of Wnt signaling pathway	179	-0.484630834106175	-1.49198859406963	0.00370870686479185	0.0542746495482714	0.0461349560879852	1530	tags=21%, list=9%, signal=19%	PSMC6/DVL1/PSMA1/G3BP1/GSK3A/PSMD12/C12orf43/PSMC5/PSMD8/PSMD3/RUVBL2/PFDN5/PSMB6/PSMA3/PSMA7/PSMA2/PSMC2/PSME2/PSMD10/PSMB4/PSMC1/PSMB2/PSMD11/DDIT3/PSMD14/PSMB3/RBX1/PSMA4/PSMB1/PSME3/SDHAF2/RACK1/PSMA6/PSMB5/PSMB7/PSMA5/BMP2
GO:0006903	GO:0006903	vesicle targeting	90	-0.555458562319506	-1.5839735968926	0.00371012622494657	0.0542746495482714	0.0461349560879852	3469	tags=48%, list=22%, signal=38%	SEC13/SNAP29/GBF1/C17orf75/PSEN1/TRAPPC6B/ARFGAP3/GOLGA2/SNAP23/SEC23A/PDCD6/SEC24A/CEP19/USO1/EXOC4/SEC23IP/SEC24C/TBC1D20/STARD3/YKT6/PPP6C/TMED10/STX5/PREB/PEF1/TFG/FAM91A1/GOSR1/MCFD2/CTSC/BET1/TMED2/SCFD1/CNIH1/TRAPPC2L/TRAPPC1/RAB1B/SAR1B/GOSR2/SAR1A/TRAPPC4/STARD3NL/CNIH3
GO:0098781	GO:0098781	ncRNA transcription	104	-0.539058035056848	-1.56475795154792	0.00377882010966506	0.055140314597707	0.0468707953679256	3171	tags=41%, list=20%, signal=33%	POLR2D/INTS12/POU2F2/INTS14/TP53/INTS7/SMARCB1/INTS11/TAF8/TAF11/TAF5/TBP/NABP2/INTS4/CD3EAP/IPPK/TAF13/NCBP1/SIRT7/PHAX/POLR1E/POLR2J/GTF2F1/ZNF143/NOL11/INTS9/POLR2C/INTS13/GTF2E1/GTF2E2/POLR2G/POLR2K/NCL/POLR2L/GTF2A2/CDK7/PWP1/NIFK/GTF3C6/TAF9/GTF2B/POLR2F/POLR2H
GO:0019068	GO:0019068	virion assembly	38	-0.665989728858883	-1.67718930248251	0.00381060838333844	0.0554644582027126	0.0471463264143275	2448	tags=45%, list=15%, signal=38%	TSG101/LRSAM1/TBC1D20/USP6NL/CHMP7/CHMP5/RAB43/CHMP4B/UBC/CHMP3/VTA1/CHMP4A/UBB/RAB1B/PPIA/RPS27A/UBA52
GO:2000736	GO:2000736	regulation of stem cell differentiation	101	-0.543312456791136	-1.572002273641	0.00382669950478006	0.0555590732611301	0.047226751835803	1549	tags=29%, list=10%, signal=26%	KDM4C/PSMC6/PSMA1/OCIAD1/PSMD12/PSMC5/PSMD8/PSMD3/PWP1/PSMB6/PSMA3/PSMA7/PSMA2/PSMC2/PSME2/PSMD10/PSMB4/PSMC1/PSMB2/PSMD11/PSMD14/PSMB3/PSMA4/PSMB1/PSME3/PSMA6/PSMB5/PSMB7/PSMA5
GO:0042455	GO:0042455	ribonucleoside biosynthetic process	32	-0.689597123423463	-1.68705558293942	0.0038550501156515	0.0558307632999229	0.0474576958974151	2540	tags=50%, list=16%, signal=42%	IMPDH1/HPRT1/UPRT/NME4/NME6/UMPS/NME5/ADK/IMPDH2/CMPK1/UCK2/CTPS1/NME7/NME2/AMD1/NME1
GO:0009226	GO:0009226	nucleotide-sugar biosynthetic process	23	-0.736126939391728	-1.69904268671225	0.00389300323910035	0.0561956240126626	0.0477678376136782	2703	tags=48%, list=17%, signal=40%	UXS1/UAP1/TSTA3/PMM2/UGP2/GNPDA2/GNPDA1/SLC35D1/PGM3/GNPNAT1/GFPT2
GO:0014855	GO:0014855	striated muscle cell proliferation	59	0.560047647921265	1.68661033762967	0.00389964454567416	0.0561956240126626	0.0477678376136782	1612	tags=24%, list=10%, signal=21%	WNT2/FGF9/MIR17HG/GATA6/TGFBR3/SIX1/ARID2/TGFBR1/FGFR1/KCNK2/JAK2/SAV1/MAPK11/BMPR1A
GO:0055021	GO:0055021	regulation of cardiac muscle tissue growth	51	0.58705675208588	1.72147779140942	0.00395084876284863	0.0566559039536531	0.0481590883180588	1996	tags=29%, list=12%, signal=26%	WNT2/FGF9/MIR17HG/GATA6/TGFBR3/TGFBR1/FGFR1/KCNK2/SAV1/MAPK11/BMPR1A/RGS2/YAP1/CTDP1/NOG
GO:0048193	GO:0048193	Golgi vesicle transport	345	-0.428970292843347	-1.39244800074672	0.00395114538188777	0.0566559039536531	0.0481590883180588	3023	tags=34%, list=19%, signal=28%	RAB34/CSK/VTI1A/PITPNB/ARF1/RAB12/KIF2A/VAPA/ERGIC1/ARFGAP3/GOLGA2/SNAP23/VAMP3/SEC23A/PDCD6/STX4/SNX8/TMED7/SEC24A/CEP19/CNIH4/VPS52/USO1/C16orf70/COPB1/EXOC4/RAB8A/ERGIC2/SEC23IP/SEC24C/LMAN2L/SCAMP3/TBC1D20/SURF4/TMED4/RINT1/SYS1/YKT6/PPP6C/ZW10/TRAPPC2B/SNX2/ARF3/RAB14/BCAP29/TMED10/SNX1/GOLGA7/STX5/RABIF/DCTN6/DCTN2/VPS35L/PREB/KIF3B/ARCN1/YIF1A/ARFGAP1/PEF1/CCDC22/RAB43/TFG/KDELR2/CAPZA2/SL…
GO:0070293	GO:0070293	renal absorption	13	0.819490784010358	1.82566503522224	0.00397993675716934	0.0569278361340296	0.0483902382067269	1005	tags=31%, list=6%, signal=29%	KLHL3/WNK4/SGK1/HYAL2
GO:0015732	GO:0015732	prostaglandin transport	12	-0.830969066368626	-1.69372594444334	0.00407600076127641	0.0581583064287543	0.0494361720540602	629	tags=17%, list=4%, signal=16%	ATP5PF/IL1B
GO:0030900	GO:0030900	forebrain development	294	0.364708825620057	1.36579794341382	0.00410916421150566	0.0584874404846494	0.0497159451220056	1647	tags=17%, list=10%, signal=16%	RELN/SLC1A2/EPHB3/DCLK2/FAT4/MYH10/PGAP1/DIXDC1/SLC38A2/ID2/GLI2/SMO/WNT2B/MFSD2A/MAS1/OPHN1/TTC21B/BBS2/TOP2B/TACC3/NR2F2/FGFR1/DAB2IP/SATB2/EZH1/SLC7A11/RAPGEF2/AQP1/WDR62/ARID1A/SSTR1/TRAPPC9/NF1/SRGAP2C/PCM1/NR4A2/C21orf91/NOTCH3/SETD2/OXTR/SZT2/LRP6/ADGRG1/LRP1/SRGAP2/MDK/NCOA1/HOOK3/BMPR1A/NRP1
GO:0010107	GO:0010107	potassium ion import	34	0.651825094064751	1.76958476480323	0.00415877843642345	0.0590485379465712	0.0501928935128713	2259	tags=26%, list=14%, signal=23%	KCNJ2/WNK4/SLC12A8/WNK1/KCNJ8/KCNJ14/ABCC9/SLC12A7/SLC12A6
GO:0002920	GO:0002920	regulation of humoral immune response	38	-0.663456090090607	-1.67080873585457	0.00417560918634021	0.0591425526075033	0.0502728085798469	785	tags=11%, list=5%, signal=10%	C1QBP/PHB/PTPRC/IL1B
GO:0034114	GO:0034114	regulation of heterotypic cell-cell adhesion	16	-0.789113535353898	-1.70174619262948	0.00419619544945916	0.0592659752150815	0.0503777212163775	4	tags=12%, list=0%, signal=13%	MYADM/IL1B
GO:1900273	GO:1900273	positive regulation of long-term synaptic potentiation	18	0.76608405788852	1.82761336981069	0.00420478436274788	0.0592659752150815	0.0503777212163775	151	tags=11%, list=1%, signal=11%	RELN/LGMN
GO:0009220	GO:0009220	pyrimidine ribonucleotide biosynthetic process	19	-0.763426683971149	-1.70176583451767	0.00427804194943293	0.0601152738603841	0.0510996485992853	2251	tags=58%, list=14%, signal=50%	UPRT/NME4/NME6/UMPS/NME5/CMPK1/UCK2/CTPS1/NME7/NME2/NME1
GO:0001909	GO:0001909	leukocyte mediated cytotoxicity	66	-0.591586263373341	-1.6170267539629	0.00429459828773809	0.0601152738603841	0.0510996485992853	2540	tags=24%, list=16%, signal=21%	HPRT1/IL7R/ULBP3/CRK/TSTA3/TUSC2/HLA-A/B2M/CTSC/TUBB/PVR/PRDX1/F2RL1/ULBP2/ICAM1/PTPRC
GO:0043113	GO:0043113	receptor clustering	47	0.596761461728608	1.72070322674114	0.00431616750683668	0.0601152738603841	0.0510996485992853	2684	tags=36%, list=17%, signal=30%	RELN/COLQ/WDR19/SLC7A11/APOE/SSH1/DLG2/MESD/CD81/NLGN1/DLG3/GSN/TGFB1/AGRN/ITGA4/SSNA1/SYNGAP1
GO:0042542	GO:0042542	response to hydrogen peroxide	123	-0.519212775920967	-1.53715431898259	0.00432777397393001	0.0601152738603841	0.0510996485992853	2342	tags=24%, list=15%, signal=20%	SPHK1/BNIP3/PPP2CB/CRK/PRKAA1/EZH2/TXN/APEX1/AIFM1/SOD1/TNFAIP3/ANXA1/APTX/PPP5C/RPS3/FXN/RELA/OSER1/PDCD10/EEF2/BAK1/ZNF580/PRDX3/RACK1/PPIF/PARK7/LDHA/HGF/HP
GO:0090501	GO:0090501	RNA phosphodiester bond hydrolysis	131	-0.511254484600136	-1.52456127094417	0.0043402555501498	0.0601152738603841	0.0510996485992853	2406	tags=37%, list=15%, signal=31%	ELAC2/CNOT2/BOP1/LACTB2/PNPT1/SND1/PDE12/YBEY/CNOT7/TSEN34/ERI1/DIS3L2/EXOSC3/ZNRD1/XRN2/NCBP1/PPP1R8/APEX1/USB1/RPP38/TRIR/CNOT8/MRPL44/ELAC1/RPP40/NOCT/EXOSC1/RRP36/FCF1/EXOSC7/TSN/ISG20L2/PRORP/POP5/POLR3K/TSNAX/NOP14/RPP14/POP4/RIDA/EXOSC2/EXOSC9/FEN1/RPP30/RPS21/CSTF3/POP1/EXOG
GO:0070203	GO:0070203	regulation of establishment of protein localization to telomere	11	-0.841219522726115	-1.68308790998395	0.00434622820893853	0.0601152738603841	0.0510996485992853	2261	tags=82%, list=14%, signal=70%	TCP1/CCT4/CCT6A/CCT8/DKC1/CCT7/CCT5/CCT3/CCT2
GO:0048469	GO:0048469	cell maturation	124	0.452507524528725	1.53293955789515	0.00435342721336236	0.0601152738603841	0.0510996485992853	1348	tags=13%, list=8%, signal=12%	PTH1R/CDKN1C/CATSPER2/EPAS1/TUT4/CX3CL1/ID2/L3MBTL3/NPR2/FGFR1/FEM1B/CABYR/BCL11A/NR4A2/ANKS1A/REC8
GO:0002526	GO:0002526	acute inflammatory response	102	-0.538525384866884	-1.55984154746247	0.00435542376022664	0.0601152738603841	0.0510996485992853	785	tags=8%, list=5%, signal=8%	C1QBP/PHB/PARK7/SERPINC1/ICAM1/VNN1/HP/IL1B
GO:0034383	GO:0034383	low-density lipoprotein particle clearance	29	-0.698712159555085	-1.68047842250041	0.00436146377893951	0.0601152738603841	0.0510996485992853	442	tags=21%, list=3%, signal=20%	AP2B1/CLTA/NCEH1/AP2S1/ANXA2/LIPA
GO:0050927	GO:0050927	positive regulation of positive chemotaxis	20	-0.754782575562065	-1.69880093238805	0.00437304363837231	0.0601152738603841	0.0510996485992853	87	tags=15%, list=1%, signal=15%	VEGFC/F2RL1/CXCL8
GO:0065002	GO:0065002	intracellular protein transmembrane transport	55	-0.611721323327886	-1.63011042903019	0.00437918963733507	0.0601152738603841	0.0510996485992853	3635	tags=55%, list=23%, signal=42%	TIMM13/PEX16/GRPEL2/SEC62/TIMM9/PEX26/TOMM40L/PAM16/SEC61A1/TIMM22/TIMM50/DNAJC15/TOMM7/DNLZ/PEX2/HSPA5/SEC61B/CHCHD4/SRP54/TIMM23/HSPD1/TIMM44/TIMM21/TIMM23B/PEX14/ROMO1/AGK/TIMM10/TIMM17A/GRPEL1
GO:0090201	GO:0090201	negative regulation of release of cytochrome c from mitochondria	17	-0.778936420278285	-1.70010939262127	0.00458530842395514	0.0627959614656551	0.053378307346677	2368	tags=59%, list=15%, signal=50%	PAM16/AKT1/LMNA/FXN/PSMD10/HIGD1A/PRELID1/TRIAP1/PPIF/HGF
GO:0002244	GO:0002244	hematopoietic progenitor cell differentiation	143	-0.500579682634715	-1.50701135416725	0.00461820712342633	0.0630973440236055	0.0536344908723644	1530	tags=23%, list=9%, signal=21%	PSMC6/PSMA1/EML1/PSMD12/PSMC5/ANLN/PSMD8/C12orf29/PSMD3/MLF1/EEF2/PSMB6/PSMA3/PSMA7/PSMA2/PSMC2/PSME2/PSMD10/XRCC5/PSMB4/PSMC1/PSMB2/PSMD11/PSMD14/PSMB3/PSMA4/PSMB1/PSME3/PSMA6/PSMB5/PSMB7/PSMA5/PTPRC
GO:0051169	GO:0051169	nuclear transport	319	-0.432420024916151	-1.39635092017064	0.00468304215874604	0.0637214119900482	0.0541649659370103	3961	tags=38%, list=25%, signal=29%	LSG1/ALYREF/GEMIN5/NUP85/SNUPN/PKIA/CBLB/NCBP2/SNRPB/MAPK14/CPSF6/SMN1/XPOT/SMAD3/CHTOP/GSK3B/EMD/GEMIN8/SRSF2/SEC13/GCKR/RANGAP1/LTV1/NXF3/HMGA1/PSEN1/MAGOHB/POLR2D/CCHCR1/NUP58/PRKACA/SRSF4/ALKBH5/DDX19B/XPO5/PPP3CA/MAPK1/CSE1L/IPO9/CALR/RANBP6/DMAP1/DDX19A/FAM53C/TP53/TARDBP/SDAD1/KPNA6/GLE1/HSPA9/POLDIP3/HDAC3/NUP93/NFKBIA/TXN/NOL6/SRSF3/PABPN1/FYTTD1/U2AF2/SUPT6H/NCBP1/AKT1/SSB/PHAX/KPNB1/SR…
GO:2000257	GO:2000257	regulation of protein activation cascade	33	-0.68040212330567	-1.67277998487329	0.00468588322246859	0.0637214119900482	0.0541649659370103	785	tags=12%, list=5%, signal=12%	C1QBP/PHB/SERPINC1/IL1B
GO:0071166	GO:0071166	ribonucleoprotein complex localization	123	-0.516255090431762	-1.52839794927296	0.00472825455062204	0.0640567109315962	0.0544499793285921	3644	tags=42%, list=23%, signal=33%	XPOT/CHTOP/SRSF2/SEC13/LTV1/NXF3/MAGOHB/POLR2D/NUP58/SRSF4/ALKBH5/DDX19B/DDX19A/SDAD1/GLE1/POLDIP3/NUP93/NOL6/SRSF3/PABPN1/FYTTD1/U2AF2/SUPT6H/NCBP1/SSB/SRSF7/DDX39A/SEH1L/RIOK2/AKAP8L/NUP35/NUP88/NMD3/SLBP/SRSF9/RAE1/DDX39B/ABCE1/EIF4A3/SRSF1/EIF5A/SARNP/THOC7/NXT1/RBM8A/RAN/ENY2/NPM1/MAGOH/WDR33/EIF6/EIF4E
GO:0030239	GO:0030239	myofibril assembly	52	0.579166363584266	1.70474920282402	0.00473265532171987	0.0640567109315962	0.0544499793285921	541	tags=15%, list=3%, signal=15%	MYH3/ACTC1/MYH10/CSRP2/OBSCN/LDB3/CAPN3/MEF2A
GO:1900739	GO:1900739	regulation of protein insertion into mitochondrial membrane involved in apoptotic signaling pathway	24	-0.723810859846368	-1.68358265087042	0.00477395692829971	0.0643151918270703	0.0546696952523527	3939	tags=71%, list=24%, signal=54%	CASP8/E2F1/YWHAQ/BAD/BID/TP53/YWHAB/PPP3R1/NMT1/PPP3CC/YWHAZ/TFDP1/YWHAE/YWHAH/YWHAG/MAPK8/PMAIP1
GO:1900740	GO:1900740	positive regulation of protein insertion into mitochondrial membrane involved in apoptotic signaling pathway	24	-0.723810859846368	-1.68358265087042	0.00477395692829971	0.0643151918270703	0.0546696952523527	3939	tags=71%, list=24%, signal=54%	CASP8/E2F1/YWHAQ/BAD/BID/TP53/YWHAB/PPP3R1/NMT1/PPP3CC/YWHAZ/TFDP1/YWHAE/YWHAH/YWHAG/MAPK8/PMAIP1
GO:0010447	GO:0010447	response to acidic pH	17	0.770730540395767	1.81755786112008	0.00485217783795983	0.0652173230053394	0.0554365317522923	151	tags=12%, list=1%, signal=12%	TRPV1/LGMN
GO:0006913	GO:0006913	nucleocytoplasmic transport	316	-0.43197359364838	-1.39402868127911	0.00490463835404433	0.0657698379281917	0.0559061847471233	3172	tags=38%, list=20%, signal=31%	LSG1/ALYREF/GEMIN5/NUP85/SNUPN/PKIA/CBLB/NCBP2/SNRPB/MAPK14/CPSF6/SMN1/XPOT/SMAD3/CHTOP/GSK3B/EMD/GEMIN8/SRSF2/SEC13/GCKR/RANGAP1/LTV1/NXF3/PSEN1/MAGOHB/POLR2D/CCHCR1/NUP58/PRKACA/SRSF4/ALKBH5/DDX19B/XPO5/PPP3CA/MAPK1/CSE1L/IPO9/CALR/RANBP6/DMAP1/DDX19A/FAM53C/TP53/TARDBP/SDAD1/KPNA6/GLE1/HSPA9/POLDIP3/HDAC3/NUP93/NFKBIA/TXN/NOL6/SRSF3/PABPN1/FYTTD1/U2AF2/SUPT6H/NCBP1/AKT1/SSB/PHAX/KPNB1/SRSF7/DD…
GO:0046132	GO:0046132	pyrimidine ribonucleoside biosynthetic process	18	-0.767711631502874	-1.69411705798597	0.00492253564594778	0.0658573879837771	0.0559806047204175	2251	tags=61%, list=14%, signal=53%	UPRT/NME4/NME6/UMPS/NME5/CMPK1/UCK2/CTPS1/NME7/NME2/NME1
GO:0051168	GO:0051168	nuclear export	188	-0.475038418928801	-1.46877464472801	0.00495799140289175	0.0660852868608695	0.0561743250811138	3566	tags=36%, list=22%, signal=29%	CHTOP/GSK3B/EMD/SRSF2/SEC13/RANGAP1/LTV1/NXF3/MAGOHB/POLR2D/CCHCR1/NUP58/PRKACA/SRSF4/ALKBH5/DDX19B/XPO5/CSE1L/CALR/DDX19A/TP53/SDAD1/GLE1/HSPA9/POLDIP3/NUP93/TXN/NOL6/SRSF3/PABPN1/FYTTD1/U2AF2/SUPT6H/NCBP1/SSB/PHAX/SRSF7/DDX39A/SEH1L/RIOK2/AKAP8L/NUP35/NUP88/NMD3/RBM22/SLBP/SRSF9/RAE1/DDX39B/ABCE1/EIF4A3/SRSF1/YWHAE/EIF5A/SARNP/THOC7/NXT1/RBM8A/RAN/ENY2/NPM1/NUTF2/MAGOH/WDR33/EIF6/PARK7/EIF4E/IL…
GO:0071426	GO:0071426	ribonucleoprotein complex export from nucleus	122	-0.516449322186767	-1.52742717283483	0.0049690726985688	0.0660852868608695	0.0561743250811138	3644	tags=43%, list=23%, signal=33%	XPOT/CHTOP/SRSF2/SEC13/LTV1/NXF3/MAGOHB/POLR2D/NUP58/SRSF4/ALKBH5/DDX19B/DDX19A/SDAD1/GLE1/POLDIP3/NUP93/NOL6/SRSF3/PABPN1/FYTTD1/U2AF2/SUPT6H/NCBP1/SSB/SRSF7/DDX39A/SEH1L/RIOK2/AKAP8L/NUP35/NUP88/NMD3/SLBP/SRSF9/RAE1/DDX39B/ABCE1/EIF4A3/SRSF1/EIF5A/SARNP/THOC7/NXT1/RBM8A/RAN/ENY2/NPM1/MAGOH/WDR33/EIF6/EIF4E
GO:0046415	GO:0046415	urate metabolic process	10	-0.850617031087294	-1.66835474975388	0.00498065764023211	0.0660852868608695	0.0561743250811138	311	tags=30%, list=2%, signal=29%	GCKR/PRPS1/PNP
GO:0062012	GO:0062012	regulation of small molecule metabolic process	380	-0.419221328496403	-1.36945942539918	0.0049876142763516	0.0660852868608695	0.0561743250811138	2287	tags=22%, list=14%, signal=19%	NUP93/PRKAA1/TIGAR/ARV1/CCNB1/ATPSCKMT/WDR5/PSMD13/DNAJC15/HIF1A/AKT1/PSMD4/NFYA/SELENOS/KPNB1/ME2/SEH1L/PFKFB3/NUP35/NUP88/PRKAG1/SOD1/ECD/PSMC6/FAM3C/PANK2/PSMA1/ERLIN2/ANXA1/GSK3A/SDHAF3/RAE1/PSMD12/NFKB1/PGAM1/COX2/PSMC5/PSMD8/GGPS1/PSMD3/COQ3/PSMB6/PSMA3/PSMA7/PSMA2/PSMC2/UQCC2/PSME2/PSMD10/PSMB4/PSMC1/RAN/ZMPSTE24/COX7A2/ENO1/PSMB2/PSMD11/SLC25A12/PSMD14/PSMB3/COX7A2L/PSMA4/PSMB1/PSME3/PGK1…
GO:0042795	GO:0042795	snRNA transcription by RNA polymerase II	70	-0.58027342941664	-1.59966126357958	0.00499660894960484	0.0660852868608695	0.0561743250811138	3171	tags=46%, list=20%, signal=37%	POLR2D/INTS12/POU2F2/INTS14/INTS7/INTS11/TAF8/TAF11/TAF5/TBP/NABP2/INTS4/TAF13/NCBP1/PHAX/POLR2J/GTF2F1/ZNF143/INTS9/POLR2C/INTS13/GTF2E1/GTF2E2/POLR2G/POLR2K/POLR2L/GTF2A2/CDK7/TAF9/GTF2B/POLR2F/POLR2H
GO:0046134	GO:0046134	pyrimidine nucleoside biosynthetic process	26	-0.711209507929768	-1.6780496982866	0.00501921772552566	0.0662330940409343	0.0562999652799641	2251	tags=46%, list=14%, signal=40%	UPRT/NME4/NME6/UMPS/NME5/PUDP/CMPK1/UCK2/CTPS1/NME7/NME2/NME1
GO:0010574	GO:0010574	regulation of vascular endothelial growth factor production	26	-0.710934549047313	-1.67740095179966	0.00504936317733062	0.0662712118494113	0.0563323664734291	1098	tags=19%, list=7%, signal=18%	RORA/HIF1A/SARS1/NUTF2/IL1B
GO:0006054	GO:0006054	N-acetylneuraminate metabolic process	11	-0.836578561564307	-1.67380240791092	0.00506527331703498	0.0662712118494113	0.0563323664734291	1988	tags=55%, list=12%, signal=48%	NANP/ST3GAL1/GNPDA2/GNPDA1/CMAS/NPL
GO:0045410	GO:0045410	positive regulation of interleukin-6 biosynthetic process	11	-0.836605229745995	-1.67385576484448	0.00506527331703498	0.0662712118494113	0.0563323664734291	4	tags=18%, list=0%, signal=18%	APP/IL1B
GO:0009301	GO:0009301	snRNA transcription	71	-0.577940032004196	-1.59658968589401	0.00507102194218759	0.0662712118494113	0.0563323664734291	3171	tags=45%, list=20%, signal=36%	POLR2D/INTS12/POU2F2/INTS14/INTS7/INTS11/TAF8/TAF11/TAF5/TBP/NABP2/INTS4/TAF13/NCBP1/PHAX/POLR2J/GTF2F1/ZNF143/INTS9/POLR2C/INTS13/GTF2E1/GTF2E2/POLR2G/POLR2K/POLR2L/GTF2A2/CDK7/TAF9/GTF2B/POLR2F/POLR2H
GO:2001222	GO:2001222	regulation of neuron migration	35	0.640482290135581	1.74883844820539	0.00507930572434639	0.0662712118494113	0.0563323664734291	1563	tags=34%, list=10%, signal=31%	RELN/CX3CL1/DAB2IP/RAPGEF2/SRGAP2C/NIPBL/LRIG2/GNRH1/SEMA6A/ADGRG1/SRGAP2/MDK
GO:0016048	GO:0016048	detection of temperature stimulus	17	0.768146104319763	1.81146317320997	0.0051060708643647	0.0664707157691342	0.0565019503335259	148	tags=18%, list=1%, signal=18%	ANO1/ANO3/TRPV1
GO:0003206	GO:0003206	cardiac chamber morphogenesis	103	0.472820033435364	1.55908290841424	0.00513473545842918	0.066693996660718	0.0566917452785738	2393	tags=24%, list=15%, signal=21%	WNT2/MIR17HG/GATA6/DSP/ID2/SOS1/TGFBR3/SMO/SMARCD3/TGFBR1/NSD2/HEG1/MDM2/MYL3/SAV1/TNNT2/BMPR1A/NRP1/FZD2/DLL4/NOG/LRP2/PPP1R13L/TGFB1/RXRA
GO:1990266	GO:1990266	neutrophil migration	68	-0.581306971209661	-1.596525406565	0.00520703157543947	0.06748173135687	0.0573613415987422	1102	tags=10%, list=7%, signal=10%	RAC1/CKLF/C1QBP/CCL26/PREX1/CXCL8/IL1B
GO:2001224	GO:2001224	positive regulation of neuron migration	16	0.778273076712136	1.81077726071799	0.00524426496157945	0.0678125600947093	0.0576425551933004	1563	tags=44%, list=10%, signal=40%	RELN/DAB2IP/RAPGEF2/SRGAP2C/NIPBL/SEMA6A/MDK
GO:0051968	GO:0051968	positive regulation of synaptic transmission, glutamatergic	25	0.698425667137166	1.78368587127922	0.00538620893755549	0.0694928917043629	0.059070883624158	1880	tags=20%, list=12%, signal=18%	RELN/OXTR/NLGN2/ADORA2A/NLGN1
GO:0010389	GO:0010389	regulation of G2/M transition of mitotic cell cycle	186	-0.474532508467574	-1.4661114741742	0.00544812674834785	0.0701355516737313	0.0596171624064824	1701	tags=25%, list=11%, signal=23%	SKP1/DCTN2/PSMC6/CDK2/DTL/PSMA1/CETN2/NBN/DCTN3/PSMD12/RAD51C/TUBB/PSMC5/HSP90AA1/PSMD8/YWHAE/PSMD3/HUS1/PSMB6/PAFAH1B1/PSMA3/PSMA7/PSMA2/PSMC2/RAB11A/PSME2/PSMD10/PSMB4/AURKA/FGFR1OP/YWHAG/PSMC1/PSMB2/PSMD11/PSMD14/DYNLL1/PSMB3/RBX1/PSMA4/PSMB1/PSME3/PSMA6/MAPRE1/PSMB5/PSMB7/PSMA5/ACTR1A
GO:0010823	GO:0010823	negative regulation of mitochondrion organization	51	-0.61557935893727	-1.62182938909954	0.00546089684180509	0.0701440696332082	0.0596244029080738	2717	tags=39%, list=17%, signal=33%	TP53/SLC25A5/PAM16/BNIP3/TIGAR/MUL1/RNF41/AKT1/BOK/LMNA/TMEM14A/FXN/HTRA2/PSMD10/HIGD1A/PRELID1/TRIAP1/PPIF/TSPO/HGF
GO:0060021	GO:0060021	roof of mouth development	75	0.512195395344086	1.60800043488889	0.00548924255820808	0.0703247344461305	0.059777973005351	1747	tags=21%, list=11%, signal=19%	LRRC32/EPHB3/SOS1/TGFBR3/CPLANE1/TGFBR1/LOXL3/ACVR2B/SATB2/TSHZ1/LRP6/PLEKHA1/IFT172/BMPR1A/TGFB3/FZD2
GO:0006888	GO:0006888	ER to Golgi vesicle-mediated transport	196	-0.469688391258165	-1.45803766790312	0.00549924127465857	0.0703247344461305	0.059777973005351	2885	tags=38%, list=18%, signal=32%	ARF1/RAB12/VAPA/ERGIC1/ARFGAP3/GOLGA2/SEC23A/PDCD6/TMED7/SEC24A/CNIH4/USO1/COPB1/ERGIC2/SEC23IP/SEC24C/LMAN2L/TBC1D20/TMED4/RINT1/YKT6/PPP6C/ZW10/TRAPPC2B/BCAP29/TMED10/STX5/DCTN6/DCTN2/PREB/ARCN1/YIF1A/ARFGAP1/PEF1/RAB43/TFG/KDELR2/CAPZA2/KDELR1/GOSR1/DCTN3/STX18/CAPZB/IER3IP1/MCFD2/CAPZA1/COPA/CTSC/ARF4/BET1/TMED2/KDELR3/SEC22A/SCFD1/COPB2/BCAP31/YIPF5/BET1L/RAB30/CNIH1/TRAPPC2L/ERGIC3/TRAPPC1/…
GO:0042108	GO:0042108	positive regulation of cytokine biosynthetic process	41	-0.644138387176373	-1.64187332613608	0.00553063624090929	0.0705704311532765	0.0599868220147778	42	tags=7%, list=0%, signal=7%	RELA/PTPRC/IL1B
GO:0045454	GO:0045454	cell redox homeostasis	62	-0.591688746760336	-1.60452918414987	0.00555384140697316	0.0707107764188912	0.060106119379573	2899	tags=44%, list=18%, signal=36%	PDIA5/PRDX5/TMX4/SCO2/GLRX5/QSOX2/PRDX4/ERP44/TXNDC12/TXN/EGLN2/APEX1/TXNL1/SELENOS/PDIA6/TXN2/TMX1/TXNDC5/GLRX/TXNDC9/DLD/TMX2/PRDX3/SELENOT/DDIT3/PRDX1/GLRX3
GO:0099173	GO:0099173	postsynapse organization	146	0.427898064138455	1.48204638638099	0.0055930568948891	0.0710539004212556	0.0603977842896843	1983	tags=18%, list=12%, signal=16%	RELN/EPHB3/COLQ/INSR/MYH10/LGMN/OPHN1/CAPRIN2/PRNP/IGF1R/TANC1/SLC7A11/APOE/SSH1/WASL/DLG2/CHMP2B/MESD/NRP1/CDKL5/NLGN2/BHLHB9/WASF2/NLGN1/DLG3/DNM3
GO:0044058	GO:0044058	regulation of digestive system process	19	0.744428831146987	1.79767400326233	0.00568262942973814	0.0720338562067244	0.0612307738622942	1418	tags=37%, list=9%, signal=34%	WNK4/TRPV1/SGK1/EPB41/AQP1/WNK1/OXTR
GO:2001242	GO:2001242	regulation of intrinsic apoptotic signaling pathway	150	-0.492536662756524	-1.48994641600706	0.00569847160198755	0.072076956310729	0.061267410145019	2920	tags=34%, list=18%, signal=28%	BAD/DNAJA1/BCL2L12/PARP1/BID/TP53/BECN1/SERINC3/CREB3/KDM1A/NOC2L/SYVN1/TXNDC12/HIF1A/AKT1/SELENOS/HDAC1/NONO/NDUFS3/NME5/MCL1/RRN3/GRINA/SOD1/VDAC2/FIS1/BOK/PIAS4/BAX/PLAUR/RPS3/BCLAF1/BCAP31/HTRA2/TPT1/MSX1/RPL26/TMBIM6/TAF9/ENO1/UBB/DDIT3/RPS7/RACK1/TRIAP1/PPIF/PARK7/NKX3-1/RPL11/PMAIP1/VNN1
GO:0050926	GO:0050926	regulation of positive chemotaxis	21	-0.740195004501449	-1.67958371383903	0.00575795163933171	0.0726706184022845	0.061772039373452	87	tags=24%, list=1%, signal=24%	ANGPT2/SMAD3/VEGFC/F2RL1/CXCL8
GO:0001844	GO:0001844	protein insertion into mitochondrial membrane involved in apoptotic signaling pathway	28	-0.696310672470038	-1.66481384206343	0.00578069308413454	0.0726921237079096	0.0617903194791538	3939	tags=68%, list=24%, signal=51%	CASP8/E2F1/MOAP1/YWHAQ/BAD/BID/TP53/YWHAB/PPP3R1/NMT1/PPP3CC/YWHAZ/TFDP1/BAX/YWHAE/YWHAH/YWHAG/MAPK8/PMAIP1
GO:1990173	GO:1990173	protein localization to nucleoplasm	12	-0.821258856212005	-1.67393407067343	0.00578887267652097	0.0726921237079096	0.0617903194791538	2261	tags=75%, list=14%, signal=65%	TCP1/CCT4/CCT6A/CCT8/DKC1/CCT7/CCT5/CCT3/CCT2
GO:0008535	GO:0008535	respiratory chain complex IV assembly	24	-0.718027373507402	-1.67013027290542	0.00583483624569965	0.0726921237079096	0.0617903194791538	2810	tags=67%, list=17%, signal=55%	COA3/PET100/COX3/SCO2/COX15/OXA1L/COA6/COA4/COX10/SCO1/TIMM21/COA1/BCS1L/COX14/COX16/COX20
GO:1903405	GO:1903405	protein localization to nuclear body	10	-0.844950403497982	-1.65724052947824	0.00583494519664732	0.0726921237079096	0.0617903194791538	2261	tags=90%, list=14%, signal=77%	TCP1/CCT4/CCT6A/CCT8/DKC1/CCT7/CCT5/CCT3/CCT2
GO:1904851	GO:1904851	positive regulation of establishment of protein localization to telomere	10	-0.844950403497982	-1.65724052947824	0.00583494519664732	0.0726921237079096	0.0617903194791538	2261	tags=90%, list=14%, signal=77%	TCP1/CCT4/CCT6A/CCT8/DKC1/CCT7/CCT5/CCT3/CCT2
GO:1904867	GO:1904867	protein localization to Cajal body	10	-0.844950403497982	-1.65724052947824	0.00583494519664732	0.0726921237079096	0.0617903194791538	2261	tags=90%, list=14%, signal=77%	TCP1/CCT4/CCT6A/CCT8/DKC1/CCT7/CCT5/CCT3/CCT2
GO:1990748	GO:1990748	cellular detoxification	81	-0.555829341121532	-1.56336268361657	0.0059481679098383	0.0737802986409238	0.0627152983259726	2796	tags=30%, list=17%, signal=25%	PRDX5/GSTK1/PRDX4/GSTO2/GSTO1/TXN/AKR1A1/UBIAD1/GSTP1/SELENOS/PRXL2A/MGST1/ADH5/SELENOW/SOD1/ESD/RDH11/PRDX3/SELENOT/PRDX1/PARK7/TXNDC17/DHFR/HP
GO:0006405	GO:0006405	RNA export from nucleus	130	-0.505366559311581	-1.50579068423409	0.00595863553653348	0.0737802986409238	0.0627152983259726	3990	tags=45%, list=25%, signal=34%	NUP37/ALYREF/NUP85/NCBP2/CPSF6/XPOT/CHTOP/SRSF2/SEC13/LTV1/NXF3/MAGOHB/POLR2D/NUP58/SRSF4/ALKBH5/DDX19B/XPO5/DDX19A/SDAD1/GLE1/POLDIP3/NUP93/NOL6/SRSF3/PABPN1/FYTTD1/U2AF2/SUPT6H/NCBP1/SSB/PHAX/SRSF7/DDX39A/SEH1L/RIOK2/AKAP8L/NUP35/NUP88/NMD3/SLBP/SRSF9/RAE1/DDX39B/ABCE1/EIF4A3/SRSF1/EIF5A/SARNP/THOC7/NXT1/RBM8A/RAN/ENY2/NPM1/MAGOH/WDR33/EIF6/EIF4E
GO:0044060	GO:0044060	regulation of endocrine process	32	-0.676239352023648	-1.65437664323647	0.0059605005634304	0.0737802986409238	0.0627152983259726	507	tags=12%, list=3%, signal=12%	RAB8B/NKX3-1/F2RL1/IL1B
GO:0036499	GO:0036499	PERK-mediated unfolded protein response	21	-0.737789948383048	-1.67412637751175	0.00606422566270042	0.0748978359659466	0.0636652360196422	1699	tags=33%, list=11%, signal=30%	TMEM33/HSPA5/BOK/DDIT3/ATF3/EIF2S1/CXCL8
GO:0006884	GO:0006884	cell volume homeostasis	22	0.716380702604778	1.78165631337917	0.00607664127464093	0.0748978359659466	0.0636652360196422	2259	tags=36%, list=14%, signal=31%	TRPV4/CLCN6/SLC12A8/AQP1/ADD1/P2RX7/SLC12A7/SLC12A6
GO:0030324	GO:0030324	lung development	151	0.421622144456286	1.46652839053368	0.00611276835053059	0.0751831572285004	0.0639077669991778	1996	tags=17%, list=12%, signal=15%	WNT2/FGF9/MIR17HG/GATA6/EPAS1/THRA/GLI2/RDH10/WNT2B/FBXW7/FGFR1/LOXL3/ACVR2B/SLC7A11/HEG1/HS6ST1/SAV1/BMPR1A/MAN1A2/TGFB3/NPHP3/SPRY1/YAP1/CHI3L1/EP300/NOG
GO:0010721	GO:0010721	negative regulation of cell development	258	0.368824208210968	1.36339582379206	0.00613240418118467	0.07526486741865	0.0639772229250265	1647	tags=17%, list=10%, signal=15%	FBLN1/HOXA2/TRPV4/SORL1/DAAM2/TRPV1/CX3CL1/DIXDC1/SEMA3D/ID2/FUOM/ULK2/NPR2/PMP22/FBXW7/MINAR1/IFRD1/EIF4ENIF1/ADCY6/RAPGEF2/KANK1/APOE/DICER1/MDM2/KREMEN1/BCL11A/NF1/SRGAP2C/PCM1/NOTCH3/APPL2/LRIG2/GNRH1/SEMA6A/SEMA4A/ADGRG1/NR2F1/LRP1/SRGAP2/STMN2/HOOK3/BMPR1A/NRP1
GO:0090151	GO:0090151	establishment of protein localization to mitochondrial membrane	14	-0.795887117355119	-1.67098948340749	0.00615587556337254	0.0753932074812201	0.0640863155345649	2177	tags=71%, list=14%, signal=62%	TIMM22/TOMM22/SAMM50/CALM3/HSP90AA1/ROMO1/AGK/HSPA4/PDCD5/TIMM10
GO:0042176	GO:0042176	regulation of protein catabolic process	346	-0.42254566163722	-1.37185010910296	0.00622320252979372	0.0760569878799473	0.0646505472670998	2063	tags=20%, list=13%, signal=18%	RNF41/EGLN2/PLK2/AKT1/UBE2K/FAM83D/SNX12/SNX1/RAB7A/STX5/GIPC1/SUMO2/NUDT15/DVL1/DTL/CCDC22/ADRA2A/EEF1A1/TNFAIP3/ARIH1/SCO1/CSNK2A1/GSK3A/RPL5/LAPTM4B/SERPINE2/CTSC/RELA/SNX3/RNF14/ATG4B/HSP90AA1/COMMD1/PSMD3/BCAP31/NEDD4L/RGP1/PSMC2/UQCC2/PSME2/SUMO1/PSMD10/AURKA/PSMC1/MSN/PHB/TAF9/UBB/BTRC/PSMD14/TRIB1/RBX1/RPS7/DERL2/PSME3/RACK1/HSP90AB1/DDA1/PYHIN1/PARK7/RPL11/TIMP1/RPL23/PDCL3/NRG1/ODC1/ANX…
GO:0030212	GO:0030212	hyaluronan metabolic process	31	-0.677925307584254	-1.6490692015192	0.00638987131096383	0.0779295252724494	0.0662422559394766	30	tags=16%, list=0%, signal=16%	ABCC5/AKT1/NFKB1/HGF/IL1B
GO:0000041	GO:0000041	transition metal ion transport	89	-0.543227395736459	-1.54699735161427	0.00646107873093645	0.0786324140510817	0.0668397308786394	2190	tags=33%, list=14%, signal=28%	ATP2C1/ATP6V1F/SCO2/ATP6V1H/SLC30A7/SLC39A7/SLC30A9/ATP6V0E1/ATP6V1E1/TCIRG1/ATP6V1C2/ATOX1/SLC31A1/SCO1/ATP6V0B/B2M/ATP6V1B2/SLC39A14/ATP6V0C/SFXN1/STEAP3/SLC39A9/ATP6V1C1/ATP6V1D/ATP6V1G1/SLC39A10/ATP6V0A4/HEPHL1/ATP6V0D2
GO:0000209	GO:0000209	protein polyubiquitination	296	-0.431760488709296	-1.3872148099852	0.00649127233525243	0.0788342571029713	0.0670113030658962	2836	tags=29%, list=18%, signal=25%	FBXW5/UBE2O/UBE2L5/PSMD2/ANAPC5/UBE2S/UBE2G1/UBE2T/PSMD7/UBE2E1/LRSAM1/PSMD6/BIRC2/SYVN1/AREL1/UBE2V1/UBE3C/RNF19B/PLAA/UBE3B/PSMD13/FBXL5/ZFP91/RNF41/UBE2A/PSMD4/CTNNB1/CDC23/UBE2K/ANAPC10/RFFL/ANAPC7/RNF5/UBE2D4/SKP1/CDC26/PSMC6/DTL/PSMA1/ANAPC13/ERCC8/UBC/TNFAIP3/ARIH1/UBE2D2/RNF187/UBE2W/PSMD12/UBE2L3/RNF14/PSMC5/PSMD8/PSMD3/RNF4/BFAR/NEDD4L/PSMB6/PSMA3/PSMA7/PSMA2/PSMC2/PSME2/PSMD10/PSMB4/PS…
GO:1902106	GO:1902106	negative regulation of leukocyte differentiation	73	0.511548461507257	1.5991379481447	0.00654574709281065	0.0793295249134981	0.0674322944289104	1081	tags=16%, list=7%, signal=15%	TMEM176B/FGL2/TMEM176A/TMEM178A/ID2/SOCS5/FBXW7/LOXL3/PIK3R1/ZBTB46/NF1/HOXA7
GO:0007019	GO:0007019	microtubule depolymerization	39	0.614320882051515	1.70926694733262	0.0065783171004311	0.0795578099432096	0.0676263430300334	1577	tags=26%, list=10%, signal=23%	TRPV4/TTBK2/STMN3/NCKAP5L/MAP1S/TAOK1/SPAST/CCSAP/CLASP1/STMN2
GO:0035265	GO:0035265	organ growth	144	0.425061228294577	1.46963919328043	0.00669952624778676	0.0807295914048645	0.0686223897429668	2257	tags=24%, list=14%, signal=21%	COL14A1/WNT2/FGF9/LEPR/MIR17HG/AGT/GATA6/TGFBR3/SMO/ARID2/TGFBR1/FGFR1/ACVR2B/HEG1/KCNK2/LATS2/EVC/THBS3/SAV1/MAPK11/RARG/BMPR1A/PLAG1/RGS2/YAP1/BCL2L11/CTDP1/WWC2/NOG/ACACB/MATN3/GJA1/SIRT6/COL12A1/LATS1
GO:0030323	GO:0030323	respiratory tube development	155	0.415322707886721	1.44952367358309	0.00670307845084409	0.0807295914048645	0.0686223897429668	1996	tags=17%, list=12%, signal=15%	WNT2/FGF9/MIR17HG/GATA6/EPAS1/THRA/GLI2/RDH10/WNT2B/FBXW7/FGFR1/LOXL3/ACVR2B/SLC7A11/HEG1/HS6ST1/SAV1/BMPR1A/MAN1A2/TGFB3/NPHP3/SPRY1/YAP1/CHI3L1/EP300/NOG
GO:0000028	GO:0000028	ribosomal small subunit assembly	18	-0.757309405840047	-1.67116236091838	0.00675884204678724	0.0811730004765367	0.0689992997409285	2377	tags=61%, list=15%, signal=52%	MRPS7/RPL38/RPS14/RPS27L/RPS28/MRPS11/ERAL1/RPS5/RPS10/RPS27/RPSA
GO:0006213	GO:0006213	pyrimidine nucleoside metabolic process	42	-0.634079387838676	-1.62251200184146	0.00676791977044144	0.0811730004765367	0.0689992997409285	2251	tags=38%, list=14%, signal=33%	UPRT/CDADC1/NT5C3A/NME4/NME6/UMPS/NME5/PUDP/CMPK1/UCK2/CTPS1/ERH/APOBEC3B/NME7/NME2/NME1
GO:0072527	GO:0072527	pyrimidine-containing compound metabolic process	87	-0.544197008106416	-1.54471197793902	0.00678295882933157	0.0811852902857805	0.0690097464193412	2534	tags=29%, list=16%, signal=24%	TYMS/SLC19A2/TPK1/UPRT/CDADC1/NT5C3A/NME4/NME6/UMPS/NME5/TAMM41/OGG1/DCTPP1/SMUG1/PUDP/CMPK1/UCK2/CTPS1/ERH/APOBEC3B/NME7/NME2/PRPS1/NME1/ACPP
GO:0060251	GO:0060251	regulation of glial cell proliferation	24	-0.713360678542119	-1.6592755495014	0.00681993846899959	0.0814595949503394	0.0692429129853068	154	tags=8%, list=1%, signal=8%	TSPO/IL1B
GO:0006891	GO:0006891	intra-Golgi vesicle-mediated transport	29	-0.685211617690998	-1.64800815704931	0.00696041822255414	0.0829664665910621	0.0705237956359287	1386	tags=31%, list=9%, signal=28%	GOLGA5/GOSR1/COPA/NAPG/RAB6B/COPB2/COPG1/GOSR2/COPZ1
GO:0002021	GO:0002021	response to dietary excess	18	0.746539893079758	1.78098770708025	0.00704585487811807	0.0838123969382711	0.0712428598721201	1237	tags=33%, list=8%, signal=31%	TRPV4/ACVR1C/SORL1/TRPV1/APOE/APPL2
GO:0030595	GO:0030595	leukocyte chemotaxis	145	-0.490755745552752	-1.47915032541494	0.0070870916395058	0.0840938975870248	0.0714821432240548	1298	tags=11%, list=8%, signal=10%	ANXA1/CXCL14/RAC1/CKLF/KARS1/C1QBP/CYP19A1/ZNF580/CCR1/F2RL1/CCL26/PREX1/MSTN/GPR183/CXCL8/IL1B
GO:0002708	GO:0002708	positive regulation of lymphocyte mediated immunity	72	-0.566663993551864	-1.56884594796088	0.00709855272226051	0.0840938975870248	0.0714821432240548	2406	tags=18%, list=15%, signal=15%	EXOSC3/ULBP3/SHLD2/CLCF1/HPX/HLA-A/B2M/HSPD1/PVR/SHLD1/ULBP2/PTPRC/IL1B
GO:0051453	GO:0051453	regulation of intracellular pH	67	-0.574800095101478	-1.57508919341719	0.00714484292465944	0.0844695409439839	0.0718014504866957	2104	tags=31%, list=13%, signal=27%	SLC4A2/TM9SF4/ATP6V1F/ATP6V1H/ATP5F1B/SLC9A9/ATP6V0E1/ATP6V1E1/RAB7A/TCIRG1/TMEM199/ATP6V1C2/ATP6V0B/ATP6V1B2/ATP6V0C/ATP6V1C1/ATP6V1D/ATP6V1G1/PPT1/ATP6V0A4/ATP6V0D2
GO:1904754	GO:1904754	positive regulation of vascular associated smooth muscle cell migration	15	0.774696394362769	1.77854694285278	0.00717583579017634	0.0846631705346059	0.0719660410042768	1512	tags=33%, list=9%, signal=30%	FGF9/AGT/MDM2/SSH1/LRP1
GO:0003209	GO:0003209	cardiac atrium morphogenesis	24	0.693089532808502	1.75697592439283	0.00720185778535524	0.0847974840458596	0.0720802112107228	802	tags=21%, list=5%, signal=20%	WNT2/SOS1/SMO/NSD2/HEG1
GO:0000959	GO:0000959	mitochondrial RNA metabolic process	43	-0.628611791524129	-1.61409642360424	0.00723390095342815	0.0848598186878193	0.072133197383706	3708	tags=56%, list=23%, signal=43%	TFB2M/ELAC2/PNPT1/PDE12/LRPPRC/TRIT1/MRPL12/SUPV3L1/POLRMT/PRKAA1/TRNT1/TRMT10C/CDK5RAP1/WARS2/PRORP/GARS1/MTERF4/TEFM/EARS2/MTO1/YARS2/SLC25A33/SLIRP/HSD17B10
GO:0000086	GO:0000086	G2/M transition of mitotic cell cycle	236	-0.446471636184149	-1.40956827493865	0.00724577723667569	0.0848598186878193	0.072133197383706	2210	tags=26%, list=14%, signal=23%	RAD51B/CCNB1/PSMD13/RINT1/PSMD4/PPM1D/MNAT1/SKP1/DCTN2/PSMC6/CDK2/DTL/PSMA1/CETN2/PPP2R2A/NBN/DCTN3/CCNH/PSMD12/RAD51C/TUBB/CALM3/PSMC5/HSP90AA1/PSMD8/YWHAE/CDK7/PSMD3/HUS1/PSMB6/PAFAH1B1/PSMA3/PSMA7/PSMA2/PSMC2/RAB11A/PSME2/PSMD10/PSMB4/AURKA/FGFR1OP/YWHAG/PSMC1/PSMB2/PSMD11/BTRC/PSMD14/DYNLL1/PSMB3/RBX1/PSMA4/PSMB1/PSME3/PPME1/PSMA6/MAPRE1/PSMB5/PSMB7/PSMA5/ACTR1A/ENSA
GO:1902749	GO:1902749	regulation of cell cycle G2/M phase transition	203	-0.459574315781979	-1.43195891632527	0.00725109791998456	0.0848598186878193	0.072133197383706	1728	tags=32%, list=11%, signal=29%	PSMD2/HAUS2/TP53/CDC6/CLSPN/TUBA4A/PSMD7/ATF5/PSMD6/RAD51B/CCNB1/PSMD13/RINT1/PSMD4/BRCC3/SKP1/DCTN2/PSMC6/CDK2/DTL/PSMA1/CHEK1/CETN2/NBN/DCTN3/PSMD12/RAD51C/TUBB/PSMC5/HSP90AA1/PSMD8/YWHAE/PSMD3/HUS1/PSMB6/PAFAH1B1/PSMA3/PSMA7/PSMA2/PSMC2/RAB11A/PSME2/PSMD10/PSMB4/AURKA/FGFR1OP/YWHAG/PSMC1/PSMB2/PSMD11/PSMD14/DYNLL1/PSMB3/RBX1/NPM1/PSMA4/PSMB1/PSME3/PSMA6/MAPRE1/PSMB5/PSMB7/PSMA5/ACTR1A
GO:0031334	GO:0031334	positive regulation of protein complex assembly	234	-0.447122933221302	-1.41068586573037	0.00727569562748438	0.084976017681486	0.0722319697482427	3615	tags=32%, list=22%, signal=25%	SH3GLB1/CNOT2/GSK3B/DDB2/PPP2R5B/BIN1/PSMC4/TRIM27/DDB1/MMP1/PSRC1/MAPK9/CDK5RAP2/CDC42EP1/RPA3/SPIRE1/SLAIN2/RHOA/ACTR3/ARF1/CLTRN/PARP1/BID/TP53/CORO1B/GMFG/ARPC2/G3BP2/ABI2/GTF2H2/FAF1/ARPC5L/ARPC1B/ACTR2/RPA2/CTNNB1/GRB2/GMFB/GBP5/GTF2H5/PSMC6/G3BP1/DHX33/BAX/RPS3/RAC1/PSMC5/ERCC1/HSP90AA1/FSCN1/ARPC1A/PFN1/BCLAF1/ARPC5/MITF/PSMC2/SUMO1/BRK1/GTF2H3/MSN/DRG1/SUB1/GTF2B/RBX1/CHD1L/ARPC3/RACK1/M…
GO:0031639	GO:0031639	plasminogen activation	21	-0.731184629594691	-1.65913818413815	0.00731994915851212	0.0853208560870437	0.072525091948575	1192	tags=33%, list=7%, signal=31%	PLGRKT/DHCR24/SERPINE2/ENO1/PGK1/PLAU/ANXA2
GO:0002711	GO:0002711	positive regulation of T cell mediated immunity	36	-0.653931161208118	-1.63093919841661	0.00736115192477226	0.0856288214863568	0.0727868710718339	1706	tags=17%, list=11%, signal=15%	HLA-A/B2M/HSPD1/PVR/PTPRC/IL1B
GO:0046128	GO:0046128	purine ribonucleoside metabolic process	66	-0.576165496630936	-1.57487602475749	0.00743188599793636	0.0862747996512062	0.0733359704122658	2995	tags=36%, list=19%, signal=30%	RHOA/IMPDH1/MOCS2/HPRT1/GAMT/ENPP4/NME4/NME6/ENOPH1/AHCY/NME5/GPHN/DGUOK/ADK/IMPDH2/APIP/EFL1/RAN/NME7/NME2/AMD1/NME1/PNP/ACPP
GO:0090114	GO:0090114	COPII-coated vesicle budding	70	-0.568462770300398	-1.56710238197683	0.00744646984733353	0.0862747996512062	0.0733359704122658	2808	tags=41%, list=17%, signal=34%	VAPA/GOLGA2/SEC23A/PDCD6/SEC24A/USO1/SEC23IP/SEC24C/TBC1D20/PPP6C/TMED10/STX5/PREB/PEF1/TFG/MCFD2/CTSC/BET1/TMED2/SCFD1/CNIH1/TRAPPC2L/TRAPPC1/RAB1B/SAR1B/GOSR2/SAR1A/TRAPPC4/CNIH3
GO:0002705	GO:0002705	positive regulation of leukocyte mediated immunity	94	-0.533462259834723	-1.53047417973183	0.00748508986110555	0.0864632027653896	0.0734961182800463	2406	tags=17%, list=15%, signal=15%	EXOSC3/ULBP3/DDX21/SHLD2/CLCF1/HPX/HLA-A/B2M/HSPD1/DDX1/PVR/SHLD1/F2RL1/ULBP2/PTPRC/IL1B
GO:0055003	GO:0055003	cardiac myofibril assembly	18	0.743757126688656	1.77434898250549	0.00750042616057731	0.0864632027653896	0.0734961182800463	541	tags=17%, list=3%, signal=16%	ACTC1/MYH10/MEF2A
GO:0022410	GO:0022410	circadian sleep/wake cycle process	10	0.834997757813394	1.75841297205852	0.00750750750750751	0.0864632027653896	0.0734961182800463	343	tags=20%, list=2%, signal=20%	PTGDS/PER3
GO:0030890	GO:0030890	positive regulation of B cell proliferation	29	-0.681850088492689	-1.63992331523411	0.00755787901418969	0.086870621288097	0.0738424353140756	464	tags=14%, list=3%, signal=13%	SLC39A10/NFATC2/PTPRC/GPR183
GO:0071300	GO:0071300	cellular response to retinoic acid	51	0.565050897249377	1.65694810114111	0.00760036160310711	0.0871445602343712	0.0740752910093649	1904	tags=20%, list=12%, signal=17%	WNT2/HOXA2/FZD7/FZD4/AQP1/ADNP2/RARG/ATM/YAP1/SETX
GO:0070646	GO:0070646	protein modification by small protein removal	270	-0.435760172677395	-1.39085620817364	0.00761179828734539	0.0871445602343712	0.0740752910093649	3239	tags=34%, list=20%, signal=28%	MINDY3/DESI2/ATXN3/WDR20/TANK/BABAM2/USP46/ACTB/USP10/SKP2/RHOA/TADA3/COPS8/INO80C/OTULIN/PSMD2/USP16/TP53/OTUD5/BECN1/USP45/CLSPN/TADA2B/PSMD7/USP14/STAM2/JOSD2/PSMD6/BIRC2/ABRAXAS2/NFKBIA/OTUD6B/PSMD13/SPATA2/STAM/HIF1A/IKBKG/USP12/POLB/INO80E/COPS2/PSMD4/TNIP1/UCHL3/BRCC3/ACTL6A/COPS4/PSMC6/PSMA1/SUPT3H/UBC/TNFAIP3/USP15/COPS5/NEDD8/COPS6/MYC/PSMD12/SNX3/PSMC5/PSMD8/TAF10/PSMD3/COPS3/PSMB6/PSM…
GO:0000460	GO:0000460	maturation of 5.8S rRNA	27	-0.691948741436114	-1.64291854012125	0.0077099959421074	0.0879903927499029	0.0747942720859196	2823	tags=48%, list=18%, signal=40%	ERI1/EXOSC3/MTREX/MPHOSPH6/C1D/FTSJ3/FCF1/EXOSC7/NOP14/EXOSC2/WDR12/EXOSC9/RPS21
GO:0006509	GO:0006509	membrane protein ectodomain proteolysis	38	-0.645112909010354	-1.62461434914231	0.00772341699151738	0.0879903927499029	0.0747942720859196	197	tags=11%, list=1%, signal=10%	ADRA2A/PSENEN/TIMP1/IL1B
GO:0006123	GO:0006123	mitochondrial electron transport, cytochrome c to oxygen	18	-0.752969150790668	-1.66158467599941	0.0077464354052219	0.0879903927499029	0.0747942720859196	3116	tags=83%, list=19%, signal=67%	COX1/COX3/COX6A1/COX15/COX4I1/COX7C/COX10/COX5B/COX6C/NDUFA4/COX2/COX6B1/COX7B/COX7A2L/CYCS
GO:0019646	GO:0019646	aerobic electron transport chain	18	-0.752969150790668	-1.66158467599941	0.0077464354052219	0.0879903927499029	0.0747942720859196	3116	tags=83%, list=19%, signal=67%	COX1/COX3/COX6A1/COX15/COX4I1/COX7C/COX10/COX5B/COX6C/NDUFA4/COX2/COX6B1/COX7B/COX7A2L/CYCS
GO:0002076	GO:0002076	osteoblast development	15	0.771942811544452	1.77222527111267	0.00784335539856483	0.0889169429038866	0.0755818653918762	734	tags=27%, list=5%, signal=25%	HOXA2/PTH1R/GLI2/SATB2
GO:0042446	GO:0042446	hormone biosynthetic process	55	-0.594501024204076	-1.5842219041051	0.00793639545924803	0.0897959744051247	0.0763290665262382	2265	tags=18%, list=14%, signal=16%	SRD5A3/STARD3/HIF1A/FDX1/NFKB1/CYP19A1/STARD3NL/TSPO/BMP2/IL1B
GO:0060428	GO:0060428	lung epithelium development	29	0.652650134996261	1.71614953581315	0.00798741377223769	0.0900771002367867	0.0765680312732587	308	tags=10%, list=2%, signal=10%	WNT2/GATA6/THRA
GO:0055123	GO:0055123	digestive system development	108	0.455514378025355	1.51400071830876	0.00799234067352121	0.0900771002367867	0.0765680312732587	1761	tags=20%, list=11%, signal=18%	FGF9/EPHB3/CDKN1C/GATA6/FAT4/INSR/ID2/WDR19/GLI2/SMO/ACVR2B/KIT/KLF5/NIPBL/RBPMS2/OXTR/SAV1/AHI1/DCHS1/IFT172/TGFB3/NPHP3
GO:2000027	GO:2000027	regulation of animal organ morphogenesis	215	-0.452938311337288	-1.41827198448389	0.00806808795891739	0.090754239895162	0.0771436187466848	1530	tags=19%, list=9%, signal=17%	PSMC6/DVL1/PSMA1/TNFAIP3/BAX/AP2B1/MYC/PSMD12/RAC1/PSMC5/PSMD8/PFN1/PSMD3/PSMB6/DAAM1/PSMA3/PSMA7/PSMA2/PSMC2/PSME2/PSMD10/MSX1/PSMB4/PSMC1/PSMB2/PSMD11/PSMD14/PSMB3/PSMA4/PSMB1/PSME3/PSMA6/CDC42/PSMB5/PSMB7/PSMA5/HOXB7/AP2S1/BMP2/WT1/HGF
GO:0051881	GO:0051881	regulation of mitochondrial membrane potential	66	-0.573280533288196	-1.56699033978095	0.00810117404277866	0.0909498085849162	0.0773098575522615	3006	tags=44%, list=19%, signal=36%	HEBP2/STOML2/BAD/PARP1/BID/ARL6IP5/BNIP3/MUL1/AKT1/PPA2/BNIP3L/TUSC2/SOD1/BOK/PANK2/BAX/NDUFS1/BAK1/GOT1/PRDX3/UBB/SLC25A33/PRELID1/RACK1/PARK7/CLIC1/PMAIP1/TSPO/MLLT11
GO:0006936	GO:0006936	muscle contraction	249	0.366514573333999	1.35032065154073	0.00816188870151771	0.091324305406809	0.077628190228325	1908	tags=14%, list=12%, signal=13%	HTR2B/KCNJ2/MYH3/ACTC1/AGT/UTRN/PDE4B/TRPV1/DSP/SSPN/ATP2A2/ABAT/MYOF/ROCK2/BBS2/ARHGEF11/KIT/DMPK/PPP1R12B/CACNA2D1/ROCK1/MYL3/KCNJ8/OXTR/SLMAP/TNNT2/TNNI3K/TAZ/KCND3/RGS2/KLHL41/DMD/PDE5A/MAP2K3/PIK3CA
GO:0010919	GO:0010919	regulation of inositol phosphate biosynthetic process	10	0.831688377426413	1.75144378280323	0.00816606079763975	0.091324305406809	0.077628190228325	456	tags=20%, list=3%, signal=19%	PTH1R/MAS1
GO:0016579	GO:0016579	protein deubiquitination	254	-0.438259113836484	-1.392033324092	0.00822809255726308	0.0918407325322255	0.0780671675953284	3239	tags=35%, list=20%, signal=28%	MINDY3/DESI2/ATXN3/WDR20/TANK/BABAM2/USP46/ACTB/USP10/SKP2/RHOA/TADA3/INO80C/OTULIN/PSMD2/USP16/TP53/OTUD5/BECN1/USP45/CLSPN/TADA2B/PSMD7/USP14/STAM2/JOSD2/PSMD6/BIRC2/ABRAXAS2/NFKBIA/OTUD6B/PSMD13/SPATA2/STAM/HIF1A/IKBKG/USP12/POLB/INO80E/PSMD4/TNIP1/UCHL3/BRCC3/ACTL6A/PSMC6/PSMA1/SUPT3H/UBC/TNFAIP3/USP15/COPS5/NEDD8/MYC/PSMD12/SNX3/PSMC5/PSMD8/TAF10/PSMD3/PSMB6/PSMA3/PSMA7/PSMA2/PSMC2/PSME2/PSM…
GO:0007389	GO:0007389	pattern specification process	324	0.346805731762901	1.31184988785672	0.00827004219409283	0.0920646326852698	0.0782574889297777	2825	tags=23%, list=18%, signal=20%	RELN/WNT2/HOXA2/ACVR1C/DAAM2/PGAP1/WDR19/PKD2/HIPK2/GLI2/SMO/SIX1/WNT2B/TTC21B/SMARCD3/TGFBR1/NR2F2/FGFR1/PAX8/ACVR2B/ARMC4/SATB2/SHROOM3/PSKH1/TSHZ1/HOXA7/PBX2/SETDB2/BPTF/TMEM107/SCMH1/LRP6/ADGRG1/AHI1/RARG/DCHS1/GREM2/IFT172/BMPR1A/NRP1/IRX2/BMPR1B/NPHP3/ATM/KDM2B/SPRY1/DLL4/EP300/XRCC2/TBC1D32/NOG/RNF111/IFT140/SFRP1/LRP5L/GJA1/LRP2/OFD1/GALNT11/INTU/HHEX/ATP6AP2/HOXA3/CELSR2/BCOR/ROR2/ERBB4/…
GO:0042278	GO:0042278	purine nucleoside metabolic process	69	-0.566589360469559	-1.55896376740712	0.00827993675626196	0.0920646326852698	0.0782574889297777	2995	tags=35%, list=19%, signal=28%	RHOA/IMPDH1/MOCS2/HPRT1/GAMT/ENPP4/NME4/NME6/ENOPH1/AHCY/NME5/GPHN/DGUOK/ADK/IMPDH2/APIP/EFL1/RAN/NME7/NME2/AMD1/NME1/PNP/ACPP
GO:0001755	GO:0001755	neural crest cell migration	44	0.584383767095944	1.66492884865608	0.00840555157359745	0.0932822993598659	0.0792925393452084	408	tags=7%, list=3%, signal=7%	HTR2B/SEMA3D/SMO
GO:0030150	GO:0030150	protein import into mitochondrial matrix	18	-0.749892967330468	-1.65479643070056	0.00850256157027344	0.0941784687888987	0.0800543081930948	2368	tags=78%, list=15%, signal=66%	GRPEL2/TOMM40L/PAM16/TIMM50/DNAJC15/TOMM7/DNLZ/TIMM23/TIMM44/TIMM21/TIMM23B/ROMO1/TIMM17A/GRPEL1
GO:0051043	GO:0051043	regulation of membrane protein ectodomain proteolysis	20	-0.731664721210277	-1.64676921650168	0.00853127109801755	0.0943161325778925	0.0801713262284574	161	tags=15%, list=1%, signal=15%	ADRA2A/TIMP1/IL1B
GO:0044839	GO:0044839	cell cycle G2/M phase transition	255	-0.436839948951494	-1.38795461347176	0.00872831084954779	0.0961350844502747	0.0817174857238564	1862	tags=29%, list=12%, signal=26%	PSMD2/HAUS2/TP53/CDC6/CLSPN/TUBA4A/PSMD7/CCNY/ATF5/PSMD6/RAD51B/CCNB1/PSMD13/RINT1/PSMD4/PPM1D/MNAT1/BRCC3/SKP1/DCTN2/AKAP8L/PSMC6/CDK2/DTL/PSMA1/CHEK1/CETN2/PPP2R2A/NBN/DCTN3/CCNH/PSMD12/RAD51C/TUBB/CALM3/PSMC5/HSP90AA1/PSMD8/YWHAE/CDK7/PSMD3/HUS1/PSMB6/PAFAH1B1/PSMA3/PSMA7/PSMA2/PSMC2/RAB11A/PSME2/PSMD10/PSMB4/AURKA/FGFR1OP/YWHAG/PSMC1/PSMB2/PSMD11/BTRC/PSMD14/DYNLL1/PSMB3/RBX1/NPM1/PSMA4/PSMB1…
GO:0034656	GO:0034656	nucleobase-containing small molecule catabolic process	41	-0.629449807054411	-1.60443294316686	0.00873869558274906	0.0961350844502747	0.0817174857238564	2540	tags=34%, list=16%, signal=29%	HPRT1/ENPP4/CDADC1/NT5C3A/NUDT9/AHCY/NUDT15/ENTPD7/GSK3A/ADPRM/APOBEC3B/NUDT5/PNP/ENTPD3
GO:0002934	GO:0002934	desmosome organization	10	0.829714295424604	1.74728658433485	0.00874558769295611	0.0961350844502747	0.0817174857238564	422	tags=30%, list=3%, signal=29%	GRHL1/DSP/PERP
GO:0052548	GO:0052548	regulation of endopeptidase activity	311	-0.423290803801747	-1.36432454891548	0.00879494433290746	0.0964791526609344	0.0820099532371831	2930	tags=23%, list=18%, signal=20%	KHDC1/GRIN2B/BAD/SNCA/DIABLO/BCL2L12/PRDX5/SERPINB7/BID/NLE1/CSTB/PDCD6/ARL6IP5/IGBP1/USP14/SERPIND1/BIRC2/PDCD2/RPS6KA3/DHCR24/MUL1/CFLAR/AKT1/SERPINH1/UBE2Z/HDAC1/RFFL/WFDC3/TNFRSF10B/AIFM1/BCL2L13/FIS1/BOK/TBC1D10A/BAX/SERPINB6/RPS27L/CSNK2A1/PLAUR/RPS3/HSPD1/SERPINE2/MYC/YWHAE/GAPDH/RIPK2/LAMTOR5/BCAP31/HTRA2/PSMA3/TFPI2/PSME2/BAK1/PRDX3/PSMD14/PDCD5/PSME3/PRELID1/RACK1/TRIAP1/HSPE1/ANOS1/PAR…
GO:0031341	GO:0031341	regulation of cell killing	53	-0.596011102011407	-1.58000972521317	0.00881019709263496	0.0964791526609344	0.0820099532371831	2521	tags=23%, list=16%, signal=19%	IL7R/ULBP3/CRK/HLA-A/B2M/GAPDH/PVR/HSP90AB1/F2RL1/ULBP2/ICAM1/PTPRC
GO:0030888	GO:0030888	regulation of B cell proliferation	40	-0.63237826340832	-1.60596610281794	0.00885893954136834	0.0968298806851827	0.082308081776606	464	tags=10%, list=3%, signal=10%	SLC39A10/NFATC2/PTPRC/GPR183
GO:0014065	GO:0014065	phosphatidylinositol 3-kinase signaling	117	0.439374123800349	1.47686081812385	0.0090105700918385	0.0979799930352946	0.0832857091442682	1564	tags=17%, list=10%, signal=16%	HTR2B/RELN/AGT/INSR/TSC2/UNC5B/PTPN13/FGFR1/IGF1R/DAB2IP/PIK3R1/PLXNB1/KIT/IRS2/NF1/RGL2/SIRT1/JAK2/ENTPD5/PLEKHA1
GO:0003414	GO:0003414	chondrocyte morphogenesis involved in endochondral bone morphogenesis	12	0.80038311939695	1.7512959138562	0.00903924221921516	0.0979799930352946	0.0832857091442682	26	tags=8%, list=0%, signal=8%	COL14A1
GO:0003429	GO:0003429	growth plate cartilage chondrocyte morphogenesis	12	0.80038311939695	1.7512959138562	0.00903924221921516	0.0979799930352946	0.0832857091442682	26	tags=8%, list=0%, signal=8%	COL14A1
GO:0090171	GO:0090171	chondrocyte morphogenesis	12	0.80038311939695	1.7512959138562	0.00903924221921516	0.0979799930352946	0.0832857091442682	26	tags=8%, list=0%, signal=8%	COL14A1
GO:0045577	GO:0045577	regulation of B cell differentiation	21	0.706473473849838	1.74221295421017	0.00904873058413302	0.0979799930352946	0.0832857091442682	275	tags=19%, list=2%, signal=19%	MIR17HG/ATP11C/ID2/ZFP36L2
GO:0062009	GO:0062009	secondary palate development	18	0.734665030348889	1.75265836427755	0.00911983635433831	0.0985656940311229	0.0837835712207279	1747	tags=28%, list=11%, signal=25%	LRRC32/TGFBR3/TSHZ1/TGFB3/FZD2
GO:0010573	GO:0010573	vascular endothelial growth factor production	28	-0.680986180009784	-1.62817441058677	0.00915026806840986	0.0987104337435723	0.0839066039871044	1098	tags=18%, list=7%, signal=17%	RORA/HIF1A/SARS1/NUTF2/IL1B
GO:0002824	GO:0002824	positive regulation of adaptive immune response based on somatic recombination of immune receptors built from immunoglobulin superfamily domains	74	-0.554520230496106	-1.54161192255771	0.00923140325571811	0.0994005930490242	0.0844932585213252	2020	tags=18%, list=13%, signal=15%	SHLD2/CLCF1/HPX/HLA-A/ANXA1/B2M/HSPD1/RIPK2/PVR/SHLD1/NFKBIZ/PTPRC/IL1B
GO:0046885	GO:0046885	regulation of hormone biosynthetic process	21	-0.721484914387315	-1.63712846562869	0.0093872988162509	0.100713717093524	0.0856094503463358	64	tags=14%, list=0%, signal=14%	NFKB1/BMP2/IL1B
GO:0006919	GO:0006919	activation of cysteine-type endopeptidase activity involved in apoptotic process	75	-0.552984684676646	-1.53982822967971	0.00938812484559005	0.100713717093524	0.0856094503463358	3077	tags=32%, list=19%, signal=26%	PPARG/KHDC1/BAD/SNCA/DIABLO/BID/PDCD6/PDCD2/MUL1/TNFRSF10B/AIFM1/BCL2L13/BOK/BAX/RPS27L/HSPD1/BAK1/RACK1/HSPE1/NKX3-1/PMAIP1/CYCS/CASP4/TNFSF15
GO:1905954	GO:1905954	positive regulation of lipid localization	63	-0.574074143482296	-1.55981480541893	0.00940675830790336	0.100727081104777	0.0856208101262222	2274	tags=21%, list=14%, signal=18%	ATP8A2/NFKBIA/HILPDA/IKBKE/SCP2/FITM2/NFKB1/CYP19A1/PRELID1/TRIAP1/NKX3-1/ANXA2/IL1B
GO:0048546	GO:0048546	digestive tract morphogenesis	36	0.61058817764542	1.67686055631338	0.00948594327218083	0.101307364069004	0.0861140667256856	1501	tags=19%, list=9%, signal=18%	EPHB3/ID2/GLI2/ACVR2B/NIPBL/RBPMS2/AHI1
GO:0006825	GO:0006825	copper ion transport	17	-0.753051997776166	-1.64361396029483	0.00949592589150169	0.101307364069004	0.0861140667256856	1359	tags=41%, list=8%, signal=38%	FKBP4/SCO2/ATOX1/SLC31A1/SCO1/STEAP3/HEPHL1
GO:0001941	GO:0001941	postsynaptic membrane organization	35	0.615731784085524	1.68125713134538	0.00953538375245396	0.101541319996261	0.0863129357468646	1880	tags=23%, list=12%, signal=20%	RELN/COLQ/SLC7A11/APOE/SSH1/MESD/NLGN2/NLGN1
GO:0002696	GO:0002696	positive regulation of leukocyte activation	227	-0.444277383387195	-1.39820988271552	0.00955750531302314	0.101590143629987	0.0863544371884544	1298	tags=8%, list=8%, signal=8%	ANXA1/RPS3/HSPD1/CTSC/RAC1/EGR3/RIPK2/KARS1/SHLD1/SLC39A10/CDC42/NFKBIZ/NFATC2/PNP/F2RL1/PTPRC/VNN1/GPR183/IL1B
GO:0001910	GO:0001910	regulation of leukocyte mediated cytotoxicity	46	-0.610749051815988	-1.58559571985865	0.00957653317995542	0.101605964673044	0.0863678855134596	2521	tags=22%, list=16%, signal=18%	IL7R/ULBP3/CRK/HLA-A/B2M/PVR/F2RL1/ULBP2/ICAM1/PTPRC
GO:0045930	GO:0045930	negative regulation of mitotic cell cycle	291	-0.426265443196432	-1.36812988021626	0.00960654532083103	0.101738056752421	0.0864801674412539	2773	tags=29%, list=17%, signal=24%	CASP2/PSMD2/DUSP1/NLE1/TP53/CDC6/ATF2/CLSPN/PSMD7/CDC73/IK/PSMG2/BTG2/PSMD6/MAD2L1/BTG3/MAD1L1/GADD45GIP1/NABP2/BTG1/EZH2/CCNB1/PSMD13/NME6/RPA2/RINT1/PLK2/PSMD4/CTNNB1/ZW10/CNOT8/SKP1/PRCC/PSMC6/CDK2/PSMA1/CHEK1/TFDP1/BAX/CNOT9/RPS27L/NBN/PSMD12/PSMC5/PSMD8/PSMD3/HUS1/MAD2L1BP/CTDSPL/RPS6/PSMB6/PSMA3/PSMA7/PSMA2/PSMC2/PSME2/PSMD10/PRMT1/PSMB4/AURKA/ZNF207/PSMC1/RPL26/PSMB2/ANAPC15/PSMD11/PSMD14/…
GO:0048705	GO:0048705	skeletal system morphogenesis	180	0.394139473575694	1.40125265701998	0.00962786672436175	0.101777795500415	0.0865139464782256	2860	tags=26%, list=18%, signal=22%	COL14A1/HOXA2/TRPV4/WDR19/THRA/RDH10/SIX1/TGFBR1/MGP/FGFR1/ACVR2B/WDR60/SATB2/HYAL2/THBS3/HOXA7/RAB23/NIPBL/SLC39A3/SETD2/LRP6/PLEKHA1/RARG/P2RX7/BMPR1B/TMEM119/TGFB3/NOG/ARID5B/IFT140/SFRP1/LRP5L/MATN3/COL12A1/TGFB1/RYK/SIX4/HOXA3/MMP2/ROR2/FLVCR1/MEGF8/HOXB3/HOXC8/BMPR2/TBX4/FOXN3
GO:0042742	GO:0042742	defense response to bacterium	112	-0.509031094420739	-1.49043498137903	0.00966525223950966	0.10198689658193	0.0866916881917864	2200	tags=15%, list=14%, signal=13%	ANXA3/EPHA2/H2BC6/MYD88/MR1/SHC1/RAB14/TUSC2/SEH1L/RPL39/PPP1R11/RIPK2/RPL30/ROMO1/GBP2/F2RL1/HP
GO:0031638	GO:0031638	zymogen activation	44	-0.616199791901558	-1.58828317917572	0.00975356380215848	0.10219239760376	0.0868663697548564	1401	tags=23%, list=9%, signal=21%	TBC1D10A/SERPINE2/RIPK2/BAK1/ENO1/PGK1/PLAU/ANXA2/PRSS3/GRIN2A
GO:0006766	GO:0006766	vitamin metabolic process	111	-0.509323882623014	-1.48992140774395	0.00975417895771878	0.10219239760376	0.0868663697548564	3272	tags=32%, list=20%, signal=26%	PCCA/AASDHPPT/SLC52A2/MCCC2/SLC2A3/FLAD1/PNPO/PDXK/CYP27B1/SLC19A2/BTD/TPK1/GSTO2/PSAT1/SLC25A32/GSTO1/AKR1A1/MTHFD1/UBIAD1/CYB5A/PANK2/MTHFD1L/PIAS4/MMAA/PDXP/NFKB1/RFK/MTHFD2/MMADHC/PCCB/PDZD11/DHFR/ACPP/VNN1/PRSS3/IL1B
GO:0048665	GO:0048665	neuron fate specification	13	0.784516064179089	1.74774820643233	0.00975902300730564	0.10219239760376	0.0868663697548564	412	tags=15%, list=3%, signal=15%	GLI2/SIX1
GO:0006767	GO:0006767	water-soluble vitamin metabolic process	78	-0.547322494601296	-1.53224252870999	0.00976509150505326	0.10219239760376	0.0868663697548564	3272	tags=40%, list=20%, signal=32%	PCCA/AASDHPPT/SLC52A2/MCCC2/SLC2A3/FLAD1/PNPO/PDXK/SLC19A2/BTD/TPK1/GSTO2/PSAT1/SLC25A32/GSTO1/AKR1A1/MTHFD1/CYB5A/PANK2/MTHFD1L/MMAA/PDXP/RFK/MTHFD2/MMADHC/PCCB/PDZD11/DHFR/ACPP/VNN1/PRSS3
GO:0019371	GO:0019371	cyclooxygenase pathway	10	0.824967305888221	1.73728994913326	0.0097729308255624	0.10219239760376	0.0868663697548564	13	tags=10%, list=0%, signal=10%	PTGDS
GO:0001708	GO:0001708	cell fate specification	55	0.541922490778522	1.61228740450446	0.00981624265480113	0.102460349007681	0.0870941358732284	1829	tags=18%, list=11%, signal=16%	FZD7/GLI2/SMO/SIX1/FGFR1/MGA/LMO4/BMPR1A/NRP1/SOX6
GO:0010592	GO:0010592	positive regulation of lamellipodium assembly	17	-0.751571950244579	-1.64038360330487	0.00983672584193079	0.102489483457383	0.0871189009628024	1102	tags=35%, list=7%, signal=33%	RAC1/FSCN1/TWF2/BRK1/CDC42/MSTN
GO:0051187	GO:0051187	cofactor catabolic process	43	-0.61926001695603	-1.59008372437038	0.0098959765042897	0.102921708957541	0.0874863046150756	3423	tags=33%, list=21%, signal=26%	CBR3/PRDX6/ACAT1/SNCA/PRDX5/BLVRA/PRDX4/HMOX2/AHCY/PDXP/PRDX3/PRDX1/CHAC2/HP
GO:0002456	GO:0002456	T cell mediated immunity	76	-0.549824323366825	-1.5336205155661	0.00993313969419631	0.10312307929835	0.0876574749848148	1399	tags=18%, list=9%, signal=17%	HPRT1/IL7R/ULBP3/TSTA3/HLA-A/KDELR1/B2M/HSPD1/CTSC/PVR/ULBP2/ICAM1/PTPRC/IL1B
GO:0006900	GO:0006900	vesicle budding from membrane	98	-0.521205923452727	-1.5029347513373	0.0100346434117788	0.103850073784052	0.0882754404429658	2885	tags=37%, list=18%, signal=30%	ARF1/VAPA/ARFGAP3/GOLGA2/SEC23A/PDCD6/SEC24A/USO1/SEC23IP/SEC24C/TBC1D20/PPP6C/TMED10/RAB7A/STX5/PREB/PEF1/TFG/MCFD2/CTSC/SNX3/BET1/TMED2/SCFD1/CHMP4A/CNIH1/TRAPPC2L/TRAPPC1/RAB1B/SAR1B/GOSR2/SAR1A/TRAPPC4/S100A10/CNIH3/ANXA2
GO:0002699	GO:0002699	positive regulation of immune effector process	153	-0.477098192353123	-1.44601830475806	0.0100732600732601	0.103850073784052	0.0882754404429658	2020	tags=15%, list=13%, signal=13%	EXOSC3/ULBP3/DDX21/SHLD2/CLCF1/C12orf4/HPX/HLA-A/ANXA1/B2M/HSPD1/RIPK2/DDX1/KARS1/PVR/PHB/SHLD1/NFKBIZ/F2RL1/ULBP2/PTPRC/IL13RA2/IL1B
GO:0000387	GO:0000387	spliceosomal snRNP assembly	38	-0.635192044195332	-1.5996302275889	0.0100740221628488	0.103850073784052	0.0882754404429658	4152	tags=55%, list=26%, signal=41%	GEMIN7/CD2BP2/GEMIN5/SNUPN/SNRPB/SMN1/GEMIN8/PRPF19/SRSF10/PRPF3/STRAP/SNRPD3/SNRPC/PRMT5/SNRPD1/SNRPF/GEMIN6/WDR77/SNRPE/SNRPG/SNRPD2
GO:0006283	GO:0006283	transcription-coupled nucleotide-excision repair	73	-0.554089514837267	-1.53716598626398	0.0100748733759084	0.103850073784052	0.0882754404429658	2116	tags=40%, list=13%, signal=35%	RPA2/ISY1/COPS2/POLR2J/MNAT1/XAB2/COPS4/GTF2H5/POLR2C/PPIE/ERCC8/UBC/COPS5/CCNH/COPS6/POLR2G/POLR2K/POLR2L/ERCC1/CDK7/COPS3/RFC2/GTF2H3/UBB/RBX1/POLR2F/RPS27A/UBA52/POLR2H
GO:0032924	GO:0032924	activin receptor signaling pathway	31	0.631543053290382	1.68220589118765	0.0101504219151278	0.104442973631146	0.0887794217424845	692	tags=16%, list=4%, signal=15%	FGF9/FST/ACVR1C/TGFBR1/ACVR2B
GO:0051250	GO:0051250	negative regulation of lymphocyte activation	98	0.459080099145902	1.50223704388356	0.0102177350687264	0.104949183072929	0.0892097137952636	2093	tags=17%, list=13%, signal=15%	LRRC32/FGL2/ID2/SOCS5/HFE/PRNP/LOXL3/SOCS6/GNRH1/RIPOR2/MDK/RUNX1/ATM/ADORA2A/PDE5A/INHA/SFRP1
GO:0000466	GO:0000466	maturation of 5.8S rRNA from tricistronic rRNA transcript (SSU-rRNA, 5.8S rRNA, LSU-rRNA)	22	-0.711652662361404	-1.63007141402144	0.0103188635532252	0.105623630372401	0.0897830126890151	1263	tags=45%, list=8%, signal=42%	ERI1/EXOSC3/FTSJ3/FCF1/EXOSC7/NOP14/EXOSC2/WDR12/EXOSC9/RPS21
GO:0033002	GO:0033002	muscle cell proliferation	164	0.401021950869077	1.40907081194491	0.0103198644555116	0.105623630372401	0.0897830126890151	1738	tags=18%, list=11%, signal=16%	WNT2/FGF9/MIR17HG/AGT/GATA6/CX3CL1/ID2/PDCD4/TGFBR3/SIX1/ARID2/TGFBR1/FGFR1/MAP3K5/KCNK2/CDKN1B/MDM2/IRAK4/NOTCH3/NQO2/RBPMS2/LDLRAP1/JAK2/SAV1/STAT1/MAPK11/BMPR1A/TCF7L2/TGFB3
GO:0060039	GO:0060039	pericardium development	17	-0.749453217412344	-1.63575924951326	0.0103789075812498	0.106040584864515	0.0901374355612858	212	tags=24%, list=1%, signal=23%	RPGRIP1L/BMP2/WT1/FLRT3
GO:0045216	GO:0045216	cell-cell junction organization	131	0.424400365053172	1.4482858761753	0.0104128607964925	0.10610429186926	0.0901915882806652	2390	tags=24%, list=15%, signal=20%	TRPV4/CDH18/AGT/GRHL1/DSP/CDHR3/PERP/IKBKB/ROCK2/FBF1/TGFBR1/HEG1/TJP1/AFDN/ROCK1/MPP5/PKN2/LIMS2/NLGN2/TGFB3/RUNX1/CDH10/HDAC7/CNTNAP1/LSR/GJA1/ARL2/PRKCI/MICALL2/TGFB1/TBCD
GO:0042471	GO:0042471	ear morphogenesis	85	0.473684626109626	1.51801618718137	0.0104238258877434	0.10610429186926	0.0901915882806652	2099	tags=21%, list=13%, signal=19%	HOXA2/FGF9/WDR19/GLI2/SIX1/FGFR1/BCR/PAX8/TSHZ1/TRIOBP/NIPBL/CEP290/RIPOR2/FZD2/NOG/CHRNA10/LRIG3/LRIG1
GO:0030307	GO:0030307	positive regulation of cell growth	140	-0.485089982373256	-1.45678230775521	0.0104446926239911	0.10610429186926	0.0901915882806652	2995	tags=31%, list=19%, signal=26%	RIMS2/SYT1/H3-3B/CPNE5/RHOA/MTPN/N6AMT1/SUPV3L1/EDN1/ZFYVE27/SDCBP/PIN1/DBNL/IST1/SPHK1/RPS6KA3/PLAA/MUL1/NCBP1/AKT1/TNFRSF12A/CSNK2A1/L1CAM/FXN/DDX39B/RPTOR/LIMK1/TWF2/MAP3K13/NEDD4L/PAFAH1B1/EXOSC2/RAB11A/EXOSC9/PSMD10/FGFR1OP/TAF9/AKAP6/DERL2/GDI1/SLC25A33/CDC42/HBEGF/KRT17
GO:0051145	GO:0051145	smooth muscle cell differentiation	52	0.550191181287232	1.61946210393786	0.0104722585842312	0.10610429186926	0.0901915882806652	1355	tags=17%, list=8%, signal=16%	FGF9/GATA6/PDCD4/SIX1/SMARCD3/NFATC1/KIT/RBPMS2/SIRT1
GO:0050961	GO:0050961	detection of temperature stimulus involved in sensory perception	13	0.781130349527455	1.74020549700919	0.0104950387089739	0.10610429186926	0.0901915882806652	148	tags=15%, list=1%, signal=15%	ANO1/TRPV1
GO:0050965	GO:0050965	detection of temperature stimulus involved in sensory perception of pain	13	0.781130349527455	1.74020549700919	0.0104950387089739	0.10610429186926	0.0901915882806652	148	tags=15%, list=1%, signal=15%	ANO1/TRPV1
GO:1901987	GO:1901987	regulation of cell cycle phase transition	413	-0.402142559754952	-1.31974371529671	0.0105201700852629	0.106173075442384	0.0902500562238402	2773	tags=28%, list=17%, signal=23%	CASP2/PSMD2/DUSP1/BID/HAUS2/TP53/ANAPC5/CDC6/CLSPN/TUBA4A/PSMD7/UBE2E1/CDC73/IK/PSMG2/BTG2/ATF5/PSMD6/MAD2L1/MAD1L1/DLGAP5/EZH2/RAD51B/CCNB1/PSMD13/RPA2/RINT1/APEX1/PLK2/AKT1/PSMD4/CDC23/ZW10/ANAPC10/CNOT8/FAM83D/CDC45/ANAPC7/BRCC3/SKP1/RIOK2/DCTN2/CDC26/ECD/PSMC6/CDK2/DTL/PSMA1/CHEK1/TFDP1/BAX/CNOT9/CETN2/RPS27L/NBN/ANXA1/DCTN3/PSMD12/RAD51C/NSMCE2/TUBB/PSMC5/HSP90AA1/ANLN/PSMD8/YWHAE/PLRG1/RPTO…
GO:0010950	GO:0010950	positive regulation of endopeptidase activity	144	-0.482273984682145	-1.45277571794148	0.0105429492446748	0.106217921694611	0.0902881767809404	1629	tags=19%, list=10%, signal=18%	TNFRSF10B/AIFM1/BCL2L13/FIS1/BOK/TBC1D10A/BAX/RPS27L/RPS3/HSPD1/MYC/RIPK2/BCAP31/HTRA2/PSME2/BAK1/PSMD14/PDCD5/PSME3/PRELID1/RACK1/HSPE1/NKX3-1/PMAIP1/CYCS/CASP4/GRIN2A/TNFSF15
GO:0007517	GO:0007517	muscle organ development	310	0.343482849881828	1.29400427527876	0.0105832929390855	0.106368792569344	0.0904164212051553	1865	tags=18%, list=12%, signal=16%	WNT2/FGF9/MYH3/MKX/USP2/MIR17HG/ACTC1/NUPR1/UTRN/GATA6/FZD7/ITGA7/DSP/ZFHX3/TGFBR3/SMO/SIX1/POU6F1/CAPN3/HMG20B/MEF2A/TGFBR1/NR2F2/FGFR1/DDX17/CHKB/BCL9/HEG1/KCNK2/SELENON/NR1D2/EVC/NF1/TCF12/KLF5/MYL3/SIRT1/RIPOR2/SAV1/LAMA2/MAPK11/TNNT2/BMPR1A/HDAC9/SPEG/TAZ/FHL3/RGS2/FZD2/KLHL41/DMD/SOX6/DLL4/YAP1/MAPK12/CTDP1
GO:0050890	GO:0050890	cognition	217	0.374827881948641	1.36227656221038	0.0105946475595566	0.106368792569344	0.0904164212051553	1563	tags=14%, list=10%, signal=13%	RELN/MGAT3/AGT/INSR/LGMN/SGK1/DEAF1/THRA/PRKAR2B/PRNP/BDNF/TANC1/SLC7A11/KCNK2/APOE/KIT/KMT2B/NF1/DDHD2/ADCY3/MEIS2/NQO2/ADNP/NIPBL/CHMP2B/DOP1B/OXTR/GPR155/CYFIP1/MDK
GO:0006890	GO:0006890	retrograde vesicle-mediated transport, Golgi to ER	80	-0.541915381193338	-1.52184626706508	0.0107211944527695	0.107453078658986	0.0913380944273463	4048	tags=55%, list=25%, signal=41%	UVRAG/GOLPH3/RAB1A/COPE/KIF4A/BICD2/RACGAP1/TMED3/KIF2C/RER1/GBF1/KIF3C/PITPNB/KIF2A/ERGIC1/ARFGAP3/TMED7/COPB1/ERGIC2/SURF4/RINT1/ZW10/ARF3/TMED10/KIF3B/ARCN1/ARFGAP1/KDELR2/KDELR1/STX18/COPA/ARF4/RAB6B/TMED2/KDELR3/SCFD1/COPB2/BET1L/ERGIC3/RAB1B/COPG1/KLC2/COPZ1/BNIP1
GO:0032481	GO:0032481	positive regulation of type I interferon production	70	-0.557748048525205	-1.53756471144961	0.0107544741103683	0.107600463767467	0.091463375853655	2108	tags=29%, list=13%, signal=25%	MYD88/CTNNB1/POLR3H/XRCC6/DHX33/HSPD1/POLR2K/NFKB1/POLR3B/RELA/POLR2L/POLR3K/RIPK2/XRCC5/POLR3A/POLR1C/POLR3D/POLR2F/POLR2H/MMP12
GO:0042100	GO:0042100	B cell proliferation	50	-0.597439470558732	-1.5692469898371	0.0107914183211126	0.107783941955526	0.0916193373977581	1453	tags=16%, list=9%, signal=15%	PLCL2/BAX/HSPD1/CTPS1/SLC39A10/NFATC2/PTPRC/GPR183
GO:0048265	GO:0048265	response to pain	20	0.706694333701963	1.72645313964653	0.0108527131782946	0.108060190166916	0.0918541560323862	148	tags=10%, list=1%, signal=10%	RELN/TRPV1
GO:0032212	GO:0032212	positive regulation of telomere maintenance via telomerase	33	-0.652256910927684	-1.60358451013378	0.010879526977088	0.108060190166916	0.0918541560323862	2261	tags=36%, list=14%, signal=31%	TCP1/CTNNB1/NEK7/CCT4/CCT6A/CCT8/DKC1/XRCC5/CCT7/CCT5/CCT3/CCT2
GO:0071549	GO:0071549	cellular response to dexamethasone stimulus	26	-0.686021023421364	-1.61861920929797	0.0108825081015902	0.108060190166916	0.0918541560323862	249	tags=19%, list=2%, signal=19%	CFLAR/SMYD3/EIF4E/MSTN/ICAM1
GO:0009132	GO:0009132	nucleoside diphosphate metabolic process	134	-0.487796547149331	-1.45832350943953	0.010893690843687	0.108060190166916	0.0918541560323862	2287	tags=27%, list=14%, signal=23%	NUP93/PGM1/PRKAA1/TIGAR/NME4/NME6/HIF1A/NUDT9/AK2/SEH1L/PFKFB3/NME5/NUP35/NUP88/PRKAG1/ECD/OGDH/RAE1/PGAM1/CMPK1/GAPDH/TPI1/ENO1/SUCLG1/SLC25A12/PKM/NUDT5/NME7/PGK1/NME2/EIF6/LDHA/SLC2A6/BPGM/NME1/ENTPD3
GO:0035567	GO:0035567	non-canonical Wnt signaling pathway	137	-0.484958175358399	-1.45282771365365	0.0109709689325578	0.108640723121893	0.092347625130914	1977	tags=27%, list=12%, signal=24%	PSMD4/CTNNB1/PLCB3/CALM1/PSMC6/DVL1/PSMA1/AP2B1/PSMD12/RAC1/PSMC5/PSMD8/PFN1/PSMD3/PSMB6/DAAM1/PSMA3/PSMA7/PSMA2/PSMC2/PSME2/PSMD10/PSMB4/PSMC1/PSMB2/PSMD11/PSMD14/PSMB3/PSMA4/PSMB1/PSME3/PSMA6/CDC42/PSMB5/PSMB7/PSMA5/AP2S1
GO:0001655	GO:0001655	urogenital system development	280	0.351801110881708	1.31250695075299	0.0110215252607441	0.108955112347254	0.0926148646843202	2093	tags=18%, list=13%, signal=16%	GCNT4/KLHL3/EPHB3/WNK4/CDKN1C/AGT/FAT4/RGN/LAMB2/ID2/PKD2/GLI2/RDH10/SMO/SIX1/WNT2B/CPLANE1/TGFBR1/FGFR1/PAX8/FEM1B/ACVR2B/CDKN1B/NUP133/STK11/PYGO1/HYAL2/NF1/NUP160/WFS1/NOTCH3/NIPBL/CEP290/AQP11/STAT1/AHI1/RARG/DCHS1/NRP1/IRX2/PLAG1/NPHP3/SPRY1/YAP1/BCL2L11/LZTS2/MPV17/NOG/ARID5B/IFT140/SFRP1
GO:0050868	GO:0050868	negative regulation of T cell activation	74	0.492854949807198	1.54396450540176	0.0110633292902562	0.109182055499922	0.0928077726527722	1837	tags=18%, list=11%, signal=16%	LRRC32/FGL2/SOCS5/HFE/PRNP/LOXL3/SOCS6/GNRH1/RIPOR2/MDK/RUNX1/ADORA2A/PDE5A
GO:0016572	GO:0016572	histone phosphorylation	36	-0.638806438041818	-1.59321733204838	0.0111372318542463	0.109573334300089	0.0931403704754042	2268	tags=31%, list=14%, signal=26%	PRKAA1/CCNB1/AKAP8L/CDK2/RPS6KA4/CHEK1/AURKA/ZMPSTE24/VRK1/MAP3K12/IL1B
GO:0021799	GO:0021799	cerebral cortex radially oriented cell migration	24	0.675161087864288	1.71152747273155	0.0111408330638761	0.109573334300089	0.0931403704754042	1555	tags=25%, list=10%, signal=23%	RELN/DIXDC1/DAB2IP/SRGAP2C/ADGRG1/SRGAP2
GO:0046131	GO:0046131	pyrimidine ribonucleoside metabolic process	29	-0.669175546806649	-1.60943966967678	0.0111725168035848	0.109573334300089	0.0931403704754042	2251	tags=45%, list=14%, signal=39%	UPRT/CDADC1/NME4/NME6/UMPS/NME5/CMPK1/UCK2/CTPS1/APOBEC3B/NME7/NME2/NME1
GO:1901990	GO:1901990	regulation of mitotic cell cycle phase transition	386	-0.405520351481839	-1.32595660900071	0.0111786363837999	0.109573334300089	0.0931403704754042	2773	tags=28%, list=17%, signal=24%	CASP2/PSMD2/DUSP1/BID/HAUS2/TP53/ANAPC5/CDC6/CLSPN/TUBA4A/PSMD7/UBE2E1/CDC73/IK/PSMG2/BTG2/PSMD6/MAD2L1/MAD1L1/DLGAP5/EZH2/RAD51B/CCNB1/PSMD13/RPA2/RINT1/APEX1/PLK2/AKT1/PSMD4/CDC23/ZW10/ANAPC10/CNOT8/CDC45/ANAPC7/SKP1/RIOK2/DCTN2/CDC26/ECD/PSMC6/CDK2/DTL/PSMA1/TFDP1/BAX/CNOT9/CETN2/RPS27L/NBN/ANXA1/DCTN3/PSMD12/RAD51C/NSMCE2/TUBB/PSMC5/HSP90AA1/ANLN/PSMD8/YWHAE/PLRG1/RPTOR/PSMD3/HUS1/TMEM14B/CCN…
GO:0048017	GO:0048017	inositol lipid-mediated signaling	150	0.407904998347781	1.41792261394051	0.0113132101233725	0.110705111899826	0.0941024127971846	1564	tags=15%, list=10%, signal=13%	HTR2B/RELN/AGT/INSR/TSC2/UNC5B/PTPN13/FGFR1/IGF1R/DAB2IP/PIK3R1/PLXNB1/PLD2/KIT/OGT/IRS2/NF1/RGL2/SIRT1/JAK2/ENTPD5/PLEKHA1
GO:0070365	GO:0070365	hepatocyte differentiation	12	-0.795653234796816	-1.62174331283449	0.0113715663262069	0.11108850544303	0.0944283079328944	1298	tags=25%, list=8%, signal=23%	ANXA1/TAF10/E2F7
GO:0046112	GO:0046112	nucleobase biosynthetic process	19	-0.729992214972603	-1.62723655982557	0.0114029823184525	0.111207873014807	0.0945297736766275	2540	tags=47%, list=16%, signal=40%	HPRT1/GART/MTHFD1/UMPS/PAICS/MTHFD1L/CMPK1/CTPS1/PRPS1
GO:0045745	GO:0045745	positive regulation of G protein-coupled receptor signaling pathway	22	-0.708102965500396	-1.62194067877994	0.011446774783563	0.111447338354925	0.0947333258514067	1268	tags=23%, list=8%, signal=21%	VPS35/GSK3A/PRMT5/PHB/ACPP
GO:0048706	GO:0048706	embryonic skeletal system development	98	0.455393526771673	1.49017355954645	0.0115152252361838	0.111925670793981	0.0951399216793847	1383	tags=14%, list=9%, signal=13%	HOXA2/FGF9/WDR19/DEAF1/RDH10/SIX1/MBTD1/TGFBR1/WDR60/SATB2/HOXA7/NIPBL/SLC39A3/SETD2
GO:0021795	GO:0021795	cerebral cortex cell migration	36	0.60219359383332	1.65380647993827	0.0115834950848413	0.112217606686296	0.0953880752775116	1647	tags=19%, list=10%, signal=17%	RELN/DIXDC1/DAB2IP/SRGAP2C/ADGRG1/SRGAP2/NRP1
GO:0010591	GO:0010591	regulation of lamellipodium assembly	25	-0.688127043080368	-1.61366264647997	0.0115840028997765	0.112217606686296	0.0953880752775116	1344	tags=40%, list=8%, signal=37%	ARPC2/EPHA2/TWF1/CAPZB/RAC1/FSCN1/TWF2/BRK1/CDC42/MSTN
GO:0007043	GO:0007043	cell-cell junction assembly	103	0.448676391485777	1.47947135042466	0.0117071968452185	0.113221688354509	0.0962415725189918	3476	tags=34%, list=22%, signal=27%	TRPV4/CDH18/AGT/CDHR3/IKBKB/ROCK2/FBF1/HEG1/TJP1/AFDN/ROCK1/MPP5/PKN2/RUNX1/CDH10/HDAC7/CNTNAP1/LSR/GJA1/ARL2/PRKCI/MICALL2/TBCD/CDH4/DLG5/PATJ/MPP7/FZD5/FRMPD2/ARVCF/MARVELD3/GJC1/PRKCA/CAV1/ECT2
GO:0015931	GO:0015931	nucleobase-containing compound transport	226	-0.440915036416212	-1.38719674204067	0.0117311802422227	0.113264545238661	0.0962780020581018	3480	tags=37%, list=22%, signal=29%	NUP37/ALYREF/NUP85/SNUPN/SLC25A24/BICD2/NCBP2/CPSF6/XPOT/CHTOP/SRSF2/PNPT1/SEC13/HSF1/SLC35C1/LTV1/NXF3/LRPPRC/MAGOHB/POLR2D/NUP58/SRSF4/ALKBH5/DDX19B/XPO5/SLC35B2/DDX19A/EIF5A2/SDAD1/SLC25A5/SLC35B1/G3BP2/GLE1/POLDIP3/SLC25A32/NUP93/NOL6/SRSF3/PABPN1/FYTTD1/U2AF2/SUPT6H/SLC35A4/NCBP1/SSB/PHAX/RTRAF/SRSF7/DDX39A/SEH1L/RIOK2/AKAP8L/NUP35/NUP88/NMD3/SLBP/CETN2/SRSF9/RAE1/DDX39B/ABCE1/EIF4A3/SRSF1/E…
GO:0032623	GO:0032623	interleukin-2 production	42	-0.616688593585274	-1.57801162390948	0.0117532825135503	0.113289127455902	0.0962988976239398	1481	tags=19%, list=9%, signal=17%	CD83/TNFAIP3/ANXA1/RPS3/RIPK2/PNP/PTPRC/IL1B
GO:0046349	GO:0046349	amino sugar biosynthetic process	13	-0.782682561548347	-1.61973668478241	0.0118449729934616	0.113983270018477	0.0968889380370926	2478	tags=54%, list=15%, signal=46%	UAP1/NANP/GNPDA2/GNPDA1/PGM3/GNPNAT1/GFPT2
GO:2001244	GO:2001244	positive regulation of intrinsic apoptotic signaling pathway	55	-0.582146048671597	-1.55129845727094	0.0119754538626153	0.115047768202538	0.0977937909912097	1644	tags=35%, list=10%, signal=31%	MCL1/SOD1/FIS1/BOK/PIAS4/BAX/RPS3/BCLAF1/BCAP31/MSX1/RPL26/UBB/DDIT3/RPS7/RACK1/PARK7/NKX3-1/RPL11/PMAIP1
GO:0050764	GO:0050764	regulation of phagocytosis	67	-0.558654768663366	-1.53084715272585	0.0121073116485961	0.116121947649531	0.0987068732870902	1563	tags=13%, list=10%, signal=12%	SOD1/ATG5/SNX3/ATG3/RACK1/F2RL1/DOCK2/PTPRC/IL1B
GO:0060191	GO:0060191	regulation of lipase activity	68	0.502940831889072	1.55318117771837	0.012221269296741	0.116821846991183	0.0993018071219808	656	tags=9%, list=4%, signal=9%	HTR2B/AGT/LPAR2/SORT1/FGFR1/BDNF
GO:0048736	GO:0048736	appendage development	147	0.407880593170002	1.41356430753849	0.0122990509393763	0.116821846991183	0.0993018071219808	2830	tags=27%, list=18%, signal=22%	FGF9/MYH3/WDR19/GLI2/ZNF358/RDH10/CPLANE1/NR2F2/FGFR1/SLC7A11/RECK/KREMEN1/PBX2/NIPBL/SLC39A3/TMEM107/KAT2B/LRP6/RARG/IFT172/BMPR1A/BMPR1B/BCL2L11/ATRX/TBC1D32/NOG/PRKAB1/IFT140/PAM/GJA1/INTU/ROR2/CRABP2/FLVCR1/SALL4/MEGF8/GDF5/BMPR2/TBX4
GO:0060173	GO:0060173	limb development	147	0.407880593170002	1.41356430753849	0.0122990509393763	0.116821846991183	0.0993018071219808	2830	tags=27%, list=18%, signal=22%	FGF9/MYH3/WDR19/GLI2/ZNF358/RDH10/CPLANE1/NR2F2/FGFR1/SLC7A11/RECK/KREMEN1/PBX2/NIPBL/SLC39A3/TMEM107/KAT2B/LRP6/RARG/IFT172/BMPR1A/BMPR1B/BCL2L11/ATRX/TBC1D32/NOG/PRKAB1/IFT140/PAM/GJA1/INTU/ROR2/CRABP2/FLVCR1/SALL4/MEGF8/GDF5/BMPR2/TBX4
GO:0072321	GO:0072321	chaperone-mediated protein transport	11	-0.804309913614099	-1.60924022197815	0.0123036607385392	0.116821846991183	0.0993018071219808	1025	tags=45%, list=6%, signal=43%	PEX19/TIMM8B/TIMM10/TIMM8A/HSPA8
GO:0071621	GO:0071621	granulocyte chemotaxis	74	-0.546360555107723	-1.51892735277803	0.0123085376742908	0.116821846991183	0.0993018071219808	1298	tags=14%, list=8%, signal=12%	ANXA1/RAC1/CKLF/KARS1/C1QBP/CCL26/PREX1/MSTN/CXCL8/IL1B
GO:0002703	GO:0002703	regulation of leukocyte mediated immunity	141	-0.480345512994521	-1.4437997837099	0.0123207970490931	0.116821846991183	0.0993018071219808	2633	tags=16%, list=16%, signal=13%	STX4/IL7R/EXOSC3/ULBP3/CRK/DDX21/SUPT6H/SHLD2/CLCF1/C12orf4/HPX/HLA-A/B2M/HSPD1/DDX1/PVR/SHLD1/F2RL1/ULBP2/PTPRC/IL13RA2/IL1B
GO:0090128	GO:0090128	regulation of synapse maturation	13	0.77448391204683	1.72539853547415	0.0123214480427434	0.116821846991183	0.0993018071219808	1055	tags=23%, list=7%, signal=22%	RELN/DAB2IP/ANAPC2
GO:0030048	GO:0030048	actin filament-based movement	102	0.44762438535997	1.47432578931738	0.0123855461085677	0.117237693802178	0.0996552884346055	1807	tags=18%, list=11%, signal=16%	KCNJ2/MYH3/ACTC1/PDE4B/MYH10/DSP/FNBP1L/MYO6/EMP2/CACNA2D1/WASL/ROCK1/MYL3/KCNJ8/TNNT2/KCND3/DMD/WASF2
GO:0051216	GO:0051216	cartilage development	161	0.397642244860772	1.39332766283781	0.0124255232469318	0.117424235186747	0.0998138537806251	2324	tags=19%, list=14%, signal=17%	COL14A1/FGF9/TRPV4/PTH1R/THRA/GLI2/TGFBI/WNT2B/BBS2/TGFBR1/MGP/FGFR1/SATB2/EVC/HYAL2/THBS3/ITGB8/LRP6/MDK/RARG/BMPR1A/BMPR1B/SOX6/CHI3L1/TAPT1/NOG/CTSK/MATN3/COL12A1/EFEMP1/TGFB1
GO:0001912	GO:0001912	positive regulation of leukocyte mediated cytotoxicity	32	-0.650951962967759	-1.59251265129736	0.0124992586442085	0.117852038460709	0.10017749841809	1706	tags=22%, list=11%, signal=20%	ULBP3/HLA-A/B2M/PVR/F2RL1/ULBP2/PTPRC
GO:0002700	GO:0002700	regulation of production of molecular mediator of immune response	103	-0.510135553595118	-1.47951918404677	0.0125300695233815	0.117852038460709	0.10017749841809	2208	tags=15%, list=14%, signal=13%	DDX21/SUPT6H/SHLD2/CLCF1/HPX/ATG5/B2M/DDX1/KARS1/TMBIM6/SHLD1/F2RL1/PTPRC/IL13RA2/IL1B
GO:0007035	GO:0007035	vacuolar acidification	20	-0.717673380201129	-1.61527868675012	0.0125360584300006	0.117852038460709	0.10017749841809	2028	tags=30%, list=13%, signal=26%	ATP6V0E1/TCIRG1/TMEM199/PPT1/ATP6V0A4/ATP6V0D2
GO:0034404	GO:0034404	nucleobase-containing small molecule biosynthetic process	197	-0.450822491136191	-1.39991797629226	0.0125857151526185	0.117852038460709	0.10017749841809	2287	tags=24%, list=14%, signal=21%	NUP93/PGM1/PRKAA1/UPRT/TIGAR/NME4/NME6/HIF1A/NUDT9/UMPS/SEH1L/PFKFB3/NME5/NUP35/NUDT15/NUP88/PRKAG1/OGG1/ECD/OGDH/DCTPP1/SMUG1/RAE1/PUDP/HINT1/ADK/IMPDH2/PGAM1/CMPK1/GAPDH/TPI1/UCK2/ENO1/CTPS1/SLC25A12/PKM/NUDT5/NME7/PGK1/NME2/EIF6/AMD1/LDHA/SLC2A6/BPGM/NME1/PNP/ENTPD3
GO:0050657	GO:0050657	nucleic acid transport	183	-0.456838166301356	-1.4093950960645	0.0125928554819918	0.117852038460709	0.10017749841809	3990	tags=39%, list=25%, signal=30%	NUP37/ALYREF/NUP85/SNUPN/BICD2/NCBP2/CPSF6/XPOT/CHTOP/SRSF2/PNPT1/SEC13/HSF1/LTV1/NXF3/LRPPRC/MAGOHB/POLR2D/NUP58/SRSF4/ALKBH5/DDX19B/XPO5/DDX19A/EIF5A2/SDAD1/G3BP2/GLE1/POLDIP3/NUP93/NOL6/SRSF3/PABPN1/FYTTD1/U2AF2/SUPT6H/NCBP1/SSB/PHAX/RTRAF/SRSF7/DDX39A/SEH1L/RIOK2/AKAP8L/NUP35/NUP88/NMD3/SLBP/CETN2/SRSF9/RAE1/DDX39B/ABCE1/EIF4A3/SRSF1/EIF5A/SARNP/HNRNPA3/THOC7/NXT1/RBM8A/RAN/MRPL18/ENY2/NPM1/E…
GO:0050658	GO:0050658	RNA transport	183	-0.456838166301356	-1.4093950960645	0.0125928554819918	0.117852038460709	0.10017749841809	3990	tags=39%, list=25%, signal=30%	NUP37/ALYREF/NUP85/SNUPN/BICD2/NCBP2/CPSF6/XPOT/CHTOP/SRSF2/PNPT1/SEC13/HSF1/LTV1/NXF3/LRPPRC/MAGOHB/POLR2D/NUP58/SRSF4/ALKBH5/DDX19B/XPO5/DDX19A/EIF5A2/SDAD1/G3BP2/GLE1/POLDIP3/NUP93/NOL6/SRSF3/PABPN1/FYTTD1/U2AF2/SUPT6H/NCBP1/SSB/PHAX/RTRAF/SRSF7/DDX39A/SEH1L/RIOK2/AKAP8L/NUP35/NUP88/NMD3/SLBP/CETN2/SRSF9/RAE1/DDX39B/ABCE1/EIF4A3/SRSF1/EIF5A/SARNP/HNRNPA3/THOC7/NXT1/RBM8A/RAN/MRPL18/ENY2/NPM1/E…
GO:0002821	GO:0002821	positive regulation of adaptive immune response	78	-0.539365386527374	-1.50996641267846	0.0127697350450697	0.119127417367727	0.101261605830308	2020	tags=17%, list=13%, signal=15%	SHLD2/CLCF1/HPX/HLA-A/ANXA1/B2M/HSPD1/RIPK2/PVR/SHLD1/NFKBIZ/PTPRC/IL1B
GO:1903707	GO:1903707	negative regulation of hemopoiesis	111	0.437704648398198	1.4606511299085	0.0127702617271463	0.119127417367727	0.101261605830308	1165	tags=14%, list=7%, signal=13%	TMEM176B/FGL2/TMEM176A/TMEM178A/ID2/N4BP2L2/H4C9/SOCS5/FBXW7/LOXL3/PIK3R1/ZBTB46/ITPKB/NF1/HOXA7/MEIS2
GO:0006278	GO:0006278	RNA-dependent DNA biosynthetic process	69	-0.553664779685863	-1.52340193981824	0.0128013092563313	0.119225055501491	0.101344600949599	2261	tags=28%, list=14%, signal=24%	TCP1/GAR1/CTNNB1/NEK7/CCT4/GNL3L/CCT6A/CCT8/HSP90AA1/DKC1/HNRNPC/XRCC5/CCT7/CCT5/PPIA/HSP90AB1/NOP10/CCT3/CCT2
GO:1904705	GO:1904705	regulation of vascular smooth muscle cell proliferation	43	0.569569332738881	1.61593105907145	0.0129844898487841	0.120536293711839	0.102459189763323	1738	tags=26%, list=11%, signal=23%	FGF9/AGT/PDCD4/MAP3K5/CDKN1B/MDM2/NQO2/LDLRAP1/JAK2/BMPR1A/TGFB3
GO:1990874	GO:1990874	vascular smooth muscle cell proliferation	43	0.569569332738881	1.61593105907145	0.0129844898487841	0.120536293711839	0.102459189763323	1738	tags=26%, list=11%, signal=23%	FGF9/AGT/PDCD4/MAP3K5/CDKN1B/MDM2/NQO2/LDLRAP1/JAK2/BMPR1A/TGFB3
GO:0031589	GO:0031589	cell-substrate adhesion	300	0.343293318009192	1.28781971068812	0.0130045198636111	0.120536293711839	0.102459189763323	1583	tags=14%, list=10%, signal=13%	ADAMTS13/FBLN1/ITGA10/EPHB3/UTRN/CX3CL1/FZD7/ITGA7/LAMB2/MEGF9/TMEM8B/TESK2/FZD4/ROCK2/ITGAV/BCR/PIK3R1/TRPM7/PEAK1/WHAMM/MACF1/KANK1/MMRN2/THBS3/EMP2/NF1/HOXA7/CSF1/TRIOBP/FBLN2/ROCK1/ANTXR1/BST1/ADAMTS9/JAK2/CLASP1/LRP1/DDR1/SRGAP2/MDK/LIMS2
GO:0055025	GO:0055025	positive regulation of cardiac muscle tissue development	40	0.581993468128389	1.62739531426461	0.0131000160539412	0.121227464856999	0.103046704389334	618	tags=15%, list=4%, signal=14%	WNT2/FGF9/MIR17HG/GATA6/TGFBR3/FGFR1
GO:0070423	GO:0070423	nucleotide-binding oligomerization domain containing signaling pathway	34	-0.641467414161839	-1.58456744952206	0.0131452766999602	0.121452293337909	0.103237814828194	2410	tags=41%, list=15%, signal=35%	OTULIN/BIRC2/UBE2V1/NFKBIA/IKBKG/UBC/TNFAIP3/RELA/RIPK2/UBB/IRAK2/UBE2N/RPS27A/UBA52
GO:0010948	GO:0010948	negative regulation of cell cycle process	309	-0.416082992902808	-1.34060118490804	0.0132554584654696	0.122168111883775	0.103846280427794	2773	tags=26%, list=17%, signal=22%	CASP2/PSMD2/DUSP1/TP53/CDC6/RBBP4/CLSPN/PSMD7/CDC73/IK/PSMG2/BTG2/ATF5/PSMD6/MAD2L1/MAD1L1/EED/EZH2/CCNB1/PSMD13/NME6/RPA2/RINT1/PLK2/PSMD4/ZW10/CNOT8/BRCC3/SKP1/PSMC6/CDK2/DTL/PSMA1/CHEK1/TFDP1/BAX/CNOT9/RPS27L/NBN/PSMD12/PSMC5/PSMD8/PSMD3/HUS1/CTDSPL/RBM14/MAX/PSMB6/PSMA3/PSMA7/PSMA2/PSMC2/PSME2/PSMD10/PRMT1/PSMB4/AURKA/ZNF207/PSMC1/RPL26/PSMB2/ANAPC15/PSMD11/PSMD14/PSMB3/RBX1/NPM1/RRM2/PSMA4/P…
GO:0048015	GO:0048015	phosphatidylinositol-mediated signaling	147	0.40666312128288	1.40934499719648	0.0133159016075925	0.122168111883775	0.103846280427794	1564	tags=14%, list=10%, signal=13%	HTR2B/RELN/AGT/INSR/TSC2/UNC5B/PTPN13/FGFR1/IGF1R/DAB2IP/PIK3R1/PLXNB1/KIT/OGT/IRS2/NF1/RGL2/SIRT1/JAK2/ENTPD5/PLEKHA1
GO:0045766	GO:0045766	positive regulation of angiogenesis	128	-0.486687281606281	-1.44745076489056	0.0133163828749005	0.122168111883775	0.103846280427794	450	tags=5%, list=3%, signal=5%	PKM/SRPX2/ADAM12/PDCL3/HGF/CXCL8/IL1B
GO:0097120	GO:0097120	receptor localization to synapse	47	0.554221085930041	1.5980422196256	0.0133438766432737	0.122168111883775	0.103846280427794	202	tags=6%, list=1%, signal=6%	RELN/GPC4/MAPK10
GO:0051044	GO:0051044	positive regulation of membrane protein ectodomain proteolysis	13	-0.777673576570828	-1.6093707495742	0.0133453362393	0.122168111883775	0.103846280427794	4	tags=15%, list=0%, signal=15%	ADRA2A/IL1B
GO:0009214	GO:0009214	cyclic nucleotide catabolic process	14	0.760951605180331	1.72162001617496	0.0133795837462834	0.122168111883775	0.103846280427794	1837	tags=43%, list=11%, signal=38%	PDE4B/PDE7B/PDE4A/PDE8A/PDE7A/PDE5A
GO:0009112	GO:0009112	nucleobase metabolic process	34	-0.64080306764598	-1.58292636559325	0.0133960844484443	0.122168111883775	0.103846280427794	3255	tags=41%, list=20%, signal=33%	GMPR2/MAPK1/HPRT1/TYMS/KDM1A/GART/MTHFD1/UMPS/PAICS/MTHFD1L/CMPK1/CTPS1/PRPS1/ACPP
GO:2000463	GO:2000463	positive regulation of excitatory postsynaptic potential	25	0.659231197414532	1.68358843046908	0.0134063332346848	0.122168111883775	0.103846280427794	2	tags=4%, list=0%, signal=4%	RELN
GO:2000377	GO:2000377	regulation of reactive oxygen species metabolic process	144	-0.476692594436138	-1.43596264388131	0.0134125529359712	0.122168111883775	0.103846280427794	2063	tags=19%, list=13%, signal=17%	RNF41/HIF1A/CFLAR/AKT1/GRB2/GSTP1/SELENOS/TUSC2/SOD1/ATG5/PARL/ARF4/COX2/RAC1/HSP90AA1/VDAC1/GLA/ROMO1/SLC25A33/HSP90AB1/EIF6/PARK7/TSPO/DHFR/F2RL1/ICAM1/HP/IL1B
GO:0043648	GO:0043648	dicarboxylic acid metabolic process	87	-0.525531613673005	-1.49172995502314	0.0134713345674175	0.122510896623312	0.1041376569551	2023	tags=28%, list=13%, signal=24%	MTHFD1/NIT2/MRPS36/ME2/GOT2/ATIC/SUCLA2/MTHFD1L/IDH1/OGDH/DLST/SDHAF3/ACLY/ALDH18A1/SDHB/MTHFD2/DLD/OAT/GOT1/MDH1/SUCLG1/SLC25A12/ALDH4A1/DHFR
GO:0006734	GO:0006734	NADH metabolic process	33	-0.644319590940513	-1.58407047636862	0.0134959349593496	0.122542243290771	0.10416430249107	1124	tags=27%, list=7%, signal=25%	PGAM1/GAPDH/TPI1/ENO1/MDH1/SLC25A12/PKM/PGK1/BPGM
GO:1902042	GO:1902042	negative regulation of extrinsic apoptotic signaling pathway via death domain receptors	32	-0.64732460380987	-1.58363854740281	0.0137892177213688	0.125009293051471	0.106261363150586	2030	tags=47%, list=13%, signal=41%	HMOX1/TRADD/RNF34/CASP8/RAF1/ARHGEF2/FAIM/FAS/CFLAR/RFFL/TNFRSF10B/TNFAIP3/PARK7/ICAM1/HGF
GO:0046629	GO:0046629	gamma-delta T cell activation	10	-0.813816616430625	-1.59617638470647	0.0138781431334623	0.125386341211054	0.106581864534386	1053	tags=20%, list=7%, signal=19%	EGR3/PTPRC
GO:0072678	GO:0072678	T cell migration	44	-0.605091484629447	-1.55965100853677	0.0138800715646101	0.125386341211054	0.106581864534386	610	tags=11%, list=4%, signal=11%	MSN/APOD/CCL26/ICAM1/GPR183
GO:0000302	GO:0000302	response to reactive oxygen species	191	-0.451073386574982	-1.3972321321252	0.0139340172562764	0.125386341211054	0.106581864534386	2342	tags=26%, list=15%, signal=23%	CBX8/HNRNPD/PXN/GUCY1B1/MAPK1/BAD/EDN1/PRDX5/DUSP1/BECN1/SPHK1/BNIP3/PPP2CB/CRK/PRKAA1/EZH2/TXN/CFLAR/TPM1/APEX1/AKT1/GSTP1/NUDT15/AIFM1/SOD1/CDK2/TNFAIP3/ANXA1/APTX/PPP5C/RPS3/FXN/RELA/OSER1/PDCD10/EEF2/BAK1/ZNF580/PRDX3/ROMO1/PRDX1/MAPK8/RACK1/PPIF/PARK7/LDHA/APOD/DHFR/HGF/HP
GO:0031114	GO:0031114	regulation of microtubule depolymerization	28	0.636240143376633	1.66047190882338	0.0139340315396653	0.125386341211054	0.106581864534386	1577	tags=25%, list=10%, signal=23%	TRPV4/TTBK2/MAP1S/TAOK1/SPAST/CLASP1/STMN2
GO:0043281	GO:0043281	regulation of cysteine-type endopeptidase activity involved in apoptotic process	183	-0.454265419796155	-1.40145789515766	0.0139390305092213	0.125386341211054	0.106581864534386	2995	tags=27%, list=19%, signal=22%	RHOA/KHDC1/BAD/SNCA/DIABLO/BCL2L12/PRDX5/BID/NLE1/PDCD6/ARL6IP5/IGBP1/BIRC2/PDCD2/RPS6KA3/DHCR24/MUL1/CFLAR/AKT1/RFFL/TNFRSF10B/AIFM1/BCL2L13/FIS1/BOK/BAX/RPS27L/CSNK2A1/PLAUR/RPS3/HSPD1/MYC/YWHAE/LAMTOR5/BCAP31/HTRA2/BAK1/PRDX3/PDCD5/RACK1/TRIAP1/HSPE1/PARK7/NKX3-1/PMAIP1/CYCS/CASP4/HGF/TNFSF15
GO:0098754	GO:0098754	detoxification	93	-0.517922111554309	-1.48369594736032	0.0140203154236835	0.125921995735502	0.107037185723364	2796	tags=27%, list=17%, signal=22%	PRDX5/GSTK1/PRDX4/GSTO2/GSTO1/TXN/AKR1A1/UBIAD1/GSTP1/SELENOS/PRXL2A/MGST1/ADH5/SELENOW/SOD1/ESD/RDH11/PRDX3/SELENOT/MT1X/PRDX1/PARK7/TXNDC17/DHFR/HP
GO:0017038	GO:0017038	protein import	181	-0.454859138006531	-1.40179019430091	0.0140701793089924	0.125991350153663	0.107096138900639	3231	tags=38%, list=20%, signal=30%	PSEN1/TIMM9/NUP58/PEX26/TOMM40L/PPP3CA/MAPK1/CSE1L/IPO9/RANBP6/DMAP1/FAM53C/TP53/TARDBP/PEX3/KPNA6/PAM16/HDAC3/NUP93/NFKBIA/TIMM22/TIMM50/DNAJC15/AKT1/TOMM7/DNLZ/PEX2/KPNB1/TOMM22/NUP35/NUP88/SAMM50/RBM22/KPNA5/CHCHD4/LMNA/TIMM23/HSPD1/TIMM44/TIMM21/HIKESHI/HSP90AA1/PEX19/TNPO1/HEATR3/NOLC1/IPO13/TIMM23B/IPO4/NXT1/PEX14/KPNA2/RAN/KPNA1/ROMO1/RAB8B/AGK/HSPA4/PDCD5/ZPR1/NUTF2/TIMM10/TIMM17A/GRPEL1/…
GO:2000116	GO:2000116	regulation of cysteine-type endopeptidase activity	198	-0.44806441868824	-1.39224150775566	0.0140886054463008	0.125991350153663	0.107096138900639	2930	tags=27%, list=18%, signal=22%	RHOA/KHDC1/GRIN2B/BAD/SNCA/DIABLO/BCL2L12/PRDX5/BID/NLE1/PDCD6/ARL6IP5/IGBP1/BIRC2/PDCD2/RPS6KA3/DHCR24/MUL1/CFLAR/AKT1/RFFL/TNFRSF10B/AIFM1/BCL2L13/FIS1/BOK/TBC1D10A/BAX/RPS27L/CSNK2A1/PLAUR/RPS3/HSPD1/MYC/YWHAE/RIPK2/LAMTOR5/BCAP31/HTRA2/BAK1/PRDX3/PDCD5/RACK1/TRIAP1/HSPE1/PARK7/NKX3-1/PMAIP1/CYCS/CASP4/HGF/GRIN2A/TNFSF15
GO:0006048	GO:0006048	UDP-N-acetylglucosamine biosynthetic process	11	-0.798880901568743	-1.59837801028448	0.0140932841186904	0.125991350153663	0.107096138900639	1340	tags=55%, list=8%, signal=50%	UAP1/GNPDA2/GNPDA1/PGM3/GNPNAT1/GFPT2
GO:0002726	GO:0002726	positive regulation of T cell cytokine production	16	-0.744927271954339	-1.60645723592314	0.0142515230635335	0.127209665804391	0.108131740963766	4	tags=12%, list=0%, signal=13%	B2M/IL1B
GO:0072243	GO:0072243	metanephric nephron epithelium development	15	0.745835221186746	1.71228750019514	0.0143794848973689	0.127685606884566	0.10853630407043	1834	tags=40%, list=11%, signal=35%	FAT4/LAMB2/PKD2/PAX8/STAT1/YAP1
GO:0006294	GO:0006294	nucleotide-excision repair, preincision complex assembly	29	-0.659448460540202	-1.58604497364777	0.0143988050784167	0.127685606884566	0.10853630407043	3519	tags=62%, list=22%, signal=49%	DDB2/DDB1/RPA3/PARP1/GTF2H2/RPA2/MNAT1/GTF2H5/UBC/CETN2/CCNH/CDK7/GTF2H3/UBB/RBX1/CHD1L/RPS27A/UBA52
GO:1901998	GO:1901998	toxin transport	36	-0.630038596060736	-1.5713498664484	0.0144284454892742	0.127685606884566	0.10853630407043	2906	tags=44%, list=18%, signal=37%	CCT6B/DNAJA1/TRIP4/BNIP3/TCP1/HSPA5/CCT4/RAB43/CCT8/SCFD1/COPB2/CCT7/CCT5/COPZ1/CCT3/CCT2
GO:0002029	GO:0002029	desensitization of G protein-coupled receptor signaling pathway	15	0.74566619392482	1.71189944763397	0.0144629248484174	0.127685606884566	0.10853630407043	1	tags=7%, list=0%, signal=7%	HTR2B
GO:0022401	GO:0022401	negative adaptation of signaling pathway	15	0.74566619392482	1.71189944763397	0.0144629248484174	0.127685606884566	0.10853630407043	1	tags=7%, list=0%, signal=7%	HTR2B
GO:0023058	GO:0023058	adaptation of signaling pathway	15	0.74566619392482	1.71189944763397	0.0144629248484174	0.127685606884566	0.10853630407043	1	tags=7%, list=0%, signal=7%	HTR2B
GO:0043496	GO:0043496	regulation of protein homodimerization activity	21	-0.706306399948078	-1.60268675027345	0.0144714476041715	0.127685606884566	0.10853630407043	2487	tags=43%, list=15%, signal=36%	CRBN/LGALS3/HSPA5/GNL3L/BAX/STPG1/BAK1/PARK7/NRG1
GO:0010517	GO:0010517	regulation of phospholipase activity	50	0.540020322105301	1.57873787647733	0.0144811744731849	0.127685606884566	0.10853630407043	955	tags=12%, list=6%, signal=11%	HTR2B/AGT/LPAR2/FGFR1/BDNF/KIT
GO:0048645	GO:0048645	animal organ formation	49	0.542021751959302	1.57766757364112	0.0145273631840796	0.127898198974731	0.108717013238081	671	tags=18%, list=4%, signal=18%	WNT2/GATA6/GLI2/RDH10/SIX1/WNT2B/SMARCD3/FGFR1/PAX8
GO:0007178	GO:0007178	transmembrane receptor protein serine/threonine kinase signaling pathway	267	0.350644265032731	1.30020117772227	0.0146585627457991	0.128851395439646	0.109527256646708	2337	tags=19%, list=14%, signal=16%	LRRC32/FGF9/FST/ACVR1C/FMOD/CDKN1C/MIR17HG/SORL1/ATOH8/PDCD4/HIPK2/HTRA1/TGFBR3/TOB1/ZNF451/TGFBR1/HFE/SMAD9/ACVR2B/HIVEP1/NEO1/STK11/USP9X/APPL2/RBPMS2/ZFYVE9/SIRT1/ZNF703/ADAM17/ZNF8/GREM2/BMPR1A/TGFB1I1/MTMR4/BMPR1B/TGFB3/UBE2D1/EP300/NOG/INHA/FAM89B/RASL11B/RNF111/SFRP1/LRP2/ITGA3/SKIL/AKAP3/TGFB1/ZYX
GO:0006220	GO:0006220	pyrimidine nucleotide metabolic process	57	-0.570233462570092	-1.52781242692018	0.0146801175539731	0.128851395439646	0.109527256646708	2251	tags=33%, list=14%, signal=29%	TYMS/UPRT/CDADC1/NME4/NME6/UMPS/NME5/TAMM41/OGG1/DCTPP1/SMUG1/CMPK1/UCK2/CTPS1/ERH/NME7/NME2/PRPS1/NME1
GO:0003422	GO:0003422	growth plate cartilage morphogenesis	13	0.766924164269203	1.70855689739596	0.0147475738741686	0.129199589108805	0.109823230914078	26	tags=8%, list=0%, signal=8%	COL14A1
GO:0007256	GO:0007256	activation of JNKK activity	11	-0.797151251733725	-1.59491737646991	0.0147643928862471	0.129199589108805	0.109823230914078	974	tags=36%, list=6%, signal=34%	MAP3K11/RIPK2/MAP3K13/MAP3K12
GO:0003018	GO:0003018	vascular process in circulatory system	122	0.422214637076324	1.42746711195343	0.0149181482133427	0.130240250907852	0.110707822280417	856	tags=7%, list=5%, signal=7%	HTR2B/TRPV4/AGT/ROCK2/BBS2/PTPRM/ADCY6/BCR/APOE
GO:0016050	GO:0016050	vesicle organization	298	-0.416056600246669	-1.33744427065616	0.0149282800971541	0.130240250907852	0.110707822280417	4106	tags=39%, list=25%, signal=30%	TRAPPC5/VPS41/F8/FOLR1/STXBP6/UVRAG/ANKRD27/GOLPH3/RAB1A/PLEKHF1/ZDHHC15/VAPB/GNAI3/PDCD6IP/HGS/UNC13B/CD59/AKTIP/TAP1/ALS2/ANXA8/SEC23B/ZFYVE16/SEC13/SNAP29/CORO1C/VAMP7/TYRP1/DLG4/TBPL1/LYST/GBF1/SYT1/AP2M1/VPS33B/TRAPPC6B/SNAPIN/RAB34/VTI1A/ARF1/CALR/SNCA/CLTRN/VAPA/ARFGAP3/GOLGA2/RAB5B/SNAP23/SDCBP/VAMP3/SEC23A/PDCD6/STX4/VPS16/SEC24A/PI4K2B/IST1/USO1/VPS8/TSG101/STAM2/RAB8A/SPHK1/AP1M1/SEC23…
GO:0007409	GO:0007409	axonogenesis	398	0.323644147054098	1.24630596521002	0.0149659863945578	0.130372870952892	0.110820552993655	2833	tags=22%, list=18%, signal=18%	RELN/HOXA2/EPHB3/MAP6/DOK1/MYH10/SEMA3D/LAMB2/USP33/SOS1/UNC5B/ULK2/GLI2/SMO/OPHN1/ALCAM/AMIGO1/PTPRM/TOP2B/IFRD1/KIF13B/BDNF/PIK3R1/PLXNB1/NEO1/MACF1/APOE/MAP1S/STK11/SPTAN1/ANAPC2/IRS2/USP9X/NR4A2/PALLD/SPAST/ADNP/MAPK7/SEMA6A/SZT2/PLPPR4/SEMA4A/PLXND1/CYFIP1/LAMA2/LRP1/PTPRA/NRP1/ROBO3/CELSR3/CDKL5/BMPR1B/CRMP1/CXCL12/RAPH1/PIK3CA/NOG/PLXNC1/AUTS2/APBB1/SPG11/ZSWIM4/SKIL/OMG/EVL/ADARB1/RYK/DOK…
GO:0060412	GO:0060412	ventricular septum morphogenesis	39	0.580718589532996	1.61577299387184	0.0150407153121507	0.130827122827762	0.111206679674792	1996	tags=21%, list=12%, signal=18%	MIR17HG/ID2/TGFBR3/TGFBR1/NSD2/SAV1/FZD2/NOG
GO:0033617	GO:0033617	mitochondrial respiratory chain complex IV assembly	20	-0.710613338968443	-1.59938854167111	0.0151752286257902	0.131657500478127	0.111912523687695	2600	tags=60%, list=16%, signal=50%	COA3/PET100/SCO2/OXA1L/COA4/SCO1/TIMM21/COA1/BCS1L/COX14/COX16/COX20
GO:0031343	GO:0031343	positive regulation of cell killing	35	-0.633394478595307	-1.57202290902159	0.0151816347867061	0.131657500478127	0.111912523687695	1706	tags=20%, list=11%, signal=18%	HLA-A/B2M/GAPDH/PVR/F2RL1/ULBP2/PTPRC
GO:0030326	GO:0030326	embryonic limb morphogenesis	106	0.436547252302458	1.44746570908056	0.0152864658850822	0.131722075609204	0.111967414338513	2689	tags=25%, list=17%, signal=21%	FGF9/MYH3/WDR19/GLI2/ZNF358/RDH10/CPLANE1/FGFR1/RECK/PBX2/NIPBL/TMEM107/LRP6/RARG/BMPR1A/BCL2L11/TBC1D32/NOG/IFT140/GJA1/INTU/ROR2/CRABP2/FLVCR1/SALL4/MEGF8/GDF5
GO:0035113	GO:0035113	embryonic appendage morphogenesis	106	0.436547252302458	1.44746570908056	0.0152864658850822	0.131722075609204	0.111967414338513	2689	tags=25%, list=17%, signal=21%	FGF9/MYH3/WDR19/GLI2/ZNF358/RDH10/CPLANE1/FGFR1/RECK/PBX2/NIPBL/TMEM107/LRP6/RARG/BMPR1A/BCL2L11/TBC1D32/NOG/IFT140/GJA1/INTU/ROR2/CRABP2/FLVCR1/SALL4/MEGF8/GDF5
GO:0045665	GO:0045665	negative regulation of neuron differentiation	179	0.383636886538776	1.36293554431597	0.0152918371742408	0.131722075609204	0.111967414338513	1647	tags=15%, list=10%, signal=14%	HOXA2/TRPV4/DIXDC1/SEMA3D/ID2/FUOM/ULK2/PMP22/MINAR1/IFRD1/EIF4ENIF1/ADCY6/RAPGEF2/KANK1/APOE/MDM2/KREMEN1/BCL11A/SRGAP2C/NOTCH3/LRIG2/SEMA6A/SEMA4A/NR2F1/LRP1/STMN2/NRP1
GO:0016042	GO:0016042	lipid catabolic process	253	-0.427000544978874	-1.35573849861058	0.0153119801307435	0.131722075609204	0.111967414338513	2840	tags=19%, list=18%, signal=16%	ECI2/NEU3/ETFA/BSCL2/PNPLA2/CYP27B1/MCAT/CRAT/AMACR/SPHK1/IAH1/PRKAA1/SRD5A3/ACADM/PAFAH1B2/AKT1/HIBCH/MCEE/PNPLA4/PEX2/CPT2/ECHS1/PLCB3/SCP2/RAB7A/ASAH2B/ECHDC1/AIG1/HACL1/IDH1/ADRA2A/MMAA/PNPLA8/HADHA/YWHAH/GLA/PAFAH1B1/CYP19A1/DECR1/HADHB/SLC25A17/PPT1/PCCB/FMC1/NCEH1/LIPA/ADTRP/ASAH2/IL1B
GO:0030193	GO:0030193	regulation of blood coagulation	64	-0.555744592794662	-1.5132429211223	0.0153255099189718	0.131722075609204	0.111967414338513	99	tags=11%, list=1%, signal=11%	PLAUR/SERPINE2/PLAU/F2RL1/ANXA2/SERPINC1/ADTRP
GO:1900046	GO:1900046	regulation of hemostasis	64	-0.555744592794662	-1.5132429211223	0.0153255099189718	0.131722075609204	0.111967414338513	99	tags=11%, list=1%, signal=11%	PLAUR/SERPINE2/PLAU/F2RL1/ANXA2/SERPINC1/ADTRP
GO:0031076	GO:0031076	embryonic camera-type eye development	31	0.616747208761121	1.64279502806036	0.015439647792589	0.132120784665278	0.112306328084561	2191	tags=29%, list=14%, signal=25%	WDR19/HIPK2/RDH10/ARID1A/LRP6/RARG/KDM2B/IFT140/PPP1R13L
GO:0032793	GO:0032793	positive regulation of CREB transcription factor activity	18	0.711127151143191	1.69650507105815	0.0154554236036138	0.132120784665278	0.112306328084561	783	tags=17%, list=5%, signal=16%	RELN/OPRD1/CRTC3
GO:0043254	GO:0043254	regulation of protein complex assembly	410	-0.396684682904182	-1.30145286931765	0.0154920886773326	0.132120784665278	0.112306328084561	3376	tags=27%, list=21%, signal=22%	PSMC4/TRIM27/DDB1/MMP1/H3-3B/PSRC1/MAPK9/CDK5RAP2/CDC42EP1/NLRC3/RPA3/SPIRE1/SLAIN2/FKBP4/MYADM/RHOA/ACTR3/MTPN/ARF1/RPL13A/SNCA/TAF7/CLTRN/PARP1/BID/TP53/VPS35/NCLN/CORO1B/GMFG/ARPC2/VPS16/DBNL/G3BP2/SVIP/ABI2/CRBN/BIRC2/GTF2H2/FAF1/MAPRE3/ARPC5L/DR1/ARPC1B/PRKAA1/ACTR2/CAMSAP1/DNAJC15/RPA2/CTNNB1/GRB2/GMFB/RRN3/GBP5/PREB/KIF9/GTF2H5/PSMC6/VDAC2/CAPZA2/G3BP1/DHX33/BAX/TWF1/RPS3/CAPZB/CAPZA1/RAC1…
GO:1904738	GO:1904738	vascular associated smooth muscle cell migration	20	0.690370333574993	1.6865736331516	0.0155038759689922	0.132120784665278	0.112306328084561	1512	tags=25%, list=9%, signal=23%	FGF9/AGT/MDM2/SSH1/LRP1
GO:1904752	GO:1904752	regulation of vascular associated smooth muscle cell migration	20	0.690370333574993	1.6865736331516	0.0155038759689922	0.132120784665278	0.112306328084561	1512	tags=25%, list=9%, signal=23%	FGF9/AGT/MDM2/SSH1/LRP1
GO:1904707	GO:1904707	positive regulation of vascular smooth muscle cell proliferation	27	0.639704717808329	1.65843268010281	0.0155087404751233	0.132120784665278	0.112306328084561	1612	tags=30%, list=10%, signal=27%	FGF9/AGT/MAP3K5/MDM2/NQO2/LDLRAP1/JAK2/BMPR1A
GO:0098869	GO:0098869	cellular oxidant detoxification	72	-0.541690056048715	-1.49970398534762	0.0156719503790489	0.13331513736539	0.113321560975641	2796	tags=28%, list=17%, signal=23%	PRDX5/GSTK1/PRDX4/GSTO2/GSTO1/TXN/UBIAD1/GSTP1/SELENOS/PRXL2A/MGST1/SELENOW/SOD1/PRDX3/SELENOT/PRDX1/PARK7/TXNDC17/DHFR/HP
GO:0060074	GO:0060074	synapse maturation	21	0.683332130157867	1.68514478357061	0.0157055992622691	0.133405478777602	0.113398353679418	1055	tags=19%, list=7%, signal=18%	RELN/DAB2IP/PALM/ANAPC2
GO:0019471	GO:0019471	4-hydroxyproline metabolic process	15	-0.750294594167791	-1.59762628986904	0.0157847897703321	0.133881825972963	0.113803261995243	2516	tags=40%, list=16%, signal=34%	PRDX4/EGLN2/GOT2/P4HA1/P4HA2/ALDH4A1
GO:0051236	GO:0051236	establishment of RNA localization	186	-0.449560604793462	-1.38895849970925	0.0159046211353114	0.134700979878449	0.114499565513984	3990	tags=39%, list=25%, signal=29%	NUP37/ALYREF/NUP85/SNUPN/BICD2/NCBP2/CPSF6/XPOT/CHTOP/SRSF2/PNPT1/SEC13/HSF1/LTV1/NXF3/LRPPRC/MAGOHB/POLR2D/NUP58/SRSF4/ALKBH5/DDX19B/XPO5/DDX19A/EIF5A2/SDAD1/G3BP2/GLE1/POLDIP3/NUP93/NOL6/SRSF3/PABPN1/FYTTD1/U2AF2/SUPT6H/NCBP1/SSB/PHAX/RTRAF/SRSF7/DDX39A/SEH1L/RIOK2/AKAP8L/NUP35/NUP88/NMD3/SLBP/CETN2/SRSF9/RAE1/DDX39B/ABCE1/EIF4A3/SRSF1/EIF5A/SARNP/HNRNPA3/THOC7/NXT1/RBM8A/RAN/MRPL18/ENY2/NPM1/E…
GO:0060993	GO:0060993	kidney morphogenesis	75	0.479718325871452	1.50604102191753	0.0159519599174772	0.134733279247209	0.114527020872458	671	tags=13%, list=4%, signal=13%	GCNT4/KLHL3/WNK4/AGT/FAT4/PKD2/SMO/SIX1/WNT2B/PAX8
GO:0051656	GO:0051656	establishment of organelle localization	448	-0.390917888814712	-1.28866376950415	0.015954950727358	0.134733279247209	0.114527020872458	3358	tags=28%, list=21%, signal=23%	RIMS2/LTV1/GBF1/PINX1/C17orf75/EZR/SYT1/PIK3CD/LRPPRC/PSRC1/PSEN1/KIF3C/TRAPPC6B/SNAPIN/CDK5RAP2/SPIRE1/RAP1A/AP3S1/ACTR3/ARF1/SNCA/ARFGAP3/GOLGA2/SNAP23/CDCA8/SEC23A/BECN1/CADPS/PDCD6/SDAD1/STX4/RHOT2/SEC24A/CEP19/USO1/RAB5A/SPRY2/MAD2L1/MAD1L1/EXOC4/SEC23IP/ACTR2/SEC24C/DLGAP5/CCNB1/ADCY1/TBC1D20/TTL/STARD3/ERC2/HIF1A/IKBKG/MEI1/YKT6/CTNNB1/CDC23/AP3S2/PPP6C/ZW10/C12orf4/FAM83D/TMED10/KPNB1/CHM…
GO:0048194	GO:0048194	Golgi vesicle budding	78	-0.532432629148414	-1.49055799113165	0.0160475279978148	0.135317801588561	0.115023881059952	4559	tags=60%, list=28%, signal=43%	AREG/CSNK1D/GOLPH3L/TRAPPC2/SEC24D/SERPINA1/TRAPPC5/F8/FOLR1/GOLPH3/RAB1A/VAPB/CD59/SEC23B/SEC13/GBF1/TRAPPC6B/VAPA/ARFGAP3/GOLGA2/SEC23A/PDCD6/SEC24A/USO1/SEC23IP/SEC24C/TBC1D20/PPP6C/TMED10/STX5/PREB/PEF1/TFG/MCFD2/CTSC/BET1/TMED2/SCFD1/CNIH1/TRAPPC2L/TRAPPC1/RAB1B/SAR1B/GOSR2/SAR1A/TRAPPC4/CNIH3
GO:0007004	GO:0007004	telomere maintenance via telomerase	67	-0.548450528172759	-1.50288510285711	0.0160828468167918	0.13541850524662	0.115109481959841	2261	tags=27%, list=14%, signal=23%	TCP1/GAR1/CTNNB1/NEK7/CCT4/GNL3L/CCT6A/CCT8/HSP90AA1/DKC1/HNRNPC/XRCC5/CCT7/CCT5/HSP90AB1/NOP10/CCT3/CCT2
GO:0000463	GO:0000463	maturation of LSU-rRNA from tricistronic rRNA transcript (SSU-rRNA, 5.8S rRNA, LSU-rRNA)	14	-0.758873934945743	-1.5932791684585	0.0161434695896606	0.135731668117422	0.115375679077889	2537	tags=64%, list=16%, signal=54%	DDX18/RPL7L1/ZNHIT3/FTSJ3/RPL35/WDR12/GTPBP4/RPL7/RPF2
GO:0021801	GO:0021801	cerebral cortex radial glia guided migration	20	0.688393304178754	1.68174375346312	0.0161929371231697	0.135753523523187	0.115394256778411	1555	tags=25%, list=10%, signal=23%	RELN/DAB2IP/SRGAP2C/ADGRG1/SRGAP2
GO:0022030	GO:0022030	telencephalon glial cell migration	20	0.688393304178754	1.68174375346312	0.0161929371231697	0.135753523523187	0.115394256778411	1555	tags=25%, list=10%, signal=23%	RELN/DAB2IP/SRGAP2C/ADGRG1/SRGAP2
GO:0055119	GO:0055119	relaxation of cardiac muscle	14	0.752328166823857	1.70210986075681	0.0162702345556657	0.136204434654583	0.115777543735023	279	tags=21%, list=2%, signal=21%	KCNJ2/PDE4B/ATP2A2
GO:0050808	GO:0050808	synapse organization	337	0.331383827476519	1.25766135742013	0.0163372859025033	0.136568394275904	0.116086919498611	1983	tags=16%, list=12%, signal=14%	RELN/EPHB3/COLQ/GPC4/UTRN/INSR/MYH10/LGMN/CX3CL1/LAMB2/FMR1/SIX1/OPHN1/CAPRIN2/AMIGO1/PRNP/IGF1R/BDNF/DAB2IP/PCDHB9/PLXNB1/TANC1/PCDHB3/SLC7A11/APOE/PALM/ANAPC2/SSH1/CACNB4/PCDHB14/WASL/CTTNBP2/ADNP/DLG2/CHMP2B/LRFN3/MESD/OXTR/SEMA4A/PLXND1/CYFIP1/NRP1/CDKL5/NLGN2/BHLHB9/NEDD4/CAST/WASF2/NLGN1/PFN2/UNC13A/DLG3/DNM3
GO:0050867	GO:0050867	positive regulation of cell activation	235	-0.430628021005822	-1.3591048353456	0.0164153509549997	0.137023239311691	0.116473550382965	1298	tags=8%, list=8%, signal=8%	ANXA1/RPS3/HSPD1/CTSC/RAC1/EGR3/RIPK2/KARS1/SHLD1/SLC39A10/CDC42/NFKBIZ/NFATC2/PNP/F2RL1/PTPRC/VNN1/GPR183/IL1B
GO:0035872	GO:0035872	nucleotide-binding domain, leucine rich repeat containing receptor signaling pathway	35	-0.630358751821902	-1.56448853321853	0.0165068987351092	0.137589157370486	0.116954596414753	2410	tags=40%, list=15%, signal=34%	OTULIN/BIRC2/UBE2V1/NFKBIA/IKBKG/UBC/TNFAIP3/RELA/RIPK2/UBB/IRAK2/UBE2N/RPS27A/UBA52
GO:0097530	GO:0097530	granulocyte migration	86	-0.520021183746799	-1.47368221031083	0.0165473758270305	0.137728373801707	0.117072934239033	1298	tags=12%, list=8%, signal=11%	ANXA1/RAC1/CKLF/KARS1/C1QBP/CCL26/PREX1/MSTN/CXCL8/IL1B
GO:0033137	GO:0033137	negative regulation of peptidyl-serine phosphorylation	25	-0.674332967534603	-1.58131544449924	0.0166435087295354	0.138329764806598	0.117584133257973	1391	tags=20%, list=9%, signal=18%	BAX/PWP1/BAK1/RACK1/HGF
GO:1905332	GO:1905332	positive regulation of morphogenesis of an epithelium	29	0.623076043062322	1.63838418892509	0.01676146677962	0.139110568845757	0.118247838327646	2428	tags=45%, list=15%, signal=38%	WNT2/AGT/SMO/SIX1/WNT2B/PAX8/AHI1/MDK/RREB1/NOG/SIRT6/TGFB1/SIX4
GO:1905668	GO:1905668	positive regulation of protein localization to endosome	11	0.787632237603449	1.69109964080454	0.0168630909431038	0.139753770863233	0.118794577865883	528	tags=27%, list=3%, signal=26%	MGAT3/SORL1/ROCK2
GO:0009636	GO:0009636	response to toxic substance	402	-0.395834019199328	-1.29701049545623	0.016923688745526	0.140055612718332	0.119051151806873	3202	tags=25%, list=20%, signal=20%	MGST3/CHRNB1/CNP/PPP1R15B/CLDN1/USP46/CBX8/ACTB/DAXX/MPST/RHOA/PPP3CA/MAPK1/GRIN2B/BAD/EDN1/DMAP1/PRDX5/DUSP1/BECN1/TRDMT1/GSTK1/BPHL/SETD7/HPRT1/TYMS/PRDX4/KDM1A/BIRC2/GSTO2/SPHK1/BNIP3/PPP2CB/CRK/PRKAA1/ACTR2/EZH2/GSTO1/CCNB1/TXN/AKR1A1/POLB/APEX1/UBIAD1/ITPR2/GSTP1/RGS10/SELENOS/PRXL2A/MGST1/ADH5/GOT2/SELENOW/AIFM1/SOD1/OGG1/FIS1/TNFAIP3/BAX/SLC31A1/ANXA1/B2M/APTX/PPP5C/RPS3/SRSF9/ESD/FXN/NFKB…
GO:0006241	GO:0006241	CTP biosynthetic process	12	-0.779012837038165	-1.5878259571225	0.0171604390027279	0.141545869827315	0.120317911645121	2175	tags=67%, list=13%, signal=58%	NME4/NME6/NME5/UCK2/CTPS1/NME7/NME2/NME1
GO:0046036	GO:0046036	CTP metabolic process	12	-0.779012837038165	-1.5878259571225	0.0171604390027279	0.141545869827315	0.120317911645121	2175	tags=67%, list=13%, signal=58%	NME4/NME6/NME5/UCK2/CTPS1/NME7/NME2/NME1
GO:0007187	GO:0007187	G protein-coupled receptor signaling pathway, coupled to cyclic nucleotide second messenger	133	0.409980869442474	1.40113054413424	0.0171770665438637	0.141545869827315	0.120317911645121	1848	tags=13%, list=11%, signal=11%	HTR2B/PTH1R/AGT/GNA14/OPRD1/ADCY6/RAPGEF2/PALM/SSTR1/ADCY3/GPR37/ADGRG1/RGS2/GABBR1/WASF2/ADORA2A/ADGRL2
GO:0046365	GO:0046365	monosaccharide catabolic process	53	-0.573955979969742	-1.52154217788227	0.0172225143165703	0.141718786130528	0.120464895294431	2920	tags=40%, list=18%, signal=33%	BAD/PFKL/TP53/PGM1/XYLB/TIGAR/AKR1A1/RBKS/FUT8/DCXR/PGAM1/GLB1/GAPDH/TPI1/ENO1/SLC25A12/PKM/RPE/NUDT5/PGK1/BPGM
GO:0097193	GO:0097193	intrinsic apoptotic signaling pathway	264	-0.421339641074517	-1.34236991354762	0.0173464276144876	0.141943661543464	0.120656045626813	2852	tags=27%, list=18%, signal=23%	DNAJA1/DIABLO/BCL2L12/PARP1/CASP2/BID/TP53/BECN1/SERINC3/ARL6IP5/SELENOK/CREB3/KDM1A/NOC2L/SYVN1/SNW1/BNIP3/TXNDC12/EPHA2/HIF1A/POLB/IKBKE/AKT1/UBE2K/SELENOS/HDAC1/NONO/RRP8/NDUFS3/NME5/MCL1/RRN3/TNFRSF10B/AIFM1/GRINA/SOD1/VDAC2/FIS1/BOK/PIAS4/BAX/RPS27L/NBN/PLAUR/RPS3/HINT1/BCLAF1/BCAP31/PDCD10/HTRA2/TPT1/GSKIP/BAK1/MSX1/RPL26/TMBIM6/TAF9/ENO1/UBB/DDIT3/RPS7/RACK1/TRIAP1/PPIF/PARK7/NKX3-1/RPL11/…
GO:0006735	GO:0006735	NADH regeneration	22	-0.691094628292734	-1.58298234173072	0.0173911718083161	0.141943661543464	0.120656045626813	1124	tags=32%, list=7%, signal=30%	PGAM1/GAPDH/TPI1/ENO1/PKM/PGK1/BPGM
GO:0061621	GO:0061621	canonical glycolysis	22	-0.691094628292734	-1.58298234173072	0.0173911718083161	0.141943661543464	0.120656045626813	1124	tags=32%, list=7%, signal=30%	PGAM1/GAPDH/TPI1/ENO1/PKM/PGK1/BPGM
GO:0061718	GO:0061718	glucose catabolic process to pyruvate	22	-0.691094628292734	-1.58298234173072	0.0173911718083161	0.141943661543464	0.120656045626813	1124	tags=32%, list=7%, signal=30%	PGAM1/GAPDH/TPI1/ENO1/PKM/PGK1/BPGM
GO:0061615	GO:0061615	glycolytic process through fructose-6-phosphate	23	-0.684921022012265	-1.58085513673363	0.0173968582247297	0.141943661543464	0.120656045626813	1124	tags=30%, list=7%, signal=28%	PGAM1/GAPDH/TPI1/ENO1/PKM/PGK1/BPGM
GO:0061620	GO:0061620	glycolytic process through glucose-6-phosphate	23	-0.684921022012265	-1.58085513673363	0.0173968582247297	0.141943661543464	0.120656045626813	1124	tags=30%, list=7%, signal=28%	PGAM1/GAPDH/TPI1/ENO1/PKM/PGK1/BPGM
GO:0060977	GO:0060977	coronary vasculature morphogenesis	14	0.7492451083645	1.69513457465644	0.0174815548948354	0.142434103383659	0.121072934781316	2185	tags=50%, list=14%, signal=43%	TGFBR3/ARID2/TGFBR1/SETD2/NRP1/SPRED1/LRP2
GO:0050996	GO:0050996	positive regulation of lipid catabolic process	15	-0.745024939771087	-1.58640544612561	0.0176115161829224	0.143046678403011	0.121593640522461	4	tags=27%, list=0%, signal=27%	APOA2/ABHD5/PNPLA2/IL1B
GO:0046683	GO:0046683	response to organophosphorus	102	-0.499723751278098	-1.44745241617543	0.0176335089623766	0.143046678403011	0.121593640522461	1987	tags=16%, list=12%, signal=14%	APEX1/ITPR2/JUND/HSPA5/FDX1/SOD1/PDXP/CRLS1/RELA/AKAP6/NDUFS4/LDHA/FOSB/NME1/WT1/IL1B
GO:0030641	GO:0030641	regulation of cellular pH	73	-0.53610614411153	-1.48727616691575	0.0176585553842766	0.143046678403011	0.121593640522461	3695	tags=38%, list=23%, signal=30%	CLN3/ATP6V0E2/SLC4A7/MAFG/ATP6V1G2/SNAPIN/MAPK1/SLC4A2/TM9SF4/ATP6V1F/ATP6V1H/ATP5F1B/SLC9A9/ATP6V0E1/ATP6V1E1/RAB7A/TCIRG1/TMEM199/ATP6V1C2/ATP6V0B/ATP6V1B2/ATP6V0C/ATP6V1C1/ATP6V1D/ATP6V1G1/PPT1/ATP6V0A4/ATP6V0D2
GO:0006885	GO:0006885	regulation of pH	79	-0.5281420679441	-1.48121125564828	0.0176852382121138	0.143046678403011	0.121593640522461	3695	tags=37%, list=23%, signal=28%	CLN3/ATP6V0E2/SLC4A7/MAFG/ATP6V1G2/SNAPIN/MAPK1/SLC4A2/EDN1/TM9SF4/ATP6V1F/ATP6V1H/ATP5F1B/SLC9A9/ATP6V0E1/ATP6V1E1/RAB7A/TCIRG1/TMEM199/ATP6V1C2/ATP6V0B/ATP6V1B2/ATP6V0C/ATP6V1C1/ATP6V1D/ATP6V1G1/PPT1/ATP6V0A4/ATP6V0D2
GO:0045862	GO:0045862	positive regulation of proteolysis	312	-0.410203022926833	-1.32247786410302	0.0177266561028716	0.143046678403011	0.121593640522461	1640	tags=16%, list=10%, signal=15%	SUMO2/TNFRSF10B/AIFM1/BCL2L13/DVL1/FIS1/BOK/CCDC22/ADRA2A/TBC1D10A/BAX/ARIH1/RPS27L/GSK3A/RPS3/HSPD1/MYC/CTSC/RNF14/RIPK2/BCAP31/HTRA2/KARS1/PSMC2/PSME2/SUMO1/PSMD10/BAK1/AURKA/PSMC1/PHB/ENO1/BTRC/PSMD14/PDCD5/TRIB1/RBX1/PSME3/PRELID1/RACK1/TIMM17A/DDA1/HSPE1/PYHIN1/NKX3-1/PMAIP1/CYCS/CASP4/GRIN2A/TNFSF15/IL1B
GO:1904358	GO:1904358	positive regulation of telomere maintenance via telomere lengthening	36	-0.622473233189674	-1.55248144789214	0.0177343520423156	0.143046678403011	0.121593640522461	2261	tags=33%, list=14%, signal=29%	TCP1/CTNNB1/NEK7/CCT4/CCT6A/CCT8/DKC1/XRCC5/CCT7/CCT5/CCT3/CCT2
GO:0030213	GO:0030213	hyaluronan biosynthetic process	12	-0.777541763016584	-1.5848275347535	0.0177472562329506	0.143046678403011	0.121593640522461	1127	tags=25%, list=7%, signal=23%	ABCC5/NFKB1/IL1B
GO:0070199	GO:0070199	establishment of protein localization to chromosome	23	-0.683987603054863	-1.57870072753007	0.0177618272783954	0.143046678403011	0.121593640522461	2262	tags=48%, list=14%, signal=41%	NABP2/TCP1/CCT4/CCT6A/CCT8/RUVBL2/DKC1/CCT7/CCT5/CCT3/CCT2
GO:0070202	GO:0070202	regulation of establishment of protein localization to chromosome	12	-0.777443075534693	-1.58462638460816	0.0177789760832329	0.143046678403011	0.121593640522461	1526	tags=75%, list=9%, signal=68%	TCP1/CCT4/CCT6A/CCT8/DKC1/CCT7/CCT5/CCT3/CCT2
GO:0048844	GO:0048844	artery morphogenesis	56	0.515440315685644	1.53809459774971	0.0179034238166689	0.143848174993014	0.12227493483375	2373	tags=30%, list=15%, signal=26%	PKD2/SIX1/ARID2/TGFBR1/APOE/NF1/NOTCH3/ADAMTS9/ZMIZ1/LRP1/MDK/BMPR1A/NRP1/DLL4/NOG/LRP2/MYLK
GO:0014911	GO:0014911	positive regulation of smooth muscle cell migration	33	0.600113780623329	1.61989528475613	0.0179587042532146	0.14409248440287	0.122482604602038	1647	tags=21%, list=10%, signal=19%	FGF9/AGT/MDM2/SSH1/LRP1/MDK/NRP1
GO:0031123	GO:0031123	RNA 3'-end processing	135	-0.473832241329823	-1.41754958836175	0.0181616578726007	0.145344381404167	0.123546751743701	3846	tags=42%, list=24%, signal=32%	NCBP2/SUPT5H/CPSF6/ELAC2/CHTOP/APP/SRSF2/PNPT1/HSF1/CPEB1/VIRMA/MAGOHB/POLR2D/SRSF4/INTS12/FBL/SUPV3L1/INTS14/ERI1/INTS7/PAPOLG/CDC73/EXOSC3/POLDIP3/CCNB1/SRSF3/PABPN1/U2AF2/NCBP1/USB1/TRNT1/TRMT10C/SSB/SRSF7/DDX39A/LEO1/ELAC1/SLBP/CLP1/CSTF1/SRSF9/DDX39B/EXOSC7/EIF4A3/SRSF1/POLR3K/SARNP/DKC1/EXOSC2/EXOSC9/THOC7/RBM8A/MAGOH/WDR33/HSD17B10/RPS21/CSTF3
GO:2000273	GO:2000273	positive regulation of signaling receptor activity	29	0.619534784235031	1.62907241625122	0.0181834684739199	0.145344381404167	0.123546751743701	569	tags=14%, list=4%, signal=13%	RELN/NCOA3/FBXW7/HFE
GO:1903039	GO:1903039	positive regulation of leukocyte cell-cell adhesion	157	-0.460318322580428	-1.39871598264705	0.0181900011251547	0.145344381404167	0.123546751743701	1298	tags=10%, list=8%, signal=9%	CD83/ANXA1/RPS3/HSPD1/RELA/RAC1/EGR3/RIPK2/CDC42/NFKBIZ/PNP/ICAM1/PTPRC/VNN1/IL1B
GO:0051299	GO:0051299	centrosome separation	14	-0.753299862775186	-1.58157623248474	0.0183577003407717	0.146482311396819	0.124514023769943	1649	tags=43%, list=10%, signal=39%	NSFL1C/KIF3B/CHEK1/MAP9/RANBP1/AURKA
GO:0048738	GO:0048738	cardiac muscle tissue development	168	0.384554340744903	1.35492807764882	0.0184761111689393	0.147224363138467	0.125144788312891	1865	tags=18%, list=12%, signal=16%	WNT2/FGF9/MIR17HG/ACTC1/AGT/GATA6/MYH10/FZD7/DSP/ID2/ALPK3/TGFBR3/ARID2/MEF2A/TGFBR1/FGFR1/HEG1/KCNK2/ARID1A/ADAMTS9/MYL3/SAV1/MAPK11/TNNT2/BMPR1A/TAZ/RGS2/SOX6/DLL4/YAP1/CTDP1
GO:0009209	GO:0009209	pyrimidine ribonucleoside triphosphate biosynthetic process	13	-0.764062899658537	-1.5812038862983	0.0185729176537477	0.147792461494726	0.125627687657941	2175	tags=62%, list=13%, signal=53%	NME4/NME6/NME5/UCK2/CTPS1/NME7/NME2/NME1
GO:0050807	GO:0050807	regulation of synapse organization	177	0.380859303188582	1.35143542383426	0.0186322139768299	0.147836723278013	0.125665311400246	1728	tags=15%, list=11%, signal=14%	RELN/EPHB3/COLQ/GPC4/FMR1/SIX1/CAPRIN2/AMIGO1/PRNP/BDNF/DAB2IP/SLC7A11/APOE/ANAPC2/SSH1/CTTNBP2/ADNP/CHMP2B/LRFN3/MESD/OXTR/SEMA4A/CYFIP1/CDKL5/NLGN2/BHLHB9/NEDD4
GO:0060419	GO:0060419	heart growth	75	0.474383393667524	1.48929238774003	0.0186413203654583	0.147836723278013	0.125665311400246	808	tags=15%, list=5%, signal=14%	WNT2/FGF9/MIR17HG/AGT/GATA6/TGFBR3/ARID2/TGFBR1/FGFR1/HEG1/KCNK2
GO:0051251	GO:0051251	positive regulation of lymphocyte activation	195	-0.442067366394333	-1.37172795871361	0.0186550396541045	0.147836723278013	0.125665311400246	1298	tags=8%, list=8%, signal=8%	ANXA1/RPS3/HSPD1/RAC1/EGR3/RIPK2/SHLD1/SLC39A10/CDC42/NFKBIZ/NFATC2/PNP/PTPRC/VNN1/GPR183/IL1B
GO:1903727	GO:1903727	positive regulation of phospholipid metabolic process	35	0.588387433904651	1.60659331678873	0.0187903150416004	0.14870532108742	0.12640364360743	1	tags=3%, list=0%, signal=3%	HTR2B
GO:0001822	GO:0001822	kidney development	236	0.35464938799095	1.2989841575432	0.0188948769560418	0.148817626484727	0.126499106307168	2035	tags=18%, list=13%, signal=16%	GCNT4/KLHL3/WNK4/CDKN1C/AGT/FAT4/RGN/LAMB2/ID2/PKD2/GLI2/RDH10/SMO/SIX1/WNT2B/CPLANE1/TGFBR1/FGFR1/PAX8/ACVR2B/NUP133/PYGO1/HYAL2/NF1/NUP160/WFS1/NOTCH3/NIPBL/CEP290/AQP11/STAT1/AHI1/DCHS1/NRP1/IRX2/NPHP3/SPRY1/YAP1/BCL2L11/LZTS2/MPV17/NOG/ARID5B
GO:0031643	GO:0031643	positive regulation of myelination	13	-0.763346390400996	-1.57972109316295	0.0189045768975647	0.148817626484727	0.126499106307168	480	tags=15%, list=3%, signal=15%	SLC25A12/HGF
GO:1905666	GO:1905666	regulation of protein localization to endosome	12	0.76914007813157	1.68293388924763	0.0189445196211096	0.148817626484727	0.126499106307168	528	tags=25%, list=3%, signal=24%	MGAT3/SORL1/ROCK2
GO:0032414	GO:0032414	positive regulation of ion transmembrane transporter activity	78	0.468739293954445	1.48128432095799	0.0189679635576133	0.148817626484727	0.126499106307168	1128	tags=12%, list=7%, signal=11%	RELN/WNK4/RGN/PKD2/AMIGO1/TCAF1/HSPA2/WNK1/CACNA2D1
GO:1990845	GO:1990845	adaptive thermogenesis	121	0.415480164477712	1.40308317976915	0.0189723320158103	0.148817626484727	0.126499106307168	2208	tags=17%, list=14%, signal=15%	TRPV4/LEPR/SORL1/EPAS1/TRPV1/THRA/IGF1R/ACVR2B/STK11/OGT/APPL2/JAK2/OXTR/ADAM17/ACOT11/CMKLR1/ELOVL3/PRKAB1/GJA1/CD36/SIRT6
GO:0051131	GO:0051131	chaperone-mediated protein complex assembly	18	-0.716550642554366	-1.58121958382444	0.0189803098574162	0.148817626484727	0.126499106307168	1256	tags=44%, list=8%, signal=41%	BBS12/LONP1/HSPD1/HSP90AA1/PFDN6/HSPA4/HSP90AB1/CCT2
GO:0019321	GO:0019321	pentose metabolic process	12	-0.774084144756351	-1.57778003083265	0.0189843303939605	0.148817626484727	0.126499106307168	2272	tags=58%, list=14%, signal=50%	XYLB/OTOGL/FGGY/RBKS/DCXR/RPE/NUDT5
GO:0042430	GO:0042430	indole-containing compound metabolic process	15	-0.74130511163097	-1.578484697027	0.0190635294852379	0.149236522037815	0.126855179135054	756	tags=33%, list=5%, signal=32%	RNF180/AADAT/TPH2/AFMID/GRIN2A
GO:1901863	GO:1901863	positive regulation of muscle tissue development	58	0.509209865806758	1.52911489211103	0.0191113398524618	0.149408895769651	0.127001701583659	618	tags=10%, list=4%, signal=10%	WNT2/FGF9/MIR17HG/GATA6/TGFBR3/FGFR1
GO:0009404	GO:0009404	toxin metabolic process	20	0.680447706960525	1.66233267202439	0.0191788687912719	0.149734753245065	0.1272786894674	24	tags=10%, list=0%, signal=10%	FMO1/FMO2
GO:0002088	GO:0002088	lens development in camera-type eye	58	0.50894716109686	1.52832601170806	0.0192142734602848	0.149809268042301	0.127342029109885	837	tags=14%, list=5%, signal=13%	WNT2/CDKN1C/PDS5B/HIPK2/WNT2B/TGFBR1/SLC7A11/CDKN1B
GO:0036498	GO:0036498	IRE1-mediated unfolded protein response	63	-0.549775635433389	-1.49379341596152	0.0192614574876116	0.149824809325018	0.12735523963085	2899	tags=59%, list=18%, signal=48%	EXTL3/ATP6V0D1/SULT1A3/XBP1/PTPN1/VAPB/TLN1/TATDN2/PPP2R5B/HYOU1/PDIA5/DNAJB11/FICD/SYVN1/FKBP14/TMEM33/SHC1/EXTL2/SERP1/PDIA6/HSPA5/PREB/HDGF/YIF1A/ARFGAP1/LMNA/BAX/GET3/COPS5/GSK3A/KDELR3/BFAR/SRPRA/BAK1/GOSR2/SSR1/SRPRB
GO:0000469	GO:0000469	cleavage involved in rRNA processing	22	-0.687554413575024	-1.57487332575137	0.0192811852213145	0.149824809325018	0.12735523963085	1238	tags=41%, list=8%, signal=38%	ERI1/EXOSC3/RRP36/FCF1/EXOSC7/NOP14/EXOSC2/EXOSC9/RPS21
GO:0050818	GO:0050818	regulation of coagulation	67	-0.542288474407674	-1.48599960757387	0.0192938559911037	0.149824809325018	0.12735523963085	1270	tags=12%, list=8%, signal=11%	PLAUR/SERPINE2/PROCR/PLAU/F2RL1/ANXA2/SERPINC1/ADTRP
GO:0032206	GO:0032206	positive regulation of telomere maintenance	50	-0.577066414620967	-1.5157346956557	0.0193673799008047	0.150049789235164	0.127546478788756	2262	tags=32%, list=14%, signal=28%	NABP2/TCP1/CTNNB1/NEK7/CCT4/NBN/CCT6A/GNL3/CCT8/ERCC1/DKC1/XRCC5/CCT7/CCT5/CCT3/CCT2
GO:0045844	GO:0045844	positive regulation of striated muscle tissue development	57	0.510281565071126	1.52811239342464	0.0194005337712995	0.150049789235164	0.127546478788756	618	tags=11%, list=4%, signal=10%	WNT2/FGF9/MIR17HG/GATA6/TGFBR3/FGFR1
GO:0048636	GO:0048636	positive regulation of muscle organ development	57	0.510281565071126	1.52811239342464	0.0194005337712995	0.150049789235164	0.127546478788756	618	tags=11%, list=4%, signal=10%	WNT2/FGF9/MIR17HG/GATA6/TGFBR3/FGFR1
GO:1901381	GO:1901381	positive regulation of potassium ion transmembrane transport	21	0.671681352421119	1.65641315152649	0.0196536122878303	0.151700065757717	0.128949259562739	1026	tags=19%, list=6%, signal=18%	KCNJ2/WNK4/AMIGO1/WNK1
GO:0032613	GO:0032613	interleukin-10 production	34	-0.626095208878134	-1.54659467712214	0.0196662781605465	0.151700065757717	0.128949259562739	1846	tags=15%, list=11%, signal=13%	TUSC2/CD83/HSPD1/F2RL1/HGF
GO:0002825	GO:0002825	regulation of T-helper 1 type immune response	18	-0.715241244414524	-1.57833012164441	0.0197364360224677	0.152038795050739	0.12923718884813	1298	tags=17%, list=8%, signal=15%	ANXA1/RIPK2/IL1B
GO:0097061	GO:0097061	dendritic spine organization	75	0.472034418907883	1.48191795120784	0.0198570586501621	0.152764861567582	0.129854365507036	856	tags=12%, list=5%, signal=11%	RELN/EPHB3/INSR/LGMN/CAPRIN2/PRNP/IGF1R/TANC1/APOE
GO:0051354	GO:0051354	negative regulation of oxidoreductase activity	14	-0.749240720724887	-1.57305393889586	0.0199751880525762	0.153258804444021	0.130274230639362	1127	tags=43%, list=7%, signal=40%	SNCA/CYP27B1/OXA1L/NFKB1/GLA/HP
GO:0043368	GO:0043368	positive T cell selection	18	-0.71457361302284	-1.57685685266855	0.019998765508302	0.153258804444021	0.130274230639362	55	tags=17%, list=0%, signal=17%	IL6/DOCK2/PTPRC
GO:0032411	GO:0032411	positive regulation of transporter activity	86	0.453306391336121	1.45540786109094	0.0200053654236768	0.153258804444021	0.130274230639362	1128	tags=12%, list=7%, signal=11%	RELN/WNK4/RGN/SGK1/PKD2/AMIGO1/TCAF1/HSPA2/WNK1/CACNA2D1
GO:0051972	GO:0051972	regulation of telomerase activity	45	-0.588893076448262	-1.52314075036673	0.0200270869953606	0.153258804444021	0.130274230639362	3336	tags=36%, list=21%, signal=28%	PINX1/PPARG/HNRNPD/MAPK1/TP53/TCP1/CTNNB1/NEK7/CCT4/PARP4/MYC/HSP90AA1/DKC1/XRCC5/HSP90AB1/CCT2
GO:0060441	GO:0060441	epithelial tube branching involved in lung morphogenesis	26	0.632771609669566	1.62869020429933	0.0200849748937814	0.153499023165799	0.130478423209428	439	tags=12%, list=3%, signal=11%	WNT2/RDH10/WNT2B
GO:0042181	GO:0042181	ketone biosynthetic process	34	-0.625065791069122	-1.54405178575135	0.0201236334666057	0.15359184278267	0.130557322455837	2358	tags=35%, list=15%, signal=30%	COQ4/STARD3/PDSS2/UBIAD1/COQ6/COQ2/PDSS1/COQ3/CYP19A1/TPI1/NDUFA9/BMP2
GO:0042745	GO:0042745	circadian sleep/wake cycle	12	0.765986481179921	1.67603359197557	0.0201894451962111	0.153891389502172	0.130811945467972	343	tags=17%, list=2%, signal=16%	PTGDS/PER3
GO:0006289	GO:0006289	nucleotide-excision repair	106	-0.492855542510955	-1.43383261806174	0.0202997508666939	0.154393191650847	0.131238491199481	2116	tags=33%, list=13%, signal=29%	RPA2/ISY1/SLC30A9/COPS2/POLR2J/MNAT1/MMS19/XAB2/COPS4/GTF2H5/OGG1/POLR2C/PPIE/ERCC8/UBC/COPS5/CETN2/CCNH/COPS6/POLR2G/POLR2K/POLR2L/ERCC1/CDK7/HUS1/COPS3/RFC2/GTF2H3/UBB/RBX1/CHD1L/POLR2F/RPS27A/UBA52/POLR2H
GO:0071071	GO:0071071	regulation of phospholipid biosynthetic process	13	0.751657545508406	1.67454585953991	0.0203085813978846	0.154393191650847	0.131238491199481	1	tags=8%, list=0%, signal=8%	HTR2B
GO:0006144	GO:0006144	purine nucleobase metabolic process	20	-0.698333658785965	-1.57175047367798	0.0203461609280059	0.154419524571625	0.131260874911838	2540	tags=40%, list=16%, signal=34%	HPRT1/KDM1A/GART/MTHFD1/PAICS/MTHFD1L/PRPS1/ACPP
GO:0010332	GO:0010332	response to gamma radiation	55	-0.563595060512322	-1.50186392210918	0.0203653576338204	0.154419524571625	0.131260874911838	2790	tags=35%, list=17%, signal=29%	PARP1/TP53/CXCL10/KDM1A/PRKAA1/TIGAR/POLB/HSPA5/GTF2H5/XRCC6/BAX/POLE3/MYC/ELK1/XRCC5/BAK1/RPL26/ZMPSTE24/PTPRC
GO:0009218	GO:0009218	pyrimidine ribonucleotide metabolic process	21	-0.6911565400049	-1.56831005511506	0.0207194376808931	0.156898957497273	0.133368461604703	2251	tags=52%, list=14%, signal=45%	UPRT/NME4/NME6/UMPS/NME5/CMPK1/UCK2/CTPS1/NME7/NME2/NME1
GO:0031122	GO:0031122	cytoplasmic microtubule organization	50	0.524425138814889	1.53314569125142	0.0209061553314025	0.158106211272604	0.134394660767213	1611	tags=26%, list=10%, signal=23%	TRPV4/CEP126/MAP10/STMN3/TUBG2/HOOK2/CCDC88A/PCM1/SPAST/FIGN/CLASP1/HOOK3/IFT172
GO:0106027	GO:0106027	neuron projection organization	82	0.457113996827549	1.45633039328058	0.0209404293921984	0.158158940637556	0.134439482188573	856	tags=11%, list=5%, signal=10%	RELN/EPHB3/INSR/LGMN/CAPRIN2/PRNP/IGF1R/TANC1/APOE
GO:0019886	GO:0019886	antigen processing and presentation of exogenous peptide antigen via MHC class II	81	-0.519051963090385	-1.45992017678679	0.0210159525235477	0.158522673136604	0.134748664891935	3656	tags=40%, list=23%, signal=31%	RACGAP1/DYNC1LI1/DCTN4/KIF2C/SEC13/CTSS/AP2M1/KIF3C/ARF1/KIF2A/AP1B1/SEC23A/SEC24A/AP1M1/SEC24C/RAB7A/DCTN6/DCTN2/KIF3B/CAPZA2/AP2B1/DCTN3/CAPZB/CAPZA1/DCTN5/AP1S1/SAR1B/DYNLL1/CLTA/KLC2/ACTR1A/AP2S1
GO:0003009	GO:0003009	skeletal muscle contraction	25	0.636904698532618	1.62656953427926	0.0211601065403966	0.159402467085198	0.135496514127678	2436	tags=32%, list=15%, signal=27%	KCNJ2/MYH3/ATP2A2/DMPK/TNNT2/DMD/SYNM/ATP2A1
GO:0002027	GO:0002027	regulation of heart rate	68	0.482920047275953	1.49135301851433	0.0212978845054317	0.160105434874206	0.13609405622785	279	tags=10%, list=2%, signal=10%	KCNJ2/AGT/NPFF/EPAS1/TRPV1/DSP/ATP2A2
GO:0010718	GO:0010718	positive regulation of epithelial to mesenchymal transition	44	-0.588603565687359	-1.51715264248813	0.0213106712067871	0.160105434874206	0.13609405622785	64	tags=14%, list=0%, signal=14%	SDCBP/PDPN/EZH2/CTNNB1/BMP2/IL1B
GO:0071772	GO:0071772	response to BMP	119	0.415813952297452	1.40087267900841	0.0213639739612915	0.160105434874206	0.13609405622785	2270	tags=22%, list=14%, signal=19%	FST/SORL1/GATA6/PDCD4/HIPK2/HTRA1/TGFBR3/TOB1/HFE/SMAD9/ACVR2B/HIVEP1/NEO1/USP9X/RBPMS2/ZNF8/GREM2/SPINT1/BMPR1A/BMPR1B/UBE2D1/NOG/SFRP1/LRP2/ITGA3/SKIL
GO:0071773	GO:0071773	cellular response to BMP stimulus	119	0.415813952297452	1.40087267900841	0.0213639739612915	0.160105434874206	0.13609405622785	2270	tags=22%, list=14%, signal=19%	FST/SORL1/GATA6/PDCD4/HIPK2/HTRA1/TGFBR3/TOB1/HFE/SMAD9/ACVR2B/HIVEP1/NEO1/USP9X/RBPMS2/ZNF8/GREM2/SPINT1/BMPR1A/BMPR1B/UBE2D1/NOG/SFRP1/LRP2/ITGA3/SKIL
GO:0007229	GO:0007229	integrin-mediated signaling pathway	84	0.453087749041255	1.44951317086894	0.0213987077156975	0.16015854495741	0.136139201270274	1647	tags=15%, list=10%, signal=14%	ADAMTS13/ITGA10/LAT/ITGA7/ITGAV/LOXL3/ERBIN/EMP2/BST1/ITGB8/TEC/LIMS2/NRP1
GO:0050951	GO:0050951	sensory perception of temperature stimulus	17	0.705222667582996	1.66307540200412	0.0214680658993455	0.160470330006334	0.136404227201546	148	tags=12%, list=1%, signal=12%	ANO1/TRPV1
GO:0032482	GO:0032482	Rab protein signal transduction	64	-0.543944137031393	-1.48111133337264	0.0215702710254261	0.161026520683368	0.136877004689288	3023	tags=38%, list=19%, signal=31%	RAB34/RAB12/RAB5B/RAB21/RAB5A/RAB8A/RAB18/RAB5C/RAB14/RAB7A/RAB32/RAB4A/RAB43/RAB6B/RAB2A/RAB10/RAB36/RAB11A/RAB30/IFT22/RABL3/RAB1B/RAB8B/GDI1
GO:0030449	GO:0030449	regulation of complement activation	32	-0.629589959964476	-1.5402518671303	0.0217217246901133	0.161839000056154	0.137567634670281	785	tags=9%, list=5%, signal=9%	C1QBP/PHB/IL1B
GO:0034502	GO:0034502	protein localization to chromosome	79	-0.520933783692697	-1.46099511984859	0.0217349805012408	0.161839000056154	0.137567634670281	2262	tags=32%, list=14%, signal=27%	IK/NABP2/TCP1/EZH2/RPA2/ZW10/CHMP7/CCT4/GNL3L/CCT6A/LEMD2/GNL3/PPHLN1/CCT8/BOD1/KNL1/RUVBL2/DKC1/XRCC5/CCT7/CCT5/BUB3/CCT3/CCT2/SPDL1
GO:0071559	GO:0071559	response to transforming growth factor beta	206	0.363149210936044	1.31281639732438	0.0218081354338114	0.162172493520405	0.137851113356129	2093	tags=18%, list=13%, signal=16%	LRRC32/WNT2/ACVR1C/FMOD/CDKN1C/MIR17HG/ZFP36L2/ZFHX3/HIPK2/HTRA1/TGFBR3/ZNF451/ROCK2/TGFBR1/SMAD9/ACVR2B/STK11/HYAL2/USP9X/ROCK1/APPL2/ZFYVE9/MAPK7/SIRT1/ZNF703/ADAM17/BMPR1A/TGFB1I1/MTMR4/BMPR1B/TGFB3/SOX6/EP300/FAM89B/RASL11B/RNF111/SFRP1
GO:0010818	GO:0010818	T cell chemotaxis	16	-0.726629109261391	-1.56699671813988	0.0218357578018152	0.162172493520405	0.137851113356129	74	tags=19%, list=0%, signal=19%	CXCL10/CCL26/GPR183
GO:1903205	GO:1903205	regulation of hydrogen peroxide-induced cell death	20	-0.69509785186476	-1.56446759249769	0.021895906217394	0.162410991955651	0.138053843634974	342	tags=20%, list=2%, signal=20%	TXN/RACK1/PARK7/HGF
GO:0001778	GO:0001778	plasma membrane repair	10	0.791093596072728	1.66595566087446	0.0219429956272062	0.162552140240927	0.138173823588734	1711	tags=40%, list=11%, signal=36%	MYH10/MYOF/SYTL4/SYT7
GO:0098542	GO:0098542	defense response to other organism	300	-0.408324961318834	-1.31330788248623	0.0220274398965569	0.162969296705944	0.138528418143568	2685	tags=19%, list=17%, signal=16%	BECN1/SERINC3/OASL/SELENOK/TRAF3IP2/CXCL10/ARG2/POLR3G/LRSAM1/BIRC2/BNIP3/NT5C3A/DDX21/IFIT2/ANXA3/EPHA2/MUL1/H2BC6/MYD88/MR1/AIMP1/SHC1/BNIP3L/CALCOCO2/RAB14/TUSC2/SEH1L/POLR3H/G3BP1/TNFAIP3/RPL39/PPP1R11/POLR3B/ABCE1/RELA/ELMOD2/POLR3K/GAPDH/RIPK2/DDX1/COTL1/C1QBP/RPL30/POLR3A/ZMPSTE24/ROMO1/POLR3D/UFD1/APOBEC3B/LGALS8/GBP2/PMAIP1/F2RL1/PTPRC/MMP12/HP/IL1B
GO:0000054	GO:0000054	ribosomal subunit export from nucleus	13	-0.755831945798375	-1.5641701888927	0.0221106162544616	0.163167898040887	0.138697234781591	1691	tags=69%, list=10%, signal=62%	LTV1/SDAD1/RIOK2/NUP88/NMD3/ABCE1/RAN/NPM1/EIF6
GO:0033750	GO:0033750	ribosome localization	13	-0.755831945798375	-1.5641701888927	0.0221106162544616	0.163167898040887	0.138697234781591	1691	tags=69%, list=10%, signal=62%	LTV1/SDAD1/RIOK2/NUP88/NMD3/ABCE1/RAN/NPM1/EIF6
GO:0002720	GO:0002720	positive regulation of cytokine production involved in immune response	46	-0.582482924365873	-1.5122126330268	0.0221439355812783	0.163205876364307	0.138729517408892	1289	tags=11%, list=8%, signal=10%	B2M/DDX1/KARS1/F2RL1/IL1B
GO:0045332	GO:0045332	phospholipid translocation	23	0.649137529248237	1.63009367709577	0.0222527231843004	0.163799269894095	0.139233918352381	3424	tags=52%, list=21%, signal=41%	ATP8B4/ATP11C/ATP9A/ATP8B2/ATP8B1/ATP10A/ABCC1/TMEM30A/ABCB4/ABCA7/ATP10D/ATP11A
GO:0035307	GO:0035307	positive regulation of protein dephosphorylation	38	-0.605462500544119	-1.52476109610104	0.0223380491437081	0.164218678539976	0.139590427323359	2802	tags=32%, list=17%, signal=26%	PPP1R15B/SPPL3/PIN1/PTPA/CALM1/CAMTA1/CALM3/CALM2/CDCA2/SLC39A10/HSP90AB1/PTPRC
GO:0006400	GO:0006400	tRNA modification	85	-0.512412299505411	-1.4496213760296	0.0223811846312253	0.164327252938768	0.139682718570972	3548	tags=48%, list=22%, signal=38%	NAT10/TRMT112/TRMT10A/TRMO/CTU1/QTRT2/TRUB1/THUMPD3/TRMT11/OSGEP/TRIT1/URM1/METTL1/ALKBH8/TRMT6/ELP1/TRDMT1/THG1L/ELP4/WDR4/SEPHS1/TRMT12/TRMT10C/SSB/TYW3/DPH3/CDK5RAP1/SEPHS2/METTL2A/PUS3/ELP3/TPRKB/NSUN3/ELP6/PRORP/METTL6/TRMU/MTO1/METTL2B/HSD17B10/TRMT1
GO:1902946	GO:1902946	protein localization to early endosome	11	0.773079003665586	1.65985286406043	0.022448488735669	0.164612778792064	0.139925423458308	528	tags=27%, list=3%, signal=26%	MGAT3/SORL1/ROCK2
GO:0045061	GO:0045061	thymic T cell selection	14	-0.744297962349014	-1.56267646565247	0.0225349016159173	0.164869034201339	0.14014324765713	55	tags=21%, list=0%, signal=21%	ATG5/DOCK2/PTPRC
GO:0009147	GO:0009147	pyrimidine nucleoside triphosphate metabolic process	20	-0.6940961923186	-1.5622131417114	0.0225403547535752	0.164869034201339	0.14014324765713	2534	tags=50%, list=16%, signal=42%	TYMS/NME4/NME6/NME5/DCTPP1/UCK2/CTPS1/NME7/NME2/NME1
GO:0007635	GO:0007635	chemosensory behavior	10	0.789229396909159	1.66202986351627	0.0227332595753648	0.166070331298977	0.141164383478538	2052	tags=40%, list=13%, signal=35%	TRPV1/ADCY3/WFS1/UBR3
GO:0007100	GO:0007100	mitotic centrosome separation	13	-0.754028160946389	-1.560437313472	0.0229634543099908	0.167447661294751	0.142335152141304	1649	tags=46%, list=10%, signal=41%	NSFL1C/KIF3B/CHEK1/MAP9/RANBP1/AURKA
GO:0042451	GO:0042451	purine nucleoside biosynthetic process	21	-0.686208244050439	-1.5570818284372	0.0230164928561584	0.167447661294751	0.142335152141304	2916	tags=52%, list=18%, signal=43%	IMPDH1/HPRT1/NME4/NME6/NME5/ADK/IMPDH2/NME7/NME2/AMD1/NME1
GO:0046129	GO:0046129	purine ribonucleoside biosynthetic process	21	-0.686208244050439	-1.5570818284372	0.0230164928561584	0.167447661294751	0.142335152141304	2916	tags=52%, list=18%, signal=43%	IMPDH1/HPRT1/NME4/NME6/NME5/ADK/IMPDH2/NME7/NME2/AMD1/NME1
GO:0009208	GO:0009208	pyrimidine ribonucleoside triphosphate metabolic process	14	-0.743023976642622	-1.56000169347565	0.0230374220700702	0.167447661294751	0.142335152141304	2175	tags=57%, list=13%, signal=49%	NME4/NME6/NME5/UCK2/CTPS1/NME7/NME2/NME1
GO:0072001	GO:0072001	renal system development	250	0.347134047975646	1.27953360710273	0.023095623987034	0.167660338041213	0.142515933269153	2093	tags=18%, list=13%, signal=16%	GCNT4/KLHL3/WNK4/CDKN1C/AGT/FAT4/RGN/LAMB2/ID2/PKD2/GLI2/RDH10/SMO/SIX1/WNT2B/CPLANE1/TGFBR1/FGFR1/PAX8/ACVR2B/NUP133/PYGO1/HYAL2/NF1/NUP160/WFS1/NOTCH3/NIPBL/CEP290/AQP11/STAT1/AHI1/DCHS1/NRP1/IRX2/NPHP3/SPRY1/YAP1/BCL2L11/LZTS2/MPV17/NOG/ARID5B/IFT140/SFRP1
GO:0051054	GO:0051054	positive regulation of DNA metabolic process	215	-0.429754293631154	-1.34567657363576	0.0231269227546415	0.167677426179773	0.142530458660448	2406	tags=21%, list=15%, signal=18%	EXOSC3/FAF1/NABP2/TCP1/ACTR2/TIGAR/ANXA3/SHLD2/AKT1/CTNNB1/CLCF1/CACYBP/NEK7/MMS19/BRCC3/EYA4/CCT4/CDK2/ERCC8/BAX/NBN/CCT6A/RPS3/GNL3/MYC/PPHLN1/DDX39B/CCT8/RAC1/TNFAIP1/ERCC1/HSP90AA1/DKC1/XRCC5/RFC2/CCT7/SHLD1/CCT5/UBE2N/HSP90AB1/CCT3/CCT2/WT1/PTPRC/HGF/E2F7
GO:0050891	GO:0050891	multicellular organismal water homeostasis	50	0.520463193295586	1.52156302815556	0.0232697493258764	0.168502072306002	0.143231430719013	1161	tags=18%, list=7%, signal=17%	TRPV4/GRHL1/RAB11FIP2/PRKAR2B/ADCY6/AQP1/HYAL2/ADCY3/WFS1
GO:0045599	GO:0045599	negative regulation of fat cell differentiation	39	0.561867931529679	1.56332352063737	0.0233434456330832	0.168824694822036	0.143505668797639	804	tags=18%, list=5%, signal=17%	TRPV4/MMP11/SORT1/ZFP36L2/JDP2/RUNX1T1/ENPP1
GO:0035635	GO:0035635	entry of bacterium into host cell	14	-0.741712767961796	-1.55724877051907	0.0235870538167999	0.170373818903643	0.144822467193844	7	tags=21%, list=0%, signal=21%	CTNNB1/GRB2/CXCL8
GO:0032743	GO:0032743	positive regulation of interleukin-2 production	20	-0.692031939913192	-1.55756709657929	0.0236297796599767	0.170451848188684	0.144888794248351	1481	tags=30%, list=9%, signal=27%	CD83/ANXA1/RPS3/RIPK2/PTPRC/IL1B
GO:0003300	GO:0003300	cardiac muscle hypertrophy	64	0.486035310399676	1.48498218962569	0.0236788403349518	0.170451848188684	0.144888794248351	541	tags=9%, list=3%, signal=9%	HTR2B/AGT/GATA6/ATP2A2/ROCK2/MEF2A
GO:0014897	GO:0014897	striated muscle hypertrophy	65	0.484002467632338	1.48337165227186	0.0236893203883495	0.170451848188684	0.144888794248351	541	tags=9%, list=3%, signal=9%	HTR2B/AGT/GATA6/ATP2A2/ROCK2/MEF2A
GO:0050879	GO:0050879	multicellular organismal movement	35	0.577531978510408	1.57695246947941	0.0237449752266991	0.170451848188684	0.144888794248351	344	tags=11%, list=2%, signal=11%	KCNJ2/MYH3/ATP2A2/HIPK2
GO:0050881	GO:0050881	musculoskeletal movement	35	0.577531978510408	1.57695246947941	0.0237449752266991	0.170451848188684	0.144888794248351	344	tags=11%, list=2%, signal=11%	KCNJ2/MYH3/ATP2A2/HIPK2
GO:0002827	GO:0002827	positive regulation of T-helper 1 type immune response	12	-0.763600263270478	-1.55641121845472	0.0239167671128592	0.171472564213853	0.145756431154189	1298	tags=25%, list=8%, signal=23%	ANXA1/RIPK2/IL1B
GO:0051099	GO:0051099	positive regulation of binding	163	-0.449949622002597	-1.37292030006476	0.0239799214750758	0.17171283696553	0.145960669651167	2802	tags=25%, list=17%, signal=21%	SPPL3/PARP1/PIN1/EDF1/CRBN/KDM1A/MAPRE3/PPP2CB/LGALS3/TXN/NCBP1/PLK2/CTNNB1/EIF3C/DPH3/EIF3E/NMD3/PLCL2/GNL3L/B2M/PLAUR/CALM3/RIPK2/RALB/EIF3D/PPP2CA/LARP6/STPG1/RAN/GTF2B/HSP90AB1/MAPRE1/PYHIN1/PARK7/EIF2S1/RPL11/S100A10/NME1/FKBP1A/ANXA2/BMP2
GO:0003002	GO:0003002	regionalization	253	0.345397488046146	1.27457841502909	0.0241737230264955	0.172711470174768	0.146809535551539	2119	tags=18%, list=13%, signal=16%	RELN/WNT2/HOXA2/PGAP1/WDR19/HIPK2/GLI2/SMO/SIX1/WNT2B/TTC21B/SMARCD3/TGFBR1/NR2F2/FGFR1/PAX8/ACVR2B/TSHZ1/HOXA7/PBX2/SETDB2/BPTF/TMEM107/SCMH1/LRP6/ADGRG1/AHI1/RARG/GREM2/IFT172/BMPR1A/NRP1/IRX2/BMPR1B/ATM/KDM2B/SPRY1/DLL4/EP300/XRCC2/TBC1D32/NOG/IFT140/SFRP1/LRP5L
GO:0035066	GO:0035066	positive regulation of histone acetylation	28	-0.642588837329173	-1.53636994726242	0.0242010363315063	0.172711470174768	0.146809535551539	1486	tags=18%, list=9%, signal=16%	TADA2B/SMARCB1/RPS6KA4/RUVBL2/IL1B
GO:0070129	GO:0070129	regulation of mitochondrial translation	25	-0.658812785539959	-1.54492051102995	0.0242403189754123	0.172711470174768	0.146809535551539	3984	tags=60%, list=25%, signal=45%	SHMT2/TSFM/TRUB2/COA3/UQCC1/LRPPRC/NGRN/RMND1/TRMT10C/CDK5RAP1/NSUN3/FASTKD2/C1QBP/UQCC2/NSUN4
GO:0071428	GO:0071428	rRNA-containing ribonucleoprotein complex export from nucleus	14	-0.74050983784741	-1.55472318174325	0.0242466119128755	0.172711470174768	0.146809535551539	1691	tags=64%, list=10%, signal=58%	LTV1/SDAD1/RIOK2/NUP88/NMD3/ABCE1/RAN/NPM1/EIF6
GO:0043550	GO:0043550	regulation of lipid kinase activity	50	0.51869730002103	1.51640047688806	0.0242684510136822	0.172711470174768	0.146809535551539	2405	tags=28%, list=15%, signal=24%	CISH/WASHC1/SOCS5/RBL2/DAB2IP/PIK3R1/SOCS2/KIT/SOCS6/CD81/IRS1/SOCS7/TGFB1/PIK3IP1
GO:0001510	GO:0001510	RNA methylation	79	-0.517094682325254	-1.45022809237212	0.0243257247266083	0.172906654406432	0.146975447557086	3850	tags=43%, list=24%, signal=33%	TRMT10A/WTAP/TRMO/TFB2M/DIMT1/THUMPD3/VIRMA/TRMT11/TRMT2A/FBL/METTL15/METTL1/ALKBH8/TRMT6/TRDMT1/WDR4/TRMT12/TRMT10C/TYW3/METTL2A/MRM2/NSUN3/TFB1M/FTSJ3/PRORP/MTERF4/RAMAC/METTL6/EMG1/MTO1/METTL2B/HSD17B10/NSUN4/TRMT1
GO:0090596	GO:0090596	sensory organ morphogenesis	189	0.367349624969986	1.31496972443843	0.0244673768308921	0.173520334217597	0.147497092401886	1565	tags=14%, list=10%, signal=13%	WNT2/HOXA2/FGF9/COL8A2/WDR19/HIPK2/GLI2/SIX1/WNT2B/PTPRM/FGFR1/BCR/PAX8/ARID1A/CCDC66/FAT1/TSHZ1/NF1/TRIOBP/NIPBL/CEP290/RIPOR2/LRP6/NR2E3/AHI1/RARG
GO:0050930	GO:0050930	induction of positive chemotaxis	10	-0.789237453765984	-1.54796812966588	0.0245003223726628	0.173520334217597	0.147497092401886	7	tags=20%, list=0%, signal=20%	VEGFC/CXCL8
GO:0006450	GO:0006450	regulation of translational fidelity	21	-0.683143198476073	-1.55012690358959	0.0245019218694966	0.173520334217597	0.147497092401886	3175	tags=62%, list=20%, signal=50%	HSPA14/LARS1/AARSD1/VARS2/IARS1/EIF2S3B/CDK5RAP1/EIF2S3/GATC/DTD1/VARS1/RPS5/YRDC
GO:0002706	GO:0002706	regulation of lymphocyte mediated immunity	98	-0.494677724685312	-1.42643878299946	0.0246618617183663	0.174353652909175	0.148205436381317	2521	tags=16%, list=16%, signal=14%	IL7R/EXOSC3/ULBP3/CRK/SUPT6H/SHLD2/CLCF1/HPX/HLA-A/B2M/HSPD1/PVR/SHLD1/ULBP2/PTPRC/IL1B
GO:0071548	GO:0071548	response to dexamethasone	34	-0.61668196378241	-1.52334186420639	0.0246824331302282	0.174353652909175	0.148205436381317	249	tags=26%, list=2%, signal=26%	FBXO32/CLDN1/NR3C1/EDN1/CFLAR/SMYD3/EIF4E/MSTN/ICAM1
GO:2000278	GO:2000278	regulation of DNA biosynthetic process	101	-0.490711604521773	-1.4198087092761	0.0247345144461217	0.174353652909175	0.148205436381317	3472	tags=33%, list=22%, signal=26%	DACH1/NIBAN2/STN1/PINX1/PPARG/HNRNPD/MAPK1/DUSP1/TP53/ANKRD1/TCP1/DNAJC2/CTNNB1/NEK7/CCT4/TFDP1/GNL3L/CCT6A/PARP4/MYC/DDX39B/CCT8/HSP90AA1/DKC1/HNRNPC/XRCC5/RFC2/CCT7/CCT5/HSP90AB1/CCT3/CCT2/HGF
GO:0032526	GO:0032526	response to retinoic acid	84	0.448356252064231	1.43437621958161	0.0247814519194223	0.174353652909175	0.148205436381317	1904	tags=14%, list=12%, signal=13%	WNT2/HOXA2/FZD7/FZD4/AQP1/ADNP2/RARG/NCOA1/RXRB/ATM/YAP1/SETX
GO:0031032	GO:0031032	actomyosin structure organization	165	0.380186818875959	1.33676198307345	0.0248351195383347	0.174353652909175	0.148205436381317	2631	tags=25%, list=16%, signal=21%	MYH3/CIT/ACTC1/ARHGEF5/MYH10/CSRP2/ASAP3/OBSCN/LDB3/CAPN3/MYO18A/ROCK2/MEF2A/TGFBR1/PIK3R1/EPB41/TRPM7/RTKN/PPM1E/ROCK1/EPB41L1/CLASP1/TNNT2/NRP1/TGFB3/KLHL41/WASF2/PFN2/SFRP1/ARAP1/CNN2/BAG4/ARHGEF10/EVL/ZYX/SIX4/LMOD1/MYOZ2/S1PR1/CD47/KIF23
GO:1900408	GO:1900408	negative regulation of cellular response to oxidative stress	40	-0.594533696831142	-1.50985734226186	0.0248485992709528	0.174353652909175	0.148205436381317	2172	tags=30%, list=13%, signal=26%	TXN/HIF1A/MEAK7/AKT1/CTNNB1/NONO/NME5/HTRA2/RACK1/PARK7/VNN1/HGF
GO:1903202	GO:1903202	negative regulation of oxidative stress-induced cell death	40	-0.594533696831142	-1.50985734226186	0.0248485992709528	0.174353652909175	0.148205436381317	2172	tags=30%, list=13%, signal=26%	TXN/HIF1A/MEAK7/AKT1/CTNNB1/NONO/NME5/HTRA2/RACK1/PARK7/VNN1/HGF
GO:0007423	GO:0007423	sensory organ development	405	0.314300951855756	1.21271523603057	0.0248856747846432	0.174353652909175	0.148205436381317	2324	tags=20%, list=14%, signal=18%	WNT2/HOXA2/FGF9/COL8A2/CDKN1C/FAT4/MYH10/LAMB2/WDR19/PDS5B/FZD4/SOS1/HIPK2/GLI2/RDH10/SMCHD1/SIX1/WNT2B/ROR1/SMG9/PTPRM/SMARCD3/TGFBR1/FGFR1/BCR/TUB/PAX8/ACVR2B/LRP10/SLC7A11/KCNK2/CDKN1B/ARID1A/CCDC66/KIT/FAT1/TSHZ1/NF1/CCNA2/TRIOBP/MEIS2/CRYBG3/NIPBL/SALL2/CEP290/CLCN2/RIPOR2/PLPPR4/LRP6/NR2E3/AHI1/DDR1/RARG/DCHS1/ATP8B1/NRP1/BMPR1B/CYP1B1/TGFB3/FZD2/KDM2B/GPD2/DLL4/BCL2L11/MPV17/TBC1D32/NOG/CH…
GO:0035313	GO:0035313	wound healing, spreading of epidermal cells	14	-0.739167752560008	-1.55190543240144	0.0248904662447589	0.174353652909175	0.148205436381317	102	tags=21%, list=1%, signal=21%	MSX2/HBEGF/MMP12
GO:0002062	GO:0002062	chondrocyte differentiation	98	0.431347027359067	1.41148676336307	0.0249361391558205	0.174462625760469	0.148298066324597	618	tags=8%, list=4%, signal=8%	COL14A1/FGF9/PTH1R/GLI2/TGFBI/WNT2B/TGFBR1/FGFR1
GO:0016226	GO:0016226	iron-sulfur cluster assembly	22	-0.675828722396634	-1.54801511947963	0.0250121936349226	0.174573057502538	0.148391936365463	2849	tags=55%, list=18%, signal=45%	CIAO2B/ISCA1/NUBPL/HSPA9/MMS19/CIAO1/BOLA2/FXN/HSCB/GLRX3/CIAPIN1/BOLA2B
GO:0031163	GO:0031163	metallo-sulfur cluster assembly	22	-0.675828722396634	-1.54801511947963	0.0250121936349226	0.174573057502538	0.148391936365463	2849	tags=55%, list=18%, signal=45%	CIAO2B/ISCA1/NUBPL/HSPA9/MMS19/CIAO1/BOLA2/FXN/HSCB/GLRX3/CIAPIN1/BOLA2B
GO:1901796	GO:1901796	regulation of signal transduction by p53 class mediator	173	-0.444149962763354	-1.36283665567417	0.025050285671977	0.174628525749414	0.148439085912355	3210	tags=32%, list=20%, signal=26%	RPA3/MEAF6/DYRK3/SETD9/NUAK1/SPRED2/BCL2L12/TAF7/CSNK2B/TP53/PIN1/RBBP4/TAF11/KDM1A/NOC2L/TAF5/SMYD2/ANKRD1/TBP/PRKAA1/TAF13/RPA2/AKT1/HDAC1/RFFL/RRN3/PRKAG1/CDK2/CHEK1/KMT5A/NBN/CSNK2A1/PRMT5/RPL5/ING5/TAF10/HUS1/PSMD10/PAK1IP1/MSX1/AURKA/RFC2/RPL26/TAF9/ZMPSTE24/UBB/TAF12/RPS7/EEF1E1/TTC5/RPF2/TRIAP1/PYHIN1/RPL11/PMAIP1/RPL23
GO:0046622	GO:0046622	positive regulation of organ growth	42	0.547274296871622	1.54509239522156	0.0251290322580645	0.174966927729529	0.148726736972705	618	tags=17%, list=4%, signal=16%	WNT2/FGF9/MIR17HG/GATA6/TGFBR3/SMO/FGFR1
GO:0070509	GO:0070509	calcium ion import	58	0.497293102027907	1.49332984122412	0.0251844227140161	0.175142089774664	0.14887562956488	1128	tags=16%, list=7%, signal=14%	TRPV4/TRPC4/SLC30A1/TRPV1/ATP2A2/PKD2/PRNP/SLC25A23/CACNA2D1
GO:0001709	GO:0001709	cell fate determination	22	0.651391295172006	1.62002606896533	0.025266034773507	0.175498968156986	0.149178986079094	577	tags=14%, list=4%, signal=13%	HOXA2/GATA6/IFRD1
GO:1903008	GO:1903008	organelle disassembly	97	-0.494535594636258	-1.42437966721271	0.0254205756504638	0.176197387925489	0.149772662235809	3579	tags=42%, list=22%, signal=33%	ATP13A2/GBA/MTIF3/MAP1LC3B/GBF1/DYRK3/ATG7/ATG14/WDR45/GOLGA2/ATG12/TP53/BECN1/DENR/GFM2/BNIP3/TIGAR/MUL1/CDC37/CISD2/RNF41/HIF1A/TOMM7/BNIP3L/FUNDC1/STX5/GABARAP/KIF9/ATG5/FIS1/GSK3A/VDAC1/HTRA2/ATG3/HAX1/MRRF/FUNDC2/VRK1/MCTS1/PARK7/TSPO
GO:0032508	GO:0032508	DNA duplex unwinding	106	-0.485724132851397	-1.4130856711358	0.0254274152089952	0.176197387925489	0.149772662235809	2083	tags=25%, list=13%, signal=22%	HELQ/MCM4/CDC45/MNAT1/GINS4/ZRANB3/GTF2H5/XRCC6/ERCC8/G3BP1/UBC/CETN2/NBN/ANXA1/RECQL/DDX1/RUVBL2/XRCC5/RFC2/GTF2H3/UBB/RBX1/CHD1L/RPS27A/UBA52/GINS2
GO:0048024	GO:0048024	regulation of mRNA splicing, via spliceosome	85	-0.508237462010176	-1.43781070388065	0.0254701132607164	0.176229942260058	0.149800334322285	3480	tags=45%, list=22%, signal=35%	SRSF2/TRA2A/CELF5/PRDX6/SNRNP70/PRPF19/JMJD6/SRSF10/SRSF4/C9orf78/RBM19/SFSWAP/RBFOX2/CWC22/RBM42/THRAP3/SNW1/RBM25/SRSF3/U2AF2/SAP18/NCBP1/SMU1/SRSF8/SRSF7/RBM4B/HNRNPL/TRA2B/SRSF9/RBM7/SRSF1/SRPK1/C1QBP/RBM4/SF3B4/RBM8A/RBM3/MAGOH
GO:0030514	GO:0030514	negative regulation of BMP signaling pathway	37	0.565680734934969	1.55904516369242	0.0255114928012124	0.176229942260058	0.149800334322285	2270	tags=27%, list=14%, signal=23%	SORL1/HIPK2/HTRA1/TOB1/RBPMS2/GREM2/NOG/SFRP1/LRP2/SKIL
GO:0051973	GO:0051973	positive regulation of telomerase activity	34	-0.615302400837933	-1.51993403632905	0.0255233767574984	0.176229942260058	0.149800334322285	3035	tags=35%, list=19%, signal=29%	HNRNPD/MAPK1/TCP1/CTNNB1/NEK7/CCT4/MYC/HSP90AA1/DKC1/XRCC5/HSP90AB1/CCT2
GO:0050918	GO:0050918	positive chemotaxis	52	-0.561348036970272	-1.48378051763603	0.0256377387514421	0.176808834032267	0.150292408369983	87	tags=6%, list=1%, signal=6%	F2RL1/HGF/CXCL8
GO:1902745	GO:1902745	positive regulation of lamellipodium organization	25	-0.656221254039021	-1.53884335184504	0.025690207213194	0.176913532814162	0.150381405235838	1102	tags=40%, list=7%, signal=37%	CORO1C/AKIRIN1/CORO1B/ARPC2/RAC1/FSCN1/TWF2/BRK1/CDC42/MSTN
GO:0051966	GO:0051966	regulation of synaptic transmission, glutamatergic	51	0.513655402960926	1.50623660402995	0.0257139987276928	0.176913532814162	0.150381405235838	1952	tags=14%, list=12%, signal=12%	RELN/OPHN1/OXTR/NLGN2/ADORA2A/NLGN1/UNC13A
GO:0090305	GO:0090305	nucleic acid phosphodiester bond hydrolysis	267	-0.411939532630387	-1.31357628554783	0.0258088517386098	0.177067421387656	0.150512214787621	3519	tags=33%, list=22%, signal=26%	DDB2/BOP1/LACTB2/PNPT1/SND1/HSF1/PDE12/CASP3/ASTE1/YBEY/DCP1A/DDB1/DCLRE1C/RPA3/CNOT7/TATDN3/TSEN34/APEX2/ERI1/PARP1/DIS3L2/FANCM/DNASE1L1/EXOSC3/GTF2H2/ZNRD1/PAM16/ZC3H12C/XRN2/RPA2/NCBP1/PPP1R8/APEX1/USB1/RPP38/TRIR/CNOT8/MRPL44/KPNB1/PNRC2/ELAC1/ZRANB3/AIFM1/GTF2H5/OGG1/G3BP1/RPP40/UBC/BAX/NOCT/EXOSC1/APTX/RRP36/TATDN1/FCF1/EXOSC7/TSN/ISG20L2/DFFA/PRORP/POP5/ERCC1/POLR3K/TSNAX/NOP14/RPP14/POP4…
GO:0009148	GO:0009148	pyrimidine nucleoside triphosphate biosynthetic process	17	-0.710179157788982	-1.55003954773299	0.025823341698423	0.177067421387656	0.150512214787621	2534	tags=53%, list=16%, signal=45%	TYMS/NME4/NME6/NME5/UCK2/CTPS1/NME7/NME2/NME1
GO:0086004	GO:0086004	regulation of cardiac muscle cell contraction	36	0.568970659254423	1.56256621260266	0.0258280633648488	0.177067421387656	0.150512214787621	279	tags=11%, list=2%, signal=11%	KCNJ2/PDE4B/DSP/ATP2A2
GO:0061448	GO:0061448	connective tissue development	217	0.354506544486566	1.2884205790497	0.0264559985302223	0.181050730922413	0.153898138271243	2324	tags=18%, list=14%, signal=16%	COL14A1/FGF9/TRPV4/PTH1R/SORL1/ID2/THRA/GLI2/TGFBI/WNT2B/BBS2/TGFBR1/MGP/FGFR1/SATB2/DYRK1B/EVC/HYAL2/THBS3/CSF1/SIRT1/ITGB8/LRP6/MDK/RARG/BMPR1A/BMPR1B/SOX6/CHI3L1/PIK3CA/TAPT1/NOG/ARID5B/CTSK/PAXIP1/LRP5L/MATN3/COL12A1/EFEMP1/TGFB1
GO:0002702	GO:0002702	positive regulation of production of molecular mediator of immune response	74	-0.520411792389325	-1.446787654743	0.0264715983240607	0.181050730922413	0.153898138271243	2406	tags=16%, list=15%, signal=14%	EXOSC3/DDX21/SHLD2/CLCF1/HPX/B2M/DDX1/KARS1/SHLD1/F2RL1/PTPRC/IL1B
GO:0033619	GO:0033619	membrane protein proteolysis	52	-0.559918236525297	-1.48000120443879	0.026734464242476	0.1826329615055	0.155243078111101	1409	tags=13%, list=9%, signal=12%	ADRA2A/PARL/NFKB1/RELA/PSENEN/TIMP1/IL1B
GO:0045475	GO:0045475	locomotor rhythm	13	0.737857361389877	1.64380175098322	0.0267964235088867	0.182840614118941	0.155419588586662	851	tags=31%, list=5%, signal=29%	USP2/ID2/ZFHX3/NCOA2
GO:1905330	GO:1905330	regulation of morphogenesis of an epithelium	158	-0.449852663027188	-1.36783360422574	0.0269365735479601	0.18314230676892	0.155676035699166	1530	tags=22%, list=9%, signal=20%	PSMC6/DVL1/PSMA1/AP2B1/PSMD12/RAC1/PSMC5/PSMD8/PFN1/PSMD3/PSMB6/DAAM1/PSMA3/PSMA7/PSMA2/PSMC2/PSME2/PSMD10/PSMB4/PSMC1/PSMB2/PSMD11/PSMD14/PSMB3/PSMA4/PSMB1/PSME3/PSMA6/CDC42/PSMB5/PSMB7/PSMA5/HOXB7/AP2S1/HGF
GO:0050684	GO:0050684	regulation of mRNA processing	123	-0.47069516125707	-1.39351559438638	0.0269484671928895	0.18314230676892	0.155676035699166	3850	tags=43%, list=24%, signal=33%	WTAP/NCBP2/SUPT5H/CPSF6/CDK11B/SRSF2/HSF1/TRA2A/PTCD2/CPEB1/CELF5/VIRMA/PRDX6/SNRNP70/PRPF19/JMJD6/SRSF10/SRSF4/SAFB2/C9orf78/RBM19/SFSWAP/RBFOX2/CWC22/CDC73/RBM42/THRAP3/SNW1/RBM25/CCNB1/SRSF3/PABPN1/U2AF2/SUPT6H/SAP18/NCBP1/SMU1/SRSF8/SRSF7/LEO1/RBM4B/HNRNPL/TRA2B/SRSF9/RBM7/SRSF1/SRPK1/C1QBP/RBM4/SF3B4/RBM8A/RBM3/MAGOH
GO:0061077	GO:0061077	chaperone-mediated protein folding	53	-0.557203682148942	-1.47713227781966	0.0269563611044008	0.18314230676892	0.155676035699166	3387	tags=43%, list=21%, signal=34%	SGTA/PPID/HSPA14/FKBP4/ST13/DNAJB12/DNAJC7/HSPA9/CHORDC1/DNAJB1/HSPA5/DNAJC24/CSNK2A1/HSPA13/DFFA/PEX19/PPIB/PDCD5/DNAJC18/HSPE1/HSPA8/CCT2/FKBP1A
GO:0097009	GO:0097009	energy homeostasis	29	0.599771069737193	1.5771035471088	0.0269877768365001	0.18314230676892	0.155676035699166	2190	tags=31%, list=14%, signal=27%	TRPV4/LEPR/CRTC3/NR1D2/AMPD2/PIK3CA/CRTC1/ACACB/CD36
GO:0001973	GO:0001973	adenosine receptor signaling pathway	10	-0.784407895580244	-1.53849569254797	0.0269987105093488	0.18314230676892	0.155676035699166	43	tags=30%, list=0%, signal=30%	ADA/P2RY11/ACPP
GO:0006956	GO:0006956	complement activation	39	-0.59359195637487	-1.50137507597068	0.0270793599953412	0.183474540880715	0.155958443900531	785	tags=8%, list=5%, signal=7%	C1QBP/PHB/IL1B
GO:0002495	GO:0002495	antigen processing and presentation of peptide antigen via MHC class II	83	-0.508402415116228	-1.43421482182023	0.0271269366675727	0.183493857319941	0.155974863409138	3656	tags=39%, list=23%, signal=30%	RACGAP1/DYNC1LI1/DCTN4/KIF2C/SEC13/CTSS/AP2M1/KIF3C/ARF1/KIF2A/AP1B1/SEC23A/SEC24A/AP1M1/SEC24C/RAB7A/DCTN6/DCTN2/KIF3B/CAPZA2/AP2B1/DCTN3/CAPZB/CAPZA1/DCTN5/AP1S1/SAR1B/DYNLL1/CLTA/KLC2/ACTR1A/AP2S1
GO:0042759	GO:0042759	long-chain fatty acid biosynthetic process	19	-0.69223366952305	-1.54306842167131	0.0271455611467615	0.183493857319941	0.155974863409138	10	tags=11%, list=0%, signal=11%	ASAH2B/ASAH2
GO:0016339	GO:0016339	calcium-dependent cell-cell adhesion via plasma membrane cell adhesion molecules	38	0.557340146994888	1.54384299271082	0.0275159478244311	0.185780752618799	0.157918787783939	3899	tags=45%, list=24%, signal=34%	CDH18/CDHR3/PCDHB9/PCDHB3/PCDHB14/DCHS1/CDH10/NLGN1/PCDHB13/PCDHB16/CDH4/ARVCF/PCDHB5/PCDHB11/PCDHB10/CDH12/PCDHGC3
GO:0050803	GO:0050803	regulation of synapse structure or activity	183	0.367062765278988	1.30755368424074	0.0276669036032588	0.186582505906494	0.15860030029538	1728	tags=15%, list=11%, signal=13%	RELN/EPHB3/COLQ/GPC4/FMR1/SIX1/CAPRIN2/AMIGO1/PRNP/BDNF/DAB2IP/SLC7A11/APOE/ANAPC2/SSH1/CTTNBP2/ADNP/CHMP2B/LRFN3/MESD/OXTR/SEMA4A/CYFIP1/CDKL5/NLGN2/BHLHB9/NEDD4
GO:2001056	GO:2001056	positive regulation of cysteine-type endopeptidase activity	126	-0.467394960845742	-1.38764994118129	0.0278103082169745	0.187120507402366	0.159057616475105	1629	tags=19%, list=10%, signal=17%	TNFRSF10B/AIFM1/BCL2L13/FIS1/BOK/TBC1D10A/BAX/RPS27L/RPS3/HSPD1/MYC/RIPK2/BCAP31/HTRA2/BAK1/PDCD5/RACK1/HSPE1/NKX3-1/PMAIP1/CYCS/CASP4/GRIN2A/TNFSF15
GO:0032663	GO:0032663	regulation of interleukin-2 production	36	-0.603578172705593	-1.5053561591339	0.0278283867176021	0.187120507402366	0.159057616475105	1481	tags=19%, list=9%, signal=18%	CD83/TNFAIP3/ANXA1/RPS3/RIPK2/PTPRC/IL1B
GO:0043248	GO:0043248	proteasome assembly	13	-0.744694600661309	-1.54112180711465	0.027843583183297	0.187120507402366	0.159057616475105	3144	tags=69%, list=20%, signal=56%	PSMG4/PSMG2/OTUD6B/PSMD13/PSMD4/PSMG1/POMP/PSMD10/PSMD11
GO:0051444	GO:0051444	negative regulation of ubiquitin-protein transferase activity	16	-0.715155102583209	-1.54225269043791	0.0280523436528658	0.188305013651277	0.160064479609815	1229	tags=44%, list=8%, signal=40%	MAD2L1/RPL5/LIMK1/RPS7/PARK7/RPL11/RPL23
GO:0010463	GO:0010463	mesenchymal cell proliferation	37	0.560539320668222	1.54487516186615	0.0282583985855014	0.189468637738205	0.161053592328187	1612	tags=27%, list=10%, signal=24%	WNT2/FGF9/FAT4/SMO/SIX1/FGFR1/IRS2/STAT1/DCHS1/BMPR1A
GO:0043268	GO:0043268	positive regulation of potassium ion transport	28	0.603224000677715	1.57430573704065	0.0284699650896834	0.190666482964781	0.16207179396354	1026	tags=14%, list=6%, signal=13%	KCNJ2/WNK4/AMIGO1/WNK1
GO:0021987	GO:0021987	cerebral cortex development	99	0.426051220293047	1.39647701089033	0.0285807212261658	0.191187203306211	0.162514420683121	1647	tags=19%, list=10%, signal=17%	RELN/FAT4/DIXDC1/SLC38A2/SMO/BBS2/TACC3/DAB2IP/WDR62/TRAPPC9/NF1/SRGAP2C/LRP6/ADGRG1/LRP1/SRGAP2/MDK/NCOA1/NRP1
GO:0032516	GO:0032516	positive regulation of phosphoprotein phosphatase activity	18	-0.697430074317527	-1.53902603161135	0.0286556385408308	0.191467259592887	0.162752476287266	1814	tags=39%, list=11%, signal=35%	PTPA/CALM1/CALM3/CALM2/SLC39A10/HSP90AB1/PTPRC
GO:0051650	GO:0051650	establishment of vesicle localization	257	-0.412257921161554	-1.31078514004034	0.0287657148198346	0.191981320220394	0.163189442065469	3469	tags=29%, list=22%, signal=23%	SEC13/SNAP29/VAMP7/RIMS2/GBF1/C17orf75/SYT1/PSEN1/TRAPPC6B/SNAPIN/RAP1A/AP3S1/ARF1/SNCA/ARFGAP3/GOLGA2/SNAP23/SEC23A/CADPS/PDCD6/STX4/SEC24A/CEP19/USO1/RAB5A/EXOC4/SEC23IP/SEC24C/ADCY1/TBC1D20/STARD3/ERC2/IKBKG/YKT6/CTNNB1/AP3S2/PPP6C/TMED10/STX5/DCTN2/GIPC1/PREB/KIF3B/MREG/DVL1/PEF1/TFG/FAM91A1/STX3/GOSR1/MCFD2/AP3M1/CTSC/ACTN4/BET1/TMED2/CALM3/ARL6/SCFD1/BLOC1S2/BLOC1S1/PAFAH1B1/RAB11A/CNIH1/TR…
GO:1900182	GO:1900182	positive regulation of protein localization to nucleus	67	-0.526932572775307	-1.4439207789125	0.0288712816235752	0.192464136300772	0.163599849112815	2946	tags=33%, list=18%, signal=27%	MAPK1/DMAP1/PARP1/TARDBP/HDAC3/TCP1/AKT1/NMD3/RBM22/CCT4/CCT6A/CCT8/DKC1/CCT7/RAN/CCT5/ZPR1/NUTF2/PYHIN1/PARK7/CCT3/CCT2
GO:0072202	GO:0072202	cell differentiation involved in metanephros development	17	0.688444355621356	1.62350832738613	0.0290848566914918	0.193665028521623	0.164620640777736	1834	tags=35%, list=11%, signal=31%	FAT4/LAMB2/SMO/PAX8/STAT1/YAP1
GO:0032368	GO:0032368	regulation of lipid transport	81	-0.508347598461045	-1.42981236675365	0.0292916643981053	0.194782058182654	0.165570146942945	3077	tags=26%, list=19%, signal=21%	PPARG/NUS1/EGF/EDN1/GDF9/ATP8A2/NFKBIA/ARV1/AKT1/EPRS1/SCP2/NFKB1/LAMTOR1/CYP19A1/ATP5PF/PRELID1/TRIAP1/NKX3-1/TSPO/ANXA2/IL1B
GO:0071711	GO:0071711	basement membrane organization	23	0.634528847547268	1.59340881664865	0.0293198609934877	0.194782058182654	0.165570146942945	213	tags=9%, list=1%, signal=9%	MMP11/LAMB2
GO:0035107	GO:0035107	appendage morphogenesis	124	0.400846178683538	1.35792872079875	0.0294078450535294	0.194919503884549	0.16568697959823	2689	tags=23%, list=17%, signal=20%	FGF9/MYH3/WDR19/GLI2/ZNF358/RDH10/CPLANE1/FGFR1/RECK/PBX2/NIPBL/TMEM107/LRP6/RARG/BMPR1A/BMPR1B/BCL2L11/ATRX/TBC1D32/NOG/IFT140/GJA1/INTU/ROR2/CRABP2/FLVCR1/SALL4/MEGF8/GDF5
GO:0035108	GO:0035108	limb morphogenesis	124	0.400846178683538	1.35792872079875	0.0294078450535294	0.194919503884549	0.16568697959823	2689	tags=23%, list=17%, signal=20%	FGF9/MYH3/WDR19/GLI2/ZNF358/RDH10/CPLANE1/FGFR1/RECK/PBX2/NIPBL/TMEM107/LRP6/RARG/BMPR1A/BMPR1B/BCL2L11/ATRX/TBC1D32/NOG/IFT140/GJA1/INTU/ROR2/CRABP2/FLVCR1/SALL4/MEGF8/GDF5
GO:0002183	GO:0002183	cytoplasmic translational initiation	34	-0.60912876978288	-1.50468379196866	0.0295805609241528	0.195728193065612	0.16637438781123	2872	tags=56%, list=18%, signal=46%	RPL13A/EIF4A2/DENR/EIF4H/EIF3C/EIF3E/EIF2S3B/EIF2S3/EIF3D/EIF2S2/EIF3L/RBM4/EIF3J/EIF3K/EIF3H/EIF4A1/MCTS1/EIF3M/EIF3I
GO:0002449	GO:0002449	lymphocyte mediated immunity	168	-0.44158926317667	-1.35139542568423	0.0296207357528346	0.195728193065612	0.16637438781123	2540	tags=17%, list=16%, signal=14%	HPRT1/IL7R/EXOSC3/ULBP3/CRK/SUPT6H/TSTA3/SHLD2/CLCF1/HPX/HLA-A/TCIRG1/KDELR1/NBN/B2M/HSPD1/CTSC/TUBB/ERCC1/C1QBP/PVR/SHLD1/PRDX1/ULBP2/ICAM1/PTPRC/IL13RA2/IL1B
GO:0007339	GO:0007339	binding of sperm to zona pellucida	21	-0.67431624814071	-1.53009758437509	0.0296473254620909	0.195728193065612	0.16637438781123	1526	tags=48%, list=9%, signal=43%	CCT4/SPA17/VDAC2/CCT8/CCT7/CCT5/CCT3/CCT2/CLGN/ADAM21
GO:0043628	GO:0043628	ncRNA 3'-end processing	36	-0.600760125421206	-1.49832779888478	0.0296650014692918	0.195728193065612	0.16637438781123	3100	tags=50%, list=19%, signal=40%	INTS12/FBL/INTS14/ERI1/INTS7/EXOSC3/USB1/TRNT1/TRMT10C/SSB/ELAC1/EXOSC7/POLR3K/DKC1/EXOSC2/EXOSC9/HSD17B10/RPS21
GO:0046578	GO:0046578	regulation of Ras protein signal transduction	208	0.354326370691029	1.2819975887239	0.0297194484070376	0.195864351105766	0.166490125918354	2572	tags=28%, list=16%, signal=24%	SCAI/ARHGEF5/RALGPS1/RALGPS2/FGD4/STMN3/CYTH3/OBSCN/SOS1/ITSN2/MADD/RASA4/OPHN1/ARHGEF11/SOS2/BCR/CYTH2/DAB2IP/HEG1/KANK1/APOE/IQSEC1/OGT/ITPKB/IRS2/NF1/CSF1/RGL2/ARHGEF28/FOXM1/JAK2/RIPOR2/PSD3/ADGRG1/ARHGEF25/ARHGEF6/NRP1/PSD2/SPRY1/ARHGEF37/CCDC125/ARHGEF39/ARHGAP42/AUTS2/ARHGEF17/FARP2/DENND4B/ITGA3/ARHGEF10/ITSN1/DENND1A/ARHGEF19/ARHGEF40/KRAS/RASA2/ARHGEF18/FGD1/TIAM1
GO:0055024	GO:0055024	regulation of cardiac muscle tissue development	69	0.467468967132209	1.44793513515457	0.0297849462365591	0.195913997065291	0.166532326359659	1996	tags=25%, list=12%, signal=22%	WNT2/FGF9/MIR17HG/GATA6/FZD7/TGFBR3/TGFBR1/FGFR1/KCNK2/SAV1/MAPK11/BMPR1A/RGS2/SOX6/YAP1/CTDP1/NOG
GO:0060976	GO:0060976	coronary vasculature development	41	0.542751140932615	1.52643944203737	0.0297946196123807	0.195913997065291	0.166532326359659	1797	tags=27%, list=11%, signal=24%	GATA6/MYH10/TGFBR3/ARID2/CPLANE1/TGFBR1/PRICKLE1/SETD2/PLXND1/NRP1/SPRED1
GO:0014047	GO:0014047	glutamate secretion	32	0.579200985241155	1.55349825781934	0.0298544136617728	0.195919675236663	0.16653715296267	217	tags=9%, list=1%, signal=9%	SLC1A2/TRPV1/SLC38A2
GO:0055081	GO:0055081	anion homeostasis	41	0.542422839141001	1.52551612236871	0.0298910423295728	0.195919675236663	0.16653715296267	856	tags=15%, list=5%, signal=14%	POLD1/TLCD2/SLC12A8/SLC7A11/ENPP1/APOE
GO:2000191	GO:2000191	regulation of fatty acid transport	20	-0.680518207068151	-1.53165295822248	0.0299054808813601	0.195919675236663	0.16653715296267	629	tags=20%, list=4%, signal=19%	AKT1/EPRS1/ATP5PF/IL1B
GO:0021819	GO:0021819	layer formation in cerebral cortex	11	0.758065560840796	1.62761798773605	0.0299313183142254	0.195919675236663	0.16653715296267	657	tags=18%, list=4%, signal=17%	RELN/DAB2IP
GO:0042035	GO:0042035	regulation of cytokine biosynthetic process	66	-0.527117155125284	-1.44080854320393	0.0299645835076271	0.195919675236663	0.16653715296267	1127	tags=6%, list=7%, signal=6%	NFKB1/RELA/PTPRC/IL1B
GO:0002504	GO:0002504	antigen processing and presentation of peptide or polysaccharide antigen via MHC class II	84	-0.50348763631423	-1.42218613510057	0.0300575367746838	0.196305874335675	0.166865432898559	3656	tags=38%, list=23%, signal=30%	RACGAP1/DYNC1LI1/DCTN4/KIF2C/SEC13/CTSS/AP2M1/KIF3C/ARF1/KIF2A/AP1B1/SEC23A/SEC24A/AP1M1/SEC24C/RAB7A/DCTN6/DCTN2/KIF3B/CAPZA2/AP2B1/DCTN3/CAPZB/CAPZA1/DCTN5/AP1S1/SAR1B/DYNLL1/CLTA/KLC2/ACTR1A/AP2S1
GO:0007613	GO:0007613	memory	82	0.443762278701717	1.41379283581327	0.0304278802540067	0.198500799900293	0.168731180450739	1563	tags=16%, list=10%, signal=14%	RELN/INSR/LGMN/SGK1/PRNP/BDNF/KCNK2/APOE/KMT2B/NQO2/ADNP/OXTR/MDK
GO:0032733	GO:0032733	positive regulation of interleukin-10 production	23	-0.659030902329139	-1.52109857009844	0.0305053300688879	0.19878220145002	0.168970379565754	1846	tags=17%, list=11%, signal=15%	TUSC2/CD83/HSPD1/HGF
GO:0038094	GO:0038094	Fc-gamma receptor signaling pathway	71	-0.51908220917951	-1.43399185973168	0.0307439341181672	0.199963530366197	0.169974541879595	3198	tags=32%, list=20%, signal=26%	RAP1A/ACTB/ACTR3/MAPK1/ACTG1/ARPC2/WIPF2/CRK/ARPC1B/ACTR2/PLPP4/GRB2/ABI1/RAC1/HSP90AA1/ARPC1A/LIMK1/ARPC5/BRK1/ARPC3/HSP90AB1/CDC42/PTPRC
GO:0030865	GO:0030865	cortical cytoskeleton organization	45	0.525291358122268	1.5029161332014	0.0307556543338999	0.199963530366197	0.169974541879595	1221	tags=22%, list=8%, signal=21%	TRPV4/CIT/IKBKB/ROCK2/FMNL2/EPB41/RTKN/WASL/ROCK1/EPB41L1
